# Supplementary material for: Brain Proteome Profiling Reveals Common and Divergent Signatures in Parkinson’s Disease, Multiple System Atrophy, and Progressive Supranuclear Palsy
Source: Mol Neurobiol. 2024 Aug 21;62(3):2801–16. doi: 10.1007/s12035-024-04422-y (PMC11790761; doi:10.1007/s12035-024-04422-y)
Supplement: Supplementary file 2 — Supplementary file2 (XLSX 18 KB) [file 12035_2024_4422_MOESM2_ESM.xlsx]

## Sheet: Metadata
Prot2_ID	Pool	Channel	Cohort	Age	Sex	Diagnosis	Braak_LB	Braak_NFT
prot2_001	1	127C	Park West	88	M	PD	6	4
prot2_010	8	133C	Barcelona Brain Bank	56	F	Control	0	2
prot2_100	8	134C	MS-PD Brain Bank	72	M	PD	6	1
prot2_101	3	127N	MS-PD Brain Bank	84	M	PD	6	2
prot2_102	9	129C	MS-PD Brain Bank	81	M	PD	6	3
prot2_104	4	134C	MS-PD Brain Bank	85	F	PD	6	2
prot2_105	2	128C	MS-PD Brain Bank	81	F	PD	6	2
prot2_106	8	128N	MS-PD Brain Bank	81	F	PD	6	4
prot2_107	3	128C	MS-PD Brain Bank	73	M	PD	6	1
prot2_108	12	128N	MS-PD Brain Bank	85	M	PD	5	1
prot2_011	1	133C	KCL- London Neurodegenerative Diseases Brain Bank	67	F	Control	#N/A	2
prot2_110	12	131N	MS-PD Brain Bank	82	F	PD	5	3
prot2_111	9	132C	KCL- London Neurodegenerative Diseases Brain Bank	55	F	Control	0	0
prot2_112	9	127N	MS-PD Brain Bank	81	M	PD	4	2
prot2_114	10	134N	MS-PD Brain Bank	90	F	PD	5	2
prot2_115	12	130C	KCL- London Neurodegenerative Diseases Brain Bank	51	F	Control	#N/A	#N/A
prot2_116	4	127N	MS-PD Brain Bank	69	F	PD	6	2
prot2_117	2	130C	MS-PD Brain Bank	81	F	PD	6	3
prot2_118	3	128N	MS-PD Brain Bank	68	M	PD	6	3
prot2_119	8	129C	MS-PD Brain Bank	81	F	PD	5	3
prot2_012	9	134N	Barcelona Brain Bank	81	F	PD	6	3
prot2_120	12	133N	MS-PD Brain Bank	78	M	PD	4	2
prot2_121	9	130N	MS-PD Brain Bank	81	M	PD	6	3
prot2_123	2	134C	MS-PD Brain Bank	68	M	Control	0	#N/A
prot2_124	8	132N	MS-PD Brain Bank	75	M	Control	0	3
prot2_125	12	129C	MS-PD Brain Bank	71	M	Control	#N/A	#N/A
prot2_127	7	131N	MS-PD Brain Bank	84	F	Control	#N/A	#N/A
prot2_129	9	133C	MS-PD Brain Bank	83	F	Control	0	2
prot2_013	1	133N	Neuromics Tissue Bank	88	F	Control	#N/A	#N/A
prot2_130	7	128N	MS-PD Brain Bank	91	M	Control	0	2
prot2_131	5	129C	MS-PD Brain Bank	93	F	Control	0	2
prot2_132	4	127C	MS-PD Brain Bank	83	M	Control	0	2
prot2_133	10	131C	MS-PD Brain Bank	85	M	Control	0	3
prot2_134	8	130N	MS-PD Brain Bank	87	F	Control	0	2
prot2_135	8	128C	MS-PD Brain Bank	87	M	Control	0	1
prot2_136	5	130N	MS-PD Brain Bank	70	M	Control	0	1
prot2_137	1	130N	MS-PD Brain Bank	82	M	Control	0	2
prot2_138	4	131C	KCL- London Neurodegenerative Diseases Brain Bank	69	M	PSP	#N/A	#N/A
prot2_139	3	129C	KCL- London Neurodegenerative Diseases Brain Bank	73	M	PSP	#N/A	#N/A
prot2_014	7	129N	Barcelona Brain Bank	80	M	PD	4	3
prot2_141	4	134N	KCL- London Neurodegenerative Diseases Brain Bank	92	F	Control	#N/A	3
prot2_142	5	132N	KCL- London Neurodegenerative Diseases Brain Bank	71	M	PSP	#N/A	#N/A
prot2_143	11	133N	KCL- London Neurodegenerative Diseases Brain Bank	66	F	Control	#N/A	2
prot2_144	4	128C	KCL- London Neurodegenerative Diseases Brain Bank	75	M	Control	#N/A	#N/A
prot2_145	12	133C	KCL- London Neurodegenerative Diseases Brain Bank	79	M	Control	#N/A	0
prot2_146	2	131N	KCL- London Neurodegenerative Diseases Brain Bank	87	F	Control	0	2
prot2_147	8	131C	KCL- London Neurodegenerative Diseases Brain Bank	92	F	Control	#N/A	3
prot2_148	11	131N	KCL- London Neurodegenerative Diseases Brain Bank	90	F	Control	#N/A	2
prot2_149	10	130C	KCL- London Neurodegenerative Diseases Brain Bank	74	F	Control	#N/A	2
prot2_015	4	135N	MS-PD Brain Bank	80	M	PD	5	<2
prot2_150	2	134N	KCL- London Neurodegenerative Diseases Brain Bank	88	F	PSP	#N/A	#N/A
prot2_151	3	133N	KCL- London Neurodegenerative Diseases Brain Bank	86	M	Control	#N/A	3
prot2_152	2	131C	KCL- London Neurodegenerative Diseases Brain Bank	82	M	Control	0	2
prot2_153	5	131C	KCL- London Neurodegenerative Diseases Brain Bank	95	M	Control	#N/A	4
prot2_154	4	132N	KCL- London Neurodegenerative Diseases Brain Bank	79	M	Control	0	2
prot2_155	7	130C	KCL- London Neurodegenerative Diseases Brain Bank	68	F	Control	#N/A	2
prot2_156	1	135N	KCL- London Neurodegenerative Diseases Brain Bank	94	F	Control	#N/A	6
prot2_157	7	134C	KCL- London Neurodegenerative Diseases Brain Bank	81	M	Control	0	1
prot2_158	1	127N	KCL- London Neurodegenerative Diseases Brain Bank	60	F	Control	#N/A	1
prot2_016	3	131C	MS-PD Brain Bank	76	F	PD	6	>3
prot2_160	12	132C	KCL- London Neurodegenerative Diseases Brain Bank	75	F	Control	0	4
prot2_161	8	133N	KCL- London Neurodegenerative Diseases Brain Bank	97	M	Control	0	4
prot2_163	9	131C	KCL- London Neurodegenerative Diseases Brain Bank	78	F	Control	0	2
prot2_164	4	132C	KCL- London Neurodegenerative Diseases Brain Bank	68	F	Control	#N/A	0
prot2_165	11	134C	KCL- London Neurodegenerative Diseases Brain Bank	93	M	Control	#N/A	5
prot2_166	3	134N	KCL- London Neurodegenerative Diseases Brain Bank	81	F	Control	0	3
prot2_167	2	132N	KCL- London Neurodegenerative Diseases Brain Bank	95	F	Control	#N/A	4
prot2_169	2	129C	KCL- London Neurodegenerative Diseases Brain Bank	80	M	PD	#N/A	#N/A
prot2_017	4	130N	Netherlands Brain Bank	85	F	Control	0	1
prot2_170	12	128C	KCL- London Neurodegenerative Diseases Brain Bank	86	F	PD	#N/A	#N/A
prot2_171	10	131N	KCL- London Neurodegenerative Diseases Brain Bank	84	F	PD	#N/A	#N/A
prot2_172	5	130C	KCL- London Neurodegenerative Diseases Brain Bank	87	F	Control	0	2
prot2_173	4	133C	KCL- London Neurodegenerative Diseases Brain Bank	78	F	Control	0	2
prot2_174	3	133C	Oxford Brain Bank	60	F	Control	0	1
prot2_175	5	133C	Oxford Brain Bank	42	F	Control	#N/A	#N/A
prot2_176	8	129N	Oxford Brain Bank	62	F	Control	0	0
prot2_177	10	133C	Oxford Brain Bank	51	M	Control	0	0
prot2_178	10	134C	Oxford Brain Bank	100	M	Control	0	3
prot2_179	7	134N	Oxford Brain Bank	71	M	Control	#N/A	2
prot2_018	3	132N	Netherlands Brain Bank	76	F	Control	0	2
prot2_180	3	135N	Oxford Brain Bank	85	M	Control	#N/A	1
prot2_181	1	134N	Oxford Brain Bank	88	M	Control	#N/A	1
prot2_182	7	132N	Oxford Brain Bank	86	F	Control	#N/A	1
prot2_184	7	128C	Oxford Brain Bank	80	M	Control	0	1
prot2_185	5	129N	Oxford Brain Bank	85	M	Control	0	1
prot2_186	9	134C	Oxford Brain Bank	71	M	Control	0	1
prot2_187	11	130C	Oxford Brain Bank	82	F	Control	0	1
prot2_188	11	132C	Oxford Brain Bank	92	M	Control	0	1
prot2_019	4	133N	Barcelona Brain Bank	71	F	PSP	#N/A	#N/A
prot2_190	2	135N	Oxford Brain Bank	92	F	Control	0	2
prot2_191	10	132C	Oxford Brain Bank	71	F	Control	0	1
prot2_192	2	130N	Oxford Brain Bank	63	M	Control	#N/A	#N/A
prot2_193	1	132N	Oxford Brain Bank	69	M	Control	0	1
prot2_194	12	134N	Oxford Brain Bank	62	F	Control	0	1
prot2_195	9	133N	Oxford Brain Bank	71	M	Control	0	1
prot2_196	5	134N	Oxford Brain Bank	68	F	Control	0	0
prot2_197	12	130N	Oxford Brain Bank	55	M	Control	0	0
prot2_198	11	128N	Oxford Brain Bank	56	M	Control	#N/A	1
prot2_002	7	129C	Park West	69	M	PD	4	0
prot2_020	10	133N	Barcelona Brain Bank	82	M	PSP	0	2
prot2_022	9	128C	Barcelona Brain Bank	64	M	PSP	2	1
prot2_023	12	131C	Barcelona Brain Bank	78	M	PSP	#N/A	#N/A
prot2_024	11	133C	Barcelona Brain Bank	78	M	PSP	0	2
prot2_025	5	134C	Barcelona Brain Bank	83	F	PSP	#N/A	#N/A
prot2_026	8	132C	Barcelona Brain Bank	84	F	PSP	0	0
prot2_027	7	133C	Barcelona Brain Bank	86	F	PSP	0	2
prot2_028	11	134N	Barcelona Brain Bank	61	F	PSP	#N/A	#N/A
prot2_029	2	133N	Barcelona Brain Bank	83	M	PSP	0	1
prot2_003	4	130C	Park West	82	M	PD	6	4
prot2_030	1	129C	Barcelona Brain Bank	64	F	PSP	#N/A	#N/A
prot2_031	12	134C	Barcelona Brain Bank	80	F	PSP	1	#N/A
prot2_032	3	130C	Barcelona Brain Bank	75	F	PSP	0	2
prot2_033	1	132C	Barcelona Brain Bank	75	F	PD	6	4
prot2_034	1	128N	Barcelona Brain Bank	71	M	PD	4	1
prot2_035	10	127C	Barcelona Brain Bank	72	M	PD	6	2
prot2_036	7	131C	Barcelona Brain Bank	83	M	PD	0	3
prot2_037	7	130N	Barcelona Brain Bank	69	F	PD	4	#N/A
prot2_038	4	128N	Barcelona Brain Bank	81	M	PD	#N/A	#N/A
prot2_039	5	133N	Barcelona Brain Bank	79	F	PD	4	4
prot2_004	3	130N	Park West	72	F	PD	6	3
prot2_040	12	127C	Barcelona Brain Bank	88	M	PD	4	3
prot2_041	11	129N	Barcelona Brain Bank	69	F	PD	4	#N/A
prot2_042	10	130N	Barcelona Brain Bank	50	M	PD	5	#N/A
prot2_043	5	131N	Barcelona Brain Bank	81	M	PD	5	#N/A
prot2_044	3	131N	Barcelona Brain Bank	92	M	PD	5	3
prot2_045	1	129N	Barcelona Brain Bank	79	F	MSA	#N/A	2
prot2_046	9	131N	Barcelona Brain Bank	70	F	PD	4	#N/A
prot2_047	3	129N	Barcelona Brain Bank	68	F	MSA	#N/A	0
prot2_049	2	127N	Barcelona Brain Bank	69	F	MSA	#N/A	2
prot2_005	7	132C	Park West	86	F	PD	6	2-3
prot2_050	8	134N	Barcelona Brain Bank	59	M	MSA	#N/A	#N/A
prot2_051	5	135N	Barcelona Brain Bank	52	F	MSA	#N/A	#N/A
prot2_052	4	129N	Barcelona Brain Bank	58	F	MSA	#N/A	#N/A
prot2_053	7	127N	Barcelona Brain Bank	73	M	MSA	#N/A	#N/A
prot2_054	10	128C	Barcelona Brain Bank	62	M	MSA	#N/A	1
prot2_055	9	127C	Barcelona Brain Bank	71	M	MSA	#N/A	2
prot2_056	12	127N	Barcelona Brain Bank	60	M	MSA	#N/A	#N/A
prot2_057	9	128N	Barcelona Brain Bank	66	F	MSA	#N/A	#N/A
prot2_058	11	131C	Barcelona Brain Bank	71	M	MSA	#N/A	3
prot2_059	11	130N	Barcelona Brain Bank	74	F	MSA	#N/A	2
prot2_006	5	127N	Park West	83	F	PD	6	5
prot2_060	10	129N	Barcelona Brain Bank	66	F	MSA	#N/A	#N/A
prot2_061	2	133C	Barcelona Brain Bank	67	M	MSA	#N/A	1
prot2_062	12	132N	Barcelona Brain Bank	64	F	MSA	#N/A	1
prot2_063	1	134C	Barcelona Brain Bank	69	M	PSP	#N/A	#N/A
prot2_064	1	128C	Barcelona Brain Bank	74	M	MSA	0	5
prot2_065	9	130C	Barcelona Brain Bank	78	M	Control	1	2
prot2_066	3	127C	Barcelona Brain Bank	76	M	Control	0	0
prot2_067	10	129C	Barcelona Brain Bank	83	F	Control	0	2
prot2_068	2	132C	Barcelona Brain Bank	83	F	Control	0	2
prot2_069	3	134C	MS-PD Brain Bank	82	F	PD	6	<2
prot2_007	11	129C	Park West	76	F	PD	6	#N/A
prot2_070	9	132N	MS-PD Brain Bank	76	M	PD	5	2
prot2_071	7	133N	MS-PD Brain Bank	70	M	PD	6	0
prot2_072	2	127C	Park West	77	M	PD	6	#N/A
prot2_074	3	132C	Neuromics Tissue Bank	95	F	Control	0	#N/A
prot2_075	1	130C	MS-PD Brain Bank	81	F	PD	6	1
prot2_076	8	127C	MS-PD Brain Bank	78	M	PD	6	2
prot2_077	5	128N	MS-PD Brain Bank	75	M	PD	6	2
prot2_078	7	127C	MS-PD Brain Bank	82	F	PD	5	2
prot2_079	2	128N	MS-PD Brain Bank	77	M	PD	6	2
prot2_008	1	131C	Netherlands Brain Bank	81	M	PD	6	2
prot2_080	11	127N	MS-PD Brain Bank	80	M	PD	6	2
prot2_081	5	128C	MS-PD Brain Bank	82	F	PD	6	2
prot2_082	8	130C	MS-PD Brain Bank	78	M	PD	6	>3
prot2_083	11	127C	MS-PD Brain Bank	78	F	PD	6	2
prot2_084	5	132C	MS-PD Brain Bank	86	M	PD	5	1
prot2_085	9	129N	MS-PD Brain Bank	77	F	PD	5	2
prot2_086	2	129N	MS-PD Brain Bank	69	M	PD	6	2
prot2_087	11	128C	MS-PD Brain Bank	92	M	PD	5	3
prot2_088	4	129C	MS-PD Brain Bank	73	F	PD	6	2
prot2_089	8	127N	MS-PD Brain Bank	74	M	PD	5	3
prot2_009	10	132N	Netherlands Brain Bank	84	M	PD	3	1
prot2_090	8	131N	MS-PD Brain Bank	85	F	PD	6	1
prot2_092	5	127C	MS-PD Brain Bank	72	M	PD	6	2
prot2_093	1	131N	MS-PD Brain Bank	81	M	PD	6	2
prot2_094	12	129N	MS-PD Brain Bank	82	F	PD	6	3
prot2_095	11	132N	MS-PD Brain Bank	69	M	PD	6	1
prot2_097	4	131N	MS-PD Brain Bank	57	M	PD	5	0
prot2_098	10	128N	MS-PD Brain Bank	82	M	PD	6	2
prot2_099	10	127N	MS-PD Brain Bank	72	F	PD	6	2
