# Supplementary material for: Brain Proteome Profiling Reveals Common and Divergent Signatures in Parkinson’s Disease, Multiple System Atrophy, and Progressive Supranuclear Palsy
Source: Mol Neurobiol. 2024 Aug 21;62(3):2801–16. doi: 10.1007/s12035-024-04422-y (PMC11790761; doi:10.1007/s12035-024-04422-y)
Supplement: Supplementary file 3 — Supplementary file3 (XLSX 1091 KB) [file 12035_2024_4422_MOESM3_ESM.xlsx]

## Sheet: PD_CT_proteins
gene_name	Accession	gene_id	logFC	P.Value	adj.P.Val
AMPD2	Q01433	ENSG00000116337	0.191181	1.374e-14	5.70895e-11
CHRM3	P20309	ENSG00000133019	0.416559	8.9271e-14	1.85461e-10
CHGA	P10645	ENSG00000100604; ENSG00000276781	0.31356	9.82103e-13	1.36021e-09
L1CAM	P32004	ENSG00000198910	0.131338	1.56629e-11	1.62698e-08
WBP2	Q969T9	ENSG00000132471	-0.128453	2.70928e-11	2.25141e-08
PAFAH1B3	Q15102	ENSG00000079462	0.150539	1.54843e-10	9.19107e-08
RANGAP1	P46060	ENSG00000100401	0.120868	1.41914e-10	9.19107e-08
ANK2	Q01484	ENSG00000145362	0.0793256	8.14667e-10	4.23118e-07
SLC17A6	Q9P2U8	ENSG00000091664	0.329239	1.08522e-09	5.01012e-07
GLUL	P15104	ENSG00000135821	0.24382	1.29418e-09	5.37733e-07
PPP3CA	Q08209-2	#N/A	0.207205	1.7958e-09	6.21794e-07
NF1	P21359	ENSG00000196712	-0.103838	1.71618e-09	6.21794e-07
USP11	P51784	ENSG00000102226	-0.125785	1.95782e-09	6.25749e-07
EPB41L1	Q9H4G0	ENSG00000088367	0.0728734	3.9034e-09	1.15847e-06
MACROD1	Q9BQ69	ENSG00000133315	0.209624	6.07983e-09	1.68411e-06
GM2A	P17900	ENSG00000196743	-0.267012	9.17352e-09	2.38225e-06
OGA	O60502	ENSG00000198408	-0.141453	1.6345e-08	3.99491e-06
DOCK3	Q8IZD9	ENSG00000088538	-0.113097	1.75891e-08	4.06016e-06
PEX14	O75381	ENSG00000142655	0.123542	2.33301e-08	5.10192e-06
FBXL16	Q8N461	ENSG00000127585	-0.126148	3.105e-08	6.45063e-06
PHF24	Q9UPV7	ENSG00000122733	-0.0962088	3.97515e-08	7.86512e-06
CORO1C	Q9ULV4	ENSG00000110880	0.070551	4.28217e-08	8.08746e-06
RAC1	P63000	ENSG00000136238	-0.133469	5.01161e-08	9.05359e-06
CAP2	P40123	ENSG00000112186	-0.0736383	6.19603e-08	1.07269e-05
VGF	O15240	ENSG00000128564	-0.309529	7.02573e-08	1.12277e-05
BCL2L13	Q9BXK5	ENSG00000099968	0.158093	6.82919e-08	1.12277e-05
ANKRD29	Q8N6D5	ENSG00000154065	0.151784	7.49008e-08	1.15264e-05
CPLX2	Q6PUV4	ENSG00000145920	0.158598	1.49432e-07	2.15526e-05
PTPN1	P18031	ENSG00000196396	-0.115345	1.50427e-07	2.15526e-05
PTRHD1	Q6GMV3	ENSG00000184924	0.138776	2.47679e-07	3.3197e-05
ABR	Q12979	ENSG00000159842; ENSG00000276016; ENSG00000278741	-0.087445	2.42736e-07	3.3197e-05
NT5C1A	Q9BXI3	ENSG00000116981	0.198343	3.25603e-07	4.22775e-05
SH3GLB1	Q9Y371-2	#N/A	-0.070673	3.52687e-07	4.44065e-05
RAB11FIP5	Q9BXF6	ENSG00000135631	0.102327	4.06199e-07	4.96399e-05
CKAP4	Q07065	ENSG00000136026	-0.119091	4.79082e-07	5.58765e-05
LDHB	P07195	ENSG00000111716	0.061211	4.84128e-07	5.58765e-05
RTN1	Q16799-3	#N/A	-0.299114	5.22814e-07	5.71656e-05
RPS6KA5	O75582	ENSG00000100784	0.173929	5.13944e-07	5.71656e-05
SLC6A11	P48066	ENSG00000132164	0.239185	5.98571e-07	6.21766e-05
ZPR1	O75312	ENSG00000109917	-0.151586	5.98068e-07	6.21766e-05
LYSMD2	Q8IV50	ENSG00000140280	0.0835374	8.53213e-07	8.64658e-05
PLXNA1	Q9UIW2	ENSG00000114554	-0.0727471	9.73829e-07	9.63395e-05
GRM5	P41594	ENSG00000168959	0.108051	1.10619e-06	0.000102138
SESTD1	Q86VW0	ENSG00000187231	-0.0990331	1.0655e-06	0.000102138
DNAJB1	P25685	ENSG00000132002	0.0865166	1.10358e-06	0.000102138
MTMR9	Q96QG7	ENSG00000104643; ENSG00000285032	-0.151807	1.20716e-06	0.000109038
PCSK2	P16519	ENSG00000125851	0.141983	1.42657e-06	0.000126115
SUCLG1	P53597	ENSG00000163541	0.0873775	1.55028e-06	0.000132438
TATDN1	Q6P1N9	ENSG00000147687	-0.0657864	1.56184e-06	0.000132438
NMT2	O60551	ENSG00000152465	-0.119654	1.68156e-06	0.000136998
RBBP7	Q16576	ENSG00000102054	0.0823655	1.65557e-06	0.000136998
SLC25A25	Q6KCM7-5	#N/A	0.133783	1.86056e-06	0.000145861
RASGRF1	Q13972	ENSG00000058335	-0.109086	1.84105e-06	0.000145861
PGM1	P36871	ENSG00000079739	0.076771	2.05766e-06	0.000158326
GPT	P24298	ENSG00000167701	0.184797	2.54002e-06	0.000191887
SCG5	P05408-2	#N/A	0.149183	2.84806e-06	0.000211316
SEMA7A	O75326	ENSG00000138623; ENSG00000288455	0.146585	2.94509e-06	0.000214681
KIFBP	Q96EK5	ENSG00000198954	-0.082	3.03266e-06	0.000217254
CDIP1	Q9H305	ENSG00000089486; ENSG00000274336	-0.316006	3.09013e-06	0.000217618
CRMP1	Q14194-2	#N/A	-0.0638035	3.3018e-06	0.00022865
MAP3K5	Q99683	ENSG00000197442	0.171283	3.48548e-06	0.000237412
AIFM3	Q96NN9	ENSG00000183773	0.127825	3.60569e-06	0.00024164
MAP2K6	P52564	ENSG00000108984	0.09232	3.86205e-06	0.000250731
DIAPH1	O60610	ENSG00000131504	0.0916431	3.82042e-06	0.000250731
GPD1L	Q8N335	ENSG00000152642	0.0720871	4.20042e-06	0.000268504
PGM2L1	Q6PCE3	ENSG00000165434	-0.117066	4.33077e-06	0.000272642
COG7	P83436	ENSG00000168434	-0.123595	5.23352e-06	0.000324557
CAMKK1	Q8N5S9	ENSG00000004660	0.0892201	5.43977e-06	0.000332386
#N/A	Q9BQE5	#N/A	0.196906	5.57476e-06	0.000335698
PPP2CB	P62714	ENSG00000104695	-0.0802743	5.95899e-06	0.000348727
EEA1	Q15075	ENSG00000102189	-0.0524061	5.88494e-06	0.000348727
COTL1	Q14019	ENSG00000103187	0.0931541	6.21973e-06	0.00035893
ATP5F1EP2	Q5VTU8	#N/A	0.103973	6.36123e-06	0.000362067
PRDX4	Q13162	ENSG00000123131	-0.0880787	6.473e-06	0.00036345
SH3GL1	Q99961	ENSG00000141985	-0.0738074	6.878e-06	0.000381041
ACOT9	Q9Y305	ENSG00000123130	0.0954777	7.02191e-06	0.000383895
TMED4	Q7Z7H5	ENSG00000158604	-0.0957697	7.23525e-06	0.000390422
FKBP5	Q13451	ENSG00000096060	0.165695	7.46402e-06	0.00039257
KCNIP4	Q6PIL6	ENSG00000185774	0.12699	7.44039e-06	0.00039257
CHML	P26374	ENSG00000203668	-0.158252	7.63161e-06	0.000396366
SCN1A	P35498	ENSG00000144285	0.176943	8.03496e-06	0.000412164
ASPH	Q12797	ENSG00000198363	0.0772928	8.1665e-06	0.000413802
SYT2	Q8N9I0	ENSG00000143858	0.358703	8.26911e-06	0.000413954
PRKCE	Q02156	ENSG00000171132	-0.0581977	8.89749e-06	0.000440108
ARVCF	O00192	ENSG00000099889	0.132768	9.07708e-06	0.000443709
NRIP2	Q9BQI9	ENSG00000053702	0.233793	9.22791e-06	0.000445837
SOD3	P08294	ENSG00000109610	0.20941	9.62946e-06	0.00045989
SEC14L2	O76054	ENSG00000100003	0.0925347	9.80337e-06	0.000462875
PSMA6	P60900	ENSG00000100902	0.0663267	1.00363e-05	0.000468549
ITGAV	P06756	ENSG00000138448	0.0731056	1.03773e-05	0.000473822
MCTS1	Q9ULC4	ENSG00000232119; ENSG00000288295	-0.0525418	1.02785e-05	0.000473822
ACADSB	P45954	ENSG00000196177	-0.144875	1.05769e-05	0.000476514
EPHA4	P54764	ENSG00000116106	0.070377	1.06657e-05	0.000476514
GNAI1	P63096	ENSG00000127955	-0.176751	1.08176e-05	0.00047816
NRN1	Q9NPD7	ENSG00000124785	-0.167614	1.19082e-05	0.000520826
NEMF	O60524	ENSG00000165525	-0.0869545	1.37678e-05	0.000589745
GPI	P06744	ENSG00000105220	0.0511792	1.37612e-05	0.000589745
CPNE2	Q96FN4	ENSG00000140848	-0.115177	1.4183e-05	0.00060133
RASGRP2	Q7LDG7	ENSG00000068831	0.115318	1.43973e-05	0.000604252
RASAL1	O95294	ENSG00000111344	-0.179641	1.52465e-05	0.00063102
CIT	O14578-3	#N/A	0.0806307	1.53389e-05	0.00063102
ALDH1A1	P00352	ENSG00000165092	-0.145519	1.66742e-05	0.00067923
PLXNC1	O60486	ENSG00000136040	-0.11891	1.70202e-05	0.000686591
TRIM36	Q9NQ86	ENSG00000152503	-0.107879	1.79173e-05	0.000715831
LYPLA2	O95372	ENSG00000011009	0.0694885	2.03692e-05	0.000806039
PRMT8	Q9NR22	ENSG00000111218	-0.109986	2.10294e-05	0.000824312
HSPB1	P04792	ENSG00000106211	0.201891	2.23268e-05	0.000866991
MAST3	O60307	ENSG00000099308	-0.118943	2.40925e-05	0.000926893
PLXNB1	O43157	ENSG00000164050	0.0822864	2.481e-05	0.000945741
RABGAP1	Q9Y3P9	ENSG00000011454	-0.083293	2.50519e-05	0.000946279
HSPA4L	O95757	ENSG00000164070	0.0615517	2.54135e-05	0.000951289
WIPF3	A6NGB9	ENSG00000122574	0.14829	2.60499e-05	0.000966406
SLC8A1	P32418-5	#N/A	0.0881171	2.71432e-05	0.000998052
STAT2	P52630	ENSG00000170581	-0.131162	2.97466e-05	0.00107476
SGTB	Q96EQ0	ENSG00000197860	-0.0895159	2.9709e-05	0.00107476
ARL6IP1	Q15041	ENSG00000170540	-0.167997	3.02099e-05	0.00108209
MAPK3	P27361	ENSG00000102882	0.102976	3.32351e-05	0.00117027
PGD	P52209	ENSG00000142657	0.0632442	3.31984e-05	0.00117027
ARG2	P78540	ENSG00000081181	0.279894	3.4383e-05	0.00118067
BCKDHB	P21953	ENSG00000083123	-0.118027	3.42078e-05	0.00118067
CDH10	Q9Y6N8	ENSG00000040731	-0.0925035	3.41513e-05	0.00118067
TECPR2	O15040	ENSG00000196663	-0.101516	3.46728e-05	0.00118087
C2CD4C	Q8TF44	ENSG00000183186	-0.133704	3.53592e-05	0.00118482
TBC1D4	O60343	ENSG00000136111	0.0970456	3.51775e-05	0.00118482
SCAMP1	O15126	ENSG00000085365	0.0671062	3.8138e-05	0.00126771
XPNPEP1	Q9NQW7-3	#N/A	-0.0544505	4.0326e-05	0.0013298
CLDN10	P78369	ENSG00000134873	0.269055	4.12954e-05	0.00135104
PITPNC1	Q9UKF7	ENSG00000154217	-0.0707782	4.3394e-05	0.00140861
NDRG2	Q9UN36-6	#N/A	-0.097557	4.57994e-05	0.00146382
DCPS	Q96C86	ENSG00000110063	0.0961628	4.54581e-05	0.00146382
RPS6KA2	Q15349-2	#N/A	0.0873768	4.69999e-05	0.00149072
#N/A	O60229	#N/A	-0.0792071	4.82651e-05	0.00151925
SCN4B	Q8IWT1	ENSG00000177098	0.276648	5.0225e-05	0.00156906
GCA	P28676	ENSG00000115271	-0.0912305	5.14628e-05	0.00157227
#N/A	O75396	#N/A	0.0603249	5.11071e-05	0.00157227
PSMA7	O14818	ENSG00000101182	0.0480215	5.11261e-05	0.00157227
DBI	P07108	ENSG00000155368	0.127186	5.20999e-05	0.00158011
HAPLN4	Q86UW8	ENSG00000187664	0.204064	5.33998e-05	0.00160131
PPP1CA	P62136-2	#N/A	-0.0650131	5.35697e-05	0.00160131
#N/A	P16112	#N/A	0.174641	5.39661e-05	0.00160164
CAPZB	P47756-2	#N/A	0.0383349	5.81463e-05	0.00171346
ADAM11	O75078	ENSG00000073670	-0.0927401	5.9747e-05	0.00174823
AKR1B1	P15121	ENSG00000085662	0.0514668	6.04172e-05	0.00175548
ACTN2	P35609	ENSG00000077522	-0.120038	6.52383e-05	0.00187002
CSNK1E	P49674	ENSG00000213923	0.064534	6.52595e-05	0.00187002
NUBP2	Q9Y5Y2	ENSG00000095906	0.0962534	6.71954e-05	0.00191231
HID1	Q8IV36	ENSG00000167861	-0.107524	6.92253e-05	0.00195667
GCC2	Q8IWJ2	ENSG00000135968	-0.123088	7.06089e-05	0.0019823
ZNF521	Q96K83	ENSG00000198795	0.0745107	7.54338e-05	0.00210354
RUVBL2	Q9Y230	ENSG00000183207	0.0621025	7.59616e-05	0.00210414
SPR	P35270	ENSG00000116096	0.0933703	7.91005e-05	0.00217657
PDE4B	Q07343	ENSG00000184588	-0.115801	8.05345e-05	0.00220145
GPR37L1	O60883	ENSG00000170075	-0.290349	8.1706e-05	0.00220447
AGPAT4	Q9NRZ5	ENSG00000026652	-0.135707	8.15321e-05	0.00220447
PPFIA4	O75335	ENSG00000143847	0.104008	8.61875e-05	0.00231038
ADCY1	Q08828	ENSG00000164742	-0.157776	9.87278e-05	0.00262559
CAMK2B	Q13554	ENSG00000058404	0.0870514	9.921e-05	0.00262559
CPNE9	Q8IYJ1	ENSG00000144550	-0.144537	0.000106064	0.00276911
SYT3	Q9BQG1	ENSG00000213023	0.078073	0.000106059	0.00276911
STIP1	P31948	ENSG00000168439	0.0492408	0.000106633	0.00276911
RHOB	P62745	ENSG00000143878	-0.117484	0.000112035	0.0028735
KIF2A	O00139	ENSG00000068796	0.0385796	0.000111648	0.0028735
PTPRT	O14522	ENSG00000196090	0.0894028	0.000115225	0.00293717
TF	P02787	ENSG00000091513	-0.177411	0.000118616	0.00296833
AHNAK2	Q8IVF2	ENSG00000185567	-0.142214	0.000120733	0.00296833
ANXA4	P09525	ENSG00000196975	0.100818	0.00011902	0.00296833
GGCT	O75223	ENSG00000006625	-0.0744226	0.000120711	0.00296833
TBC1D24	Q9ULP9	ENSG00000162065	-0.0686973	0.000119359	0.00296833
STAM	Q92783	ENSG00000136738	-0.0414711	0.00012034	0.00296833
MDH1	P40925-3	#N/A	0.0477254	0.000122081	0.00298381
ATP5F1A	P25705	ENSG00000152234	0.0642772	0.000123776	0.00300755
CYP46A1	Q9Y6A2	ENSG00000036530	-0.102697	0.000124529	0.00300824
DCLK2	Q8N568	ENSG00000170390	0.056239	0.000127292	0.00305721
PTGES2	Q9H7Z7	ENSG00000148334	0.0601301	0.000141985	0.00339051
INF2	Q27J81	ENSG00000203485	-0.121246	0.00014451	0.00343108
CUL4B	Q13620-1	#N/A	0.0708468	0.000147398	0.00347976
ADGRG1	Q9Y653	ENSG00000205336	0.178199	0.000150234	0.00352668
GPM6A	P51674	ENSG00000150625	-0.183255	0.000157875	0.00366463
SYT11	Q9BT88	ENSG00000132718	-0.077399	0.00015707	0.00366463
SCAMP4	Q969E2	ENSG00000227500	-0.121224	0.000158835	0.00366644
FUNDC2	Q9BWH2	ENSG00000165775	0.108771	0.000160212	0.0036778
FABP7	O15540	ENSG00000164434	0.171824	0.000166986	0.00381222
RWDD1	Q9H446	ENSG00000111832	0.0713991	0.000172949	0.00391166
FH	P07954	ENSG00000091483	0.0624654	0.000173224	0.00391166
FMNL2	Q96PY5-3	#N/A	-0.131369	0.000177043	0.00397629
QPRT	Q15274	ENSG00000103485	0.14962	0.000179149	0.00400196
CCT2	P78371	ENSG00000166226	0.0424648	0.000180744	0.00401601
SLC9A3R1	O14745	ENSG00000109062	0.0751344	0.000192069	0.00424493
ARHGAP5	Q13017	ENSG00000100852	-0.0555598	0.000193872	0.00426212
FXYD7	P58549	ENSG00000221946	-0.181196	0.000207577	0.00453938
GSPT1	P15170-3	#N/A	0.0574495	0.000212306	0.00459444
VPS45	Q9NRW7	ENSG00000136631	0.044016	0.000212046	0.00459444
AARS2	Q5JTZ9	ENSG00000124608	-0.164176	0.000214589	0.00461979
OSTC	Q9NRP0	ENSG00000198856	-0.144349	0.000225111	0.00479804
JAKMIP2	Q96AA8	ENSG00000176049	-0.0676574	0.000225179	0.00479804
DHX15	O43143	ENSG00000109606	0.0712011	0.00022871	0.00484842
TARS1	P26639	ENSG00000113407	0.0466244	0.000230396	0.00485938
SLC25A12	O75746	ENSG00000115840	0.0807622	0.000234033	0.00491114
AKAP12	Q02952	ENSG00000131016	0.0773771	0.00023604	0.00492838
PCP4L1	A6NKN8	ENSG00000248485	0.158607	0.000238293	0.00495053
SLC7A14	Q8TBB6	ENSG00000013293	0.0943681	0.000240897	0.00497974
TBK1	Q9UHD2	ENSG00000183735	-0.0597212	0.000242141	0.00498066
VPS13A	Q96RL7	ENSG00000197969	-0.0538918	0.000250475	0.00512673
ADCY2	Q08462	ENSG00000078295	-0.0877244	0.000251794	0.00512845
SAFB2	Q14151	ENSG00000130254	0.108988	0.000259568	0.00526101
NENF	Q9UMX5	ENSG00000117691	-0.0802036	0.000262083	0.00528619
TOMM34	Q15785	ENSG00000025772	0.159771	0.000271072	0.00542139
DNAJA2	O60884	ENSG00000069345	0.0446759	0.000271396	0.00542139
CSK	P41240	ENSG00000103653	0.0597764	0.000274231	0.00545182
PRKAR2B	P31323	ENSG00000005249; ENSG00000284096	0.0470245	0.000279464	0.0055294
LYNX1	P0DP58	ENSG00000180155	-0.242567	0.000298669	0.00585363
KSR2	Q6VAB6	ENSG00000171435	0.0798443	0.000297351	0.00585363
ASRGL1	Q7L266	ENSG00000162174	0.0830612	0.000302218	0.00589538
SERPINE2	P07093	ENSG00000135919	-0.139922	0.000310557	0.00594638
PPP2R5A	Q15172	ENSG00000066027	-0.0931898	0.000309062	0.00594638
TRIM9	Q9C026-4	#N/A	-0.0760681	0.000309419	0.00594638
PSMB7	Q99436	ENSG00000136930	0.0517638	0.000306828	0.00594638
MARK1	Q9P0L2	ENSG00000116141	-0.0610394	0.000313882	0.00598247
PMVK	Q15126	ENSG00000163344	-0.0710859	0.000318268	0.00601092
CC2D1A	Q6P1N0	ENSG00000132024; ENSG00000288293	0.0625138	0.000318166	0.00601092
PRKCD	Q05655	ENSG00000163932	-0.145365	0.000321295	0.00604063
BCAP31	P51572	ENSG00000185825	0.0638669	0.000326135	0.00610401
TOMM22	Q9NS69	ENSG00000100216	0.0863781	0.000327905	0.00610962
NCALD	P61601	ENSG00000104490	-0.150379	0.000330513	0.00613072
#N/A	Q10567-3	#N/A	0.078652	0.000332146	0.00613363
PTMA	P06454	ENSG00000187514	0.23465	0.000334299	0.00614607
STMN4	Q9H169	ENSG00000015592	-0.131456	0.000338544	0.00617949
FARP1	Q9Y4F1	ENSG00000152767	-0.0755692	0.000339091	0.00617949
ATP5PD	O75947	ENSG00000167863	0.0704163	0.000349074	0.00633363
CYGB	Q8WWM9	ENSG00000161544	0.152387	0.000356874	0.00644701
ARHGDIA	P52565	ENSG00000141522	-0.0649179	0.000362047	0.00651215
SMAD4	Q13485	ENSG00000141646	0.10976	0.000376537	0.00674358
SPTLC1	O15269	ENSG00000090054	-0.116493	0.00038012	0.00677854
CP	P00450	ENSG00000047457	-0.244531	0.00038839	0.00684898
VAPB	O95292	ENSG00000124164	0.11534	0.000386588	0.00684898
ITCH	Q96J02	ENSG00000078747	-0.0935722	0.000389015	0.00684898
RAB2A	P61019	ENSG00000104388	-0.0789419	0.000393965	0.00687322
CMAS	Q8NFW8	ENSG00000111726	-0.0782966	0.000393172	0.00687322
TSG101	Q99816	ENSG00000074319	-0.0446383	0.000395355	0.00687322
GABRA5	P31644	ENSG00000186297	-0.192167	0.000401581	0.00691681
RCN1	Q15293	ENSG00000049449	0.164811	0.000402857	0.00691681
WDR37	Q9Y2I8	ENSG00000047056	0.0484695	0.000402372	0.00691681
LUZP1	Q86V48	ENSG00000169641	0.0819181	0.000411373	0.00700514
EIF4G2	P78344	ENSG00000110321	0.0498285	0.000410464	0.00700514
ASAP1	Q9ULH1	ENSG00000153317	-0.0430964	0.000413382	0.00701063
FASN	P49327	ENSG00000169710	0.0571899	0.000422428	0.0071349
HPCAL4	Q9UM19	ENSG00000116983	-0.118999	0.000431132	0.00725245
HIF1AN	Q9NWT6	ENSG00000166135	0.0825773	0.000438637	0.00734893
OSBPL8	Q9BZF1	ENSG00000091039	-0.0729875	0.000444276	0.00741352
PREPL	Q4J6C6	ENSG00000138078	0.062445	0.000464815	0.00772522
ASPHD1	Q5U4P2	ENSG00000174939	-0.244534	0.000473874	0.00784441
ARL8A	Q96BM9	ENSG00000143862	-0.0892644	0.000476246	0.00785239
DEK	P35659	ENSG00000124795	0.0823344	0.000481261	0.00790371
NPTX2	P47972	ENSG00000106236	-0.206212	0.000501424	0.0081558
SLC25A22	Q9H936	ENSG00000177542	-0.0617306	0.000502499	0.0081558
GARS1	P41250	ENSG00000106105	0.0535576	0.000499494	0.0081558
CEP170	Q5SW79	ENSG00000143702; ENSG00000276725	0.0476436	0.000504895	0.0081628
STAMBP	O95630	ENSG00000124356	-0.0577106	0.000510691	0.00822451
#N/A	P18433	#N/A	-0.0786349	0.000536051	0.00856651
FAM126B	Q8IXS8	ENSG00000155744	0.0663464	0.000534081	0.00856651
RHOA	P61586	ENSG00000067560	-0.0657262	0.000546688	0.00870302
CLIP2	Q9UDT6	ENSG00000106665	0.0423289	0.000551807	0.00875099
RIDA	P52758	ENSG00000132541	0.0756332	0.000555036	0.00875134
CAMSAP3	Q9P1Y5-2	#N/A	0.0451674	0.000556042	0.00875134
TBC1D13	Q9NVG8	ENSG00000107021	-0.0940883	0.000564301	0.00884782
PRKAB2	O43741	ENSG00000131791	0.0872077	0.000577458	0.00902007
ATP9A	O75110	ENSG00000054793	-0.0963885	0.000586984	0.00913453
PGM2	Q96G03	ENSG00000169299	0.087067	0.000592677	0.0091887
GNB2	P62879	ENSG00000172354	-0.055376	0.000595261	0.00919446
A1BG	P04217	ENSG00000121410	-0.238184	0.000608716	0.0093329
PALM2	Q8IXS6-2	#N/A	-0.105201	0.000607625	0.0093329
PELO	Q9BRX2	ENSG00000152684	0.110752	0.000622995	0.00944725
FKBP2	P26885	ENSG00000173486	0.0756157	0.000622384	0.00944725
COA3	Q9Y2R0	ENSG00000183978	0.0715419	0.000620193	0.00944725
NEBL	O76041-2	#N/A	0.0886266	0.000626146	0.00946049
DNAJB4	Q9UDY4	ENSG00000162616	0.0719856	0.00062859	0.00946302
SNRK	Q9NRH2	ENSG00000163788	0.0683655	0.000632197	0.00948296
SRI	P30626	ENSG00000075142	0.0565084	0.000638805	0.0095476
CD38	P28907	ENSG00000004468	-0.203728	0.000643461	0.00958272
APBB1	O00213	ENSG00000166313	0.123041	0.000646473	0.0095932
LIMA1	Q9UHB6	ENSG00000050405	0.144991	0.000655223	0.00968844
BNIP3	Q12983	ENSPTRG00000003067	-0.106559	0.000667517	0.00983522
CTTN	Q14247	ENSG00000085733; ENSG00000288401	0.0832934	0.000675483	0.00991742
IDH2	P48735	ENSG00000182054	-0.0458345	0.000684174	0.0100097
#N/A	Q9BZC7	#N/A	-0.140902	0.000691725	0.0100846
#N/A	O75044	#N/A	-0.0431282	0.000702167	0.0102011
TTYH1	Q9H313	ENSG00000167614; ENSG00000275650; ENSG00000276537; ENSG00000276887	-0.176294	0.000711866	0.0102325
SNCG	O76070	ENSG00000173267	0.107701	0.000707645	0.0102325
RAP1GAP	P47736-2	#N/A	-0.0859182	0.000716801	0.0102325
CAD	P27708	ENSG00000084774	0.0748096	0.000722296	0.0102325
#N/A	P51513	#N/A	0.0739121	0.000724031	0.0102325
PRKAA1	Q13131	ENSG00000132356	0.066593	0.00071802	0.0102325
GFOD1	Q9NXC2	ENSG00000145990	0.0636001	0.000720894	0.0102325
ACLY	P53396	ENSG00000131473	0.0491122	0.000716132	0.0102325
CYTH2	Q99418	ENSG00000105443	-0.156412	0.000730948	0.0102952
PHYHIPL	Q96FC7	ENSG00000165443	-0.0614466	0.000735082	0.0103185
ADCY5	O95622	ENSG00000173175	-0.103292	0.000737707	0.0103204
LMO7	Q8WWI1	ENSG00000136153	0.0807445	0.000741531	0.0103391
YME1L1	Q96TA2	ENSG00000136758	-0.0886196	0.000746931	0.0103796
NEFH	P12036	ENSG00000100285	0.233491	0.000776406	0.01044
ETNPPL	Q8TBG4	ENSG00000164089	-0.220461	0.000766648	0.01044
SLC32A1	Q9H598	ENSG00000101438	0.120133	0.000768072	0.01044
MTIF3	Q9H2K0	ENSG00000122033	0.110355	0.000755211	0.01044
RABGAP1L	Q5R372	ENSG00000152061	-0.10684	0.000769986	0.01044
SAE1	Q9UBE0	ENSG00000142230	0.0648128	0.000767198	0.01044
DENR	O43583	ENSG00000139726	-0.0616323	0.000774695	0.01044
IDH1	O75874	ENSG00000138413	0.05653	0.000773394	0.01044
GMPR2	Q9P2T1	ENSG00000100938; ENSG00000284752	0.0552256	0.000772486	0.01044
CAMSAP2	Q08AD1	ENSG00000118200	0.0541148	0.000758771	0.01044
RAB18	Q9NP72	ENSG00000099246	-0.0732812	0.000782105	0.0104827
LRRC75A	Q8NAA5	ENSG00000181350	-0.115184	0.000791445	0.0104854
ATG101	Q9BSB4	ENSG00000123395	-0.0902663	0.000792395	0.0104854
SYT12	Q8IV01	ENSG00000173227	-0.0883813	0.000789604	0.0104854
SCG3	Q8WXD2	ENSG00000104112	0.0705234	0.000789433	0.0104854
ZMPSTE24	O75844	ENSG00000084073	0.0847394	0.000803005	0.010592
ISCA1	Q9BUE6	ENSG00000135070	0.0646209	0.000806401	0.0106031
CBR3	O75828	ENSG00000159231	0.0929557	0.000822521	0.010781
DGKA	P23743	ENSG00000065357	0.068431	0.000833287	0.0108878
ATP5IF1	Q9UII2	ENSG00000130770; ENSG00000285390	0.0711517	0.000842262	0.0109362
PDPK1	O15530	ENSG00000140992	0.0514042	0.000841514	0.0109362
NEK9	Q8TD19	ENSG00000119638	-0.0672321	0.00084616	0.0109526
IRGQ	Q8WZA9	ENSG00000167378	-0.0680961	0.000854084	0.0110209
ATP5MG	O75964	ENSG00000167283	0.0588372	0.000857996	0.0110371
MPP1	Q00013	ENSG00000130830	0.0717446	0.000863343	0.0110716
STAT5B	P51692	ENSG00000173757	-0.0602158	0.000867812	0.0110946
ISYNA1	Q9NPH2	ENSG00000105655	0.0989225	0.000891179	0.0113584
ACOT1	Q86TX2	ENSG00000184227	0.158674	0.000897582	0.0113703
STAT6	P42226	ENSG00000166888	-0.0705281	0.000897573	0.0113703
CAB39L	Q9H9S4	ENSG00000102547	0.0709208	0.000905054	0.0113941
GDAP1	Q8TB36	ENSG00000104381	0.0540651	0.000906193	0.0113941
DBN1	Q16643-3	#N/A	0.0498242	0.000907692	0.0113941
ARFGAP2	Q8N6H7	ENSG00000149182	-0.0647672	0.000911331	0.0114054
RASA2	Q15283	ENSG00000155903	-0.0815136	0.000916872	0.0114403
ARFGEF3	Q5TH69	ENSG00000112379	-0.0516765	0.000925316	0.011511
ERI3	O43414	ENSG00000117419	-0.0621795	0.000932052	0.0115602
SUN2	Q9UH99	ENSG00000100242	0.167938	0.000939401	0.0116167
ATP5ME	P56385	ENSG00000169020	0.0474373	0.000943639	0.0116345
PAK1	Q13153	ENSG00000149269	-0.0478521	0.000951503	0.0116967
CACNB1	Q02641	ENSG00000067191	0.0605076	0.000970636	0.0118785
EXOC8	Q8IYI6	ENSG00000116903	-0.0460389	0.00097201	0.0118785
FGF1	P05230	ENSG00000113578	-0.146193	0.000975363	0.0118846
NECAB1	Q8N987	ENSG00000123119	-0.0768698	0.000984804	0.0118954
RPS12	P25398	ENSG00000112306	-0.042271	0.000982668	0.0118954
GNL1	P36915	ENSG00000204590; ENSG00000206492; ENSG00000226882; ENSG00000228581; ENSG00000229470; ENSG00000232143; ENSG00000235986	-0.0385069	0.000984839	0.0118954
LY6H	O94772	ENSG00000176956; ENSG00000274488	-0.249719	0.000996515	0.0119488
ASNS	P08243	ENSG00000070669	-0.142934	0.00100652	0.0119488
STARD10	Q9Y365	ENSG00000214530	0.0875349	0.00100402	0.0119488
TPRG1L	Q5T0D9	ENSG00000158109	0.0733209	0.00100543	0.0119488
CDC42BPB	Q9Y5S2	ENSG00000198752	-0.0461474	0.00100407	0.0119488
USP8	P40818	ENSG00000138592	0.043427	0.0010002	0.0119488
GRIP1	Q9Y3R0	ENSG00000155974	0.0606301	0.00101469	0.0120115
GLO1	Q04760	ENSG00000124767	0.0400773	0.00104327	0.0123147
MRPS25	P82663	ENSG00000131368	-0.141198	0.00105548	0.0123393
ATP6AP2	O75787	ENSG00000182220	0.0714859	0.00105723	0.0123393
VPS13D	Q5THJ4	ENSG00000048707	-0.0421728	0.00104987	0.0123393
TOLLIP	Q9H0E2	ENSG00000078902	-0.0346613	0.00105382	0.0123393
HSD17B4	P51659	ENSG00000133835	0.0566781	0.00106769	0.0124265
CD81	P60033	ENSG00000110651	-0.148478	0.00108874	0.012636
GFUS	Q13630	ENSG00000104522; ENSG00000278243	-0.0725501	0.00110049	0.0127368
MAT2A	P31153	ENSG00000168906	0.0396573	0.00110501	0.0127536
SLC44A2	Q8IWA5	ENSG00000129353	-0.19139	0.00111367	0.012818
PDK3	Q15120	ENSG00000067992	-0.0524408	0.0011168	0.0128186
RETSAT	Q6NUM9	ENSG00000042445	-0.145063	0.00112993	0.0129115
VPS26A	O75436	ENSG00000122958	0.0711254	0.00113112	0.0129115
ARHGEF6	Q15052	ENSG00000129675	0.106903	0.00113995	0.0129767
TMED7	Q9Y3B3	ENSG00000134970	-0.0800931	0.00114647	0.0130153
CKMT1A; CKMT1B	P12532	ENSG00000223572; ENSG00000237289	0.0696164	0.00115932	0.0131252
ITSN2	Q9NZM3	ENSG00000198399	-0.0767781	0.00116512	0.013155
EDF1	O60869	ENSG00000107223	0.0804744	0.00116918	0.0131652
THY1	P04216	ENSG00000154096	-0.0975855	0.00117846	0.0132154
ACAD8	Q9UKU7	ENSG00000151498	0.0847811	0.00118019	0.0132154
GGPS1	O95749	ENSG00000152904	0.0542403	0.00118318	0.0132154
DTYMK	P23919	ENSG00000168393	0.0727322	0.00118882	0.0132428
CTSA	P10619	ENSG00000064601	0.0674678	0.00120255	0.0133599
PRCP	P42785	ENSG00000137509	0.120432	0.00122341	0.0134649
TCP11L1	Q9NUJ3	ENSG00000176148	-0.102498	0.00122064	0.0134649
TTC5	Q8N0Z6	ENSG00000136319	-0.0831562	0.00122496	0.0134649
ARL15	Q9NXU5	ENSG00000185305	-0.069031	0.00121705	0.0134649
DNAJB6	O75190-2	#N/A	0.172234	0.00125228	0.0136927
PABPC4	Q13310-3	#N/A	-0.0446614	0.00125019	0.0136927
HGS	O14964	ENSG00000185359	-0.0301624	0.00126632	0.0138099
PRRC2A	P48634	ENSG00000204469; ENSG00000206427; ENSG00000225164; ENSG00000225748; ENSG00000226618; ENSG00000231370; ENSG00000231825	0.0918707	0.00131082	0.0142577
GLRX	P35754	ENSG00000173221	0.0568601	0.00132167	0.0143383
SYP	P08247	ENSG00000102003	-0.091966	0.00133545	0.01445
PCDH7	O60245	ENSG00000169851	0.0703497	0.00134482	0.0145135
RAP1B	P61224	ENSG00000127314	-0.0813977	0.00135303	0.0145644
PRPF19	Q9UMS4	ENSG00000110107	-0.0605366	0.00136332	0.0146372
PEX19	P40855	ENSG00000162735	-0.0448203	0.00136773	0.0146467
GFRA2	O00451	ENSG00000168546	-0.104967	0.00137352	0.0146709
C12orf29	Q8N999	ENSG00000133641	-0.156609	0.00138047	0.0147073
ATP2B4	P23634-6	#N/A	0.128	0.0014087	0.0149315
ABCF2	Q9UG63	ENSG00000033050	0.0478114	0.00140759	0.0149315
ST13	P50502	ENSG00000100380	-0.0391978	0.0014137	0.0149464
MRPS11	P82912	ENSG00000181991	-0.0960909	0.00142787	0.0150579
RAB21	Q9UL25	ENSG00000080371	-0.0971134	0.0014542	0.0152967
SLC35A4	L0R6Q1	ENSG00000176087	-0.162011	0.00147533	0.015394
SDCBP	O00560	ENSG00000137575	-0.116116	0.00147827	0.015394
AKR1C3	P42330	ENSG00000196139	-0.0892289	0.00147165	0.015394
ACAT1	P24752	ENSG00000075239	0.0535647	0.00147634	0.015394
ACSL3	O95573	ENSG00000123983	-0.0506532	0.00150208	0.0156029
RAB3B	P20337	ENSG00000169213	-0.1402	0.00150641	0.0156088
HOOK3	Q86VS8	ENSG00000168172	-0.0836502	0.0015119	0.0156191
EHD1	Q9H4M9	ENSG00000110047	0.0495176	0.00151493	0.0156191
GNB4	Q9HAV0	ENSG00000114450	-0.0830664	0.00153384	0.0157595
PSMD10	O75832	ENSG00000101843	-0.0596444	0.00153612	0.0157595
TIMM50	Q3ZCQ8	ENSG00000105197	0.0620681	0.00154618	0.0157958
CRAT	P43155	ENSG00000095321	0.0618174	0.00155388	0.0157958
DLST	P36957	ENSG00000119689	0.0519491	0.0015516	0.0157958
LRRC40	Q9H9A6	ENSG00000066557	-0.0441079	0.00155487	0.0157958
ITPKA	P23677	ENSG00000137825	0.0864248	0.00156281	0.0158377
KRT9	P35527	ENSG00000171403	0.424467	0.00156957	0.0158455
GPT2	Q8TD30	ENSG00000166123	0.130594	0.00157781	0.0158455
TFG	Q92734	ENSG00000114354	-0.0766048	0.00158265	0.0158455
WARS1	P23381	ENSG00000140105	-0.063978	0.00157995	0.0158455
ABAT	P80404	ENSG00000183044	0.0628259	0.00157363	0.0158455
APLP1	P51693	ENSG00000105290	-0.0995313	0.00159684	0.0158805
ANXA3	P12429	ENSG00000138772	0.0848627	0.00160142	0.0158805
VPS33A	Q96AX1	ENSG00000139719	0.0518481	0.00159872	0.0158805
PRDX1	Q06830	ENSG00000117450	0.0451341	0.00159037	0.0158805
CTPS1	P17812	ENSG00000171793	0.0559355	0.00162121	0.0160143
OSBPL1A	Q9BXW6	ENSG00000141447	-0.0486133	0.00162263	0.0160143
HAPLN1	P10915	ENSG00000145681	0.0935683	0.00163735	0.0160453
MAP1LC3A	Q9H492	ENSG00000101460	-0.0599225	0.00163211	0.0160453
ATP5F1D	P30049	ENSG00000099624	0.0509379	0.00163433	0.0160453
ULK3	Q6PHR2	ENSG00000140474	0.0858885	0.00165059	0.0160991
MTOR	P42345	ENSG00000198793	-0.0412742	0.00164883	0.0160991
PSMC6	P62333	ENSG00000100519	0.0330718	0.00166605	0.0162118
GSTM2	P28161	ENSG00000213366	0.0868143	0.00167174	0.0162292
GDA	Q9Y2T3	ENSG00000119125	-0.0668686	0.00170083	0.0164731
AGFG2	O95081	ENSG00000106351	0.122198	0.00171816	0.0166022
PDS5B	Q9NTI5	ENSG00000083642	0.0657388	0.0017518	0.016888
ITFG1	Q8TB96	ENSG00000129636	-0.0676918	0.00176855	0.01701
ACSL4	O60488	ENSG00000068366	-0.0759734	0.00177293	0.0170127
CD9	P21926	ENSG00000010278	-0.251731	0.00180091	0.0172414
RPL7A	P62424	ENSG00000148303; ENSG00000280858	-0.0472843	0.00183494	0.0175268
KRT5	P13647	ENSG00000186081	0.393378	0.00184316	0.017565
AMT	P48728	ENSG00000145020	0.117399	0.00184818	0.0175725
FAM114A2	Q9NRY5	ENSG00000055147	0.0547889	0.00185772	0.0176229
RACK1	P63244	ENSG00000204628	-0.0384849	0.00189815	0.0179654
PTGR1	Q14914	ENSG00000106853	0.138446	0.00195281	0.0184407
CEP170B	Q9Y4F5	ENSG00000099814	-0.0463984	0.00198382	0.0186911
CAB39	Q9Y376	ENSG00000135932	0.0564636	0.00200355	0.0188342
SH3BGRL	O75368	ENSG00000131171	0.0737972	0.0020119	0.0188701
ABHD16A	O95870	ENSG00000204427; ENSG00000206403; ENSG00000224552; ENSG00000230475; ENSG00000231488; ENSG00000235676; ENSG00000236063	-0.0575439	0.00208021	0.0194668
TBC1D15	Q8TC07-3	#N/A	-0.0632056	0.00208973	0.0194683
PSMB5	P28074	ENSG00000100804	0.0424947	0.00208954	0.0194683
MFF	Q9GZY8-2	#N/A	-0.0481505	0.00210275	0.0195457
#N/A	P02765	#N/A	-0.238711	0.00211391	0.0196056
SEC31A	O94979	ENSG00000138674	0.102837	0.00214135	0.0197718
#N/A	Q9Y2K2	#N/A	-0.0646452	0.00213894	0.0197718
TKT	P29401	ENSG00000163931	0.0538104	0.00215259	0.0198315
EXOC6	Q8TAG9	ENSG00000138190	-0.0637188	0.00216611	0.0199119
PRDX5	P30044	ENSG00000126432	0.0472875	0.00217991	0.0199945
NCOA7	Q8NI08-2	#N/A	0.0460976	0.00218713	0.0200166
RBM26	Q5T8P6	ENSG00000139746	0.0896987	0.00219395	0.0200348
STX1A	Q16623	ENSG00000106089	-0.0832435	0.00220926	0.0200864
CBX1	P83916	ENSG00000108468	-0.0763876	0.00220821	0.0200864
RAB7A	P51149	ENSG00000075785	-0.0534014	0.00222018	0.0201416
ACY1	Q03154	ENSG00000243989	0.0697362	0.00222634	0.0201534
UBE4B	O95155	ENSG00000130939	-0.0839217	0.00224368	0.0202235
ARHGEF17	Q96PE2	ENSG00000110237	0.0706349	0.00224381	0.0202235
RAB12	Q6IQ22	#N/A	-0.0590071	0.00225219	0.0202551
CLU	P10909	ENSG00000120885	0.0864389	0.00230341	0.0205825
ANK3	Q12955	ENSG00000151150	-0.0648927	0.00230935	0.0205825
C2CD2	Q9Y426	ENSG00000157617	0.0581207	0.00231053	0.0205825
AMPH	P49418	ENSG00000078053	0.0479206	0.00231337	0.0205825
PNPLA8	Q9NP80	ENSG00000135241	-0.0459658	0.00229668	0.0205825
RENBP	P51606	ENSG00000102032	0.125875	0.00233559	0.0207358
XRCC5	P13010	ENSG00000079246	-0.0402376	0.00234345	0.0207613
HNRNPF	P52597	ENSG00000169813	0.0544852	0.00235825	0.0208479
PLAA	Q9Y263	ENSG00000137055	-0.0492196	0.00236804	0.0208801
PRDX2	P32119	ENSG00000167815	0.0332676	0.00237194	0.0208801
RBM25	P49756	ENSG00000119707	0.0735436	0.00240449	0.0211219
DGKI	O75912	ENSG00000157680	-0.10589	0.00242925	0.0212944
FAM171A2	A8MVW0	ENSG00000161682	0.0804807	0.00244928	0.0214247
SAFB	Q15424	ENSG00000160633	0.0935022	0.0024677	0.0215307
#N/A	O75592	#N/A	-0.0417982	0.00247176	0.0215307
YARS1	P54577	ENSG00000134684	-0.0400529	0.00248071	0.0215635
MRPS12	O15235	ENSG00000128626; ENSG00000283018	-0.121167	0.00248797	0.0215815
CALCOCO1	Q9P1Z2	ENSG00000012822	-0.0662269	0.00251162	0.0217412
LCMT1	Q9UIC8	ENSG00000205629	0.0405946	0.00254041	0.0219447
PTPA	Q15257	ENSG00000119383	0.0773101	0.00254654	0.0219521
SORL1	Q92673	ENSG00000137642	-0.064744	0.00259272	0.0222911
WDFY1	Q8IWB7	ENSG00000085449	-0.0574509	0.0025966	0.0222911
MRPS17	Q9Y2R5	ENSG00000239789	-0.121485	0.00260923	0.0223533
FARSB	Q9NSD9	ENSG00000116120	-0.0656896	0.00262104	0.0224083
MAP4K3	Q8IVH8	ENSG00000011566	-0.048244	0.00263204	0.0224561
ATL3	Q6DD88	ENSG00000184743	-0.107957	0.00263943	0.0224585
LIN7A	O14910	ENSG00000111052	0.0526043	0.00264313	0.0224585
MCRIP1	C9JLW8	ENSG00000225663; ENSG00000288213	-0.108609	0.00268869	0.022799
GPM6B	Q13491-4	#N/A	-0.168193	0.00270941	0.0229097
TTC37	Q6PGP7	ENSG00000198677	-0.0580121	0.00271277	0.0229097
PITPNM3	Q9BZ71	ENSG00000091622	-0.0684794	0.00271885	0.0229144
MIEF1	Q9NQG6	ENSG00000100335	-0.0836555	0.00275687	0.0231878
CSE1L	P55060	ENSG00000124207	-0.0458479	0.00279824	0.0234409
ATP5F1C	P36542-2	#N/A	0.0420841	0.00279803	0.0234409
#N/A	O15061	#N/A	0.140445	0.0028214	0.0235225
ZNF638	Q14966	ENSG00000075292	0.0717742	0.00281373	0.0235225
STK11	Q15831	ENSG00000118046	0.0681746	0.00282496	0.0235225
HERC4	Q5GLZ8	ENSG00000148634	-0.062529	0.00283273	0.0235399
DCUN1D1	Q96GG9	ENSG00000043093	0.0576943	0.00284036	0.0235563
DPP7	Q9UHL4	ENSG00000176978	-0.162046	0.00286533	0.0236398
BOLA2; BOLA2B	Q9H3K6	ENSG00000169627; ENSG00000183336	0.0501554	0.0028675	0.0236398
PDCD6IP	Q8WUM4	ENSG00000170248	0.0273333	0.00286675	0.0236398
ATP5F1B	P06576	ENSG00000110955	0.0481066	0.00290454	0.0238978
KIF5C	O60282	ENSG00000168280	-0.0372529	0.00295251	0.0242445
CLEC2L	P0C7M8	ENSG00000236279	-0.138954	0.00297538	0.0243828
NPC1	O15118	ENSG00000141458	-0.1383	0.0029811	0.0243828
NAA35	Q5VZE5	ENSG00000135040	-0.0909175	0.00300907	0.0244671
NUBP1	P53384	ENSG00000103274	0.0622353	0.00299937	0.0244671
DNAJC13	O75165	ENSG00000138246	-0.0555961	0.00300695	0.0244671
CRELD1	Q96HD1	ENSG00000163703	-0.132889	0.0030173	0.0244861
LRPPRC	P42704	ENSG00000138095	-0.0607791	0.00303203	0.0245099
CCT7	Q99832	ENSG00000135624	0.0252361	0.00302915	0.0245099
AKR7A3	O95154	ENSG00000162482	-0.119718	0.00305523	0.0246495
HEBP2	Q9Y5Z4	ENSG00000051620	0.0625318	0.00306759	0.0246534
EXOC4	Q96A65	ENSG00000131558	-0.0339755	0.00306506	0.0246534
UGP2	Q16851-2	#N/A	0.0568869	0.00308273	0.0247273
ANKIB1	Q9P2G1	ENSG00000001629	-0.0980065	0.00309021	0.0247395
CACNG3	O60359	ENSG00000006116	-0.142626	0.00310838	0.0248047
G6PD	P11413	ENSG00000160211	0.0689496	0.00312376	0.0248047
#N/A	P11586	#N/A	0.0602918	0.00311445	0.0248047
CORO2B	Q9UQ03	ENSG00000103647	-0.0410803	0.00312514	0.0248047
NPEPPS	P55786	ENSG00000141279	0.0367723	0.0031282	0.0248047
SLC1A3	P43003	ENSG00000079215	-0.152013	0.00314359	0.0248793
TDRKH	Q9Y2W6	ENSG00000182134	0.0587314	0.00316797	0.0250246
C3	P01024	ENSG00000125730	-0.162978	0.00319639	0.0251694
CYFIP2	Q96F07-2	#N/A	-0.0490645	0.00319842	0.0251694
NSFL1C	Q9UNZ2	ENSG00000088833	0.0394405	0.00322825	0.0253561
PCNP	Q8WW12	ENSG00000081154	0.108407	0.00332162	0.0260403
NDUFB7	P17568	ENSG00000099795	-0.090392	0.00333928	0.0261294
SHANK3	Q9BYB0	#N/A	0.0603825	0.00335832	0.026229
BBOX1	O75936	ENSG00000129151	0.128219	0.00337661	0.0263223
IGSF8	Q969P0	ENSG00000162729	-0.0622537	0.00344907	0.0268369
DNAJA1	P31689	ENSG00000086061	0.0550354	0.00346995	0.0269488
RNMT	O43148	ENSG00000101654	-0.0675486	0.0034894	0.0269721
SCAMP5	Q8TAC9	ENSG00000198794	-0.0573223	0.00348065	0.0269721
CLTB	P09497-2	#N/A	0.0349225	0.00349241	0.0269721
KRT1	P04264	ENSG00000167768	0.383962	0.00357217	0.0275369
SLIRP	Q9GZT3	ENSG00000119705	-0.0781886	0.00358745	0.0275662
TXNL1	O43396	ENSG00000091164	0.0439243	0.00358924	0.0275662
RGS7	P49802	ENSG00000182901	-0.0519131	0.00361	0.0276744
MOCS1	Q9NZB8	ENSG00000124615	0.0837357	0.0036224	0.0277184
CHGB	P05060	ENSG00000089199	0.0875164	0.00366136	0.0279137
RPS4X	P62701	ENSG00000198034	-0.039537	0.00365785	0.0279137
VWF	P04275	ENSG00000110799	-0.170641	0.00369495	0.0281182
UFL1	O94874	ENSG00000014123	-0.0426707	0.00377579	0.0286808
GUK1	Q16774-2	#N/A	-0.0400709	0.00379128	0.0287459
ITPK1	Q13572	ENSG00000100605; ENSG00000274958	-0.0818451	0.00380755	0.0288167
WDR77	Q9BQA1	ENSG00000116455	-0.0994298	0.00381762	0.0288404
EGLN1	Q9GZT9	ENSG00000135766	-0.0734509	0.00382722	0.0288604
MTR	Q99707	ENSG00000116984	-0.130632	0.0038684	0.0290778
ZC3H15	Q8WU90	ENSG00000065548	0.0907885	0.00387704	0.0290778
CNRIP1	Q96F85	ENSG00000119865	-0.0432782	0.00387635	0.0290778
RAP1A	P62834	ENSG00000116473	-0.125794	0.00392025	0.029343
SLC25A20	O43772	ENSG00000178537	0.0881056	0.00392652	0.029343
PSMB6	P28072	ENSG00000142507	0.0628989	0.00397063	0.0295206
NRBF2	Q96F24	ENSG00000148572	0.0436921	0.00395964	0.0295206
EMC1	Q8N766	ENSG00000127463	0.0357677	0.00397161	0.0295206
KRT10	P13645	ENSG00000186395	0.385174	0.00401605	0.0297977
CDK5RAP3	Q96JB5	ENSG00000108465	-0.0589829	0.00403321	0.0298716
ARRB1	P49407	ENSG00000137486	0.0448616	0.00406425	0.0300479
PRKAA2	P54646	ENSG00000162409	0.0606882	0.0040759	0.0300806
KRT2	P35908	ENSG00000172867	0.36653	0.00408565	0.030099
SST	P61278	ENSG00000157005	-0.154076	0.00411489	0.0302183
ANKRD24	Q8TF21	ENSG00000089847	-0.0754324	0.00412366	0.0302183
HECW2	Q9P2P5	ENSG00000138411	-0.0410944	0.00412127	0.0302183
CIRBP	Q14011	ENSG00000099622	-0.185299	0.00414249	0.0302225
HSD17B12	Q53GQ0	ENSG00000149084	-0.086231	0.00414604	0.0302225
PAFAH1B2	P68402	ENSG00000168092	0.0579702	0.00414389	0.0302225
EPN2	O95208	ENSG00000072134	-0.0677483	0.00416731	0.0303243
AKAP8	O43823	ENSG00000105127	0.118513	0.0042175	0.0306359
RGS14	O43566	ENSG00000169220	0.0859514	0.00428188	0.0310492
RTL8C	A6ZKI3	ENSG00000134590	-0.0910313	0.0043048	0.0311611
PRPF4B	Q13523	ENSG00000112739	0.088167	0.0043262	0.0312615
COX7A2	P14406	ENSG00000112695	0.114149	0.00437272	0.0314881
PFDN6	O15212	ENSG00000204220; ENSG00000206283; ENSG00000224782; ENSG00000235692; ENSG00000237335	-0.0358521	0.00436966	0.0314881
DNAJC6	O75061	ENSG00000116675	-0.0311219	0.00439112	0.0315659
DDB1	Q16531	ENSG00000167986	-0.0339904	0.00443387	0.0318182
ZYX	Q15942	ENSG00000159840; ENSG00000285443	0.0741566	0.00446365	0.0319767
SAMHD1	Q9Y3Z3	ENSG00000101347	0.0848498	0.00451214	0.0322462
RPTOR	Q8N122	ENSG00000141564	-0.0426764	0.00451679	0.0322462
GAN	Q9H2C0	ENSG00000261609	-0.0932078	0.00453459	0.0323177
ACOX1	Q15067	ENSG00000161533	-0.0633962	0.00463494	0.0329763
RRAS2	P62070	ENSG00000133818	-0.0879455	0.00471011	0.0334539
DPP6	P42658	ENSG00000130226	-0.0573375	0.00475788	0.0337214
RBM4B	Q9BQ04	ENSG00000173914	0.0541628	0.00476401	0.0337214
TENM3	Q9P273	ENSG00000218336	-0.0838351	0.00482178	0.0340723
CLDN11	O75508	ENSG00000013297	-0.306613	0.00483727	0.0341209
NECAB2	Q7Z6G3	ENSG00000103154	-0.119372	0.0048502	0.0341209
LRRC4B	Q9NT99	ENSG00000131409	-0.0873887	0.0048533	0.0341209
SCN1B	Q07699	ENSG00000105711	0.128759	0.00490179	0.0342878
SPART	Q8N0X7	ENSG00000133104	0.0636178	0.00489728	0.0342878
DNPH1	O43598	ENSG00000112667	0.0553495	0.00489772	0.0342878
GAPDH	P04406	ENSG00000111640	0.0355781	0.00492183	0.0343701
EML2	O95834-3	#N/A	0.0846582	0.00494142	0.034449
HDLBP	Q00341	ENSG00000115677	-0.0379721	0.00496616	0.0345635
COG3	Q96JB2	ENSG00000136152	-0.0693872	0.0050517	0.0351
NAP1L1	P55209	ENSG00000187109	0.0335934	0.00514375	0.0356799
PLEKHA6	Q9Y2H5	ENSG00000143850	0.104801	0.00518148	0.0358818
LDHA	P00338	ENSG00000134333; ENSG00000288299	-0.0471402	0.00519078	0.0358864
BZW1	Q7L1Q6	ENSG00000082153	0.0502179	0.00523214	0.0361122
DCAKD	Q8WVC6	ENSG00000172992	-0.0997207	0.00531464	0.0365455
EXOSC4	Q9NPD3	ENSG00000178896	-0.0807589	0.00531485	0.0365455
ATP5PO	P48047	ENSG00000241837	0.0458116	0.0053213	0.0365455
CLASP1	Q7Z460	ENSG00000074054	0.0399008	0.00534056	0.0365569
PFKM	P08237	ENSG00000152556	0.0345824	0.0053354	0.0365569
ANKS1B	Q7Z6G8	ENSG00000185046	0.0625115	0.00535764	0.0366135
KIAA1109	Q2LD37	ENSG00000138688	0.061274	0.00537601	0.0366787
FTH1	P02794	ENSG00000167996	-0.159057	0.00540481	0.0368147
VIPAS39	Q9H9C1	ENSG00000151445	0.0399401	0.00542622	0.0369
PPAT	Q06203	ENSG00000128059	-0.0458665	0.00543614	0.0369072
CPNE4	Q96A23	ENSG00000196353	-0.0545236	0.00546508	0.0370431
GTPBP4	Q9BZE4	ENSG00000107937	-0.0682893	0.0056318	0.0381109
GABRA3	P34903	ENSG00000011677	0.064953	0.00567795	0.0382985
APMAP	Q9HDC9	ENSG00000101474	0.0419492	0.00567123	0.0382985
RIPK2	O43353	ENSG00000104312	-0.0977614	0.00574866	0.0386816
BTD	P43251	ENSG00000169814	-0.09265	0.00575336	0.0386816
GRM2	Q14416	ENSG00000164082	-0.0632143	0.00588874	0.0395278
VPS26B	Q4G0F5	ENSG00000151502	0.101103	0.00591824	0.0396617
LGI4	Q8N135	ENSG00000153902	0.10434	0.00593196	0.0396897
ATP1B2	P14415	ENSG00000129244	-0.0885254	0.00601531	0.0400953
CYB5R1	Q9UHQ9	ENSG00000159348	-0.072176	0.00603784	0.0400953
PTPRN2	Q92932	ENSG00000155093	0.0673224	0.00605048	0.0400953
NUDC	Q9Y266	ENSG00000090273	0.0559737	0.00604542	0.0400953
NASP	P49321	ENSG00000132780	0.047534	0.00603902	0.0400953
CCT6A	P40227	ENSG00000146731	0.0260078	0.00604824	0.0400953
UBE2I	P63279	ENSG00000103275	0.0364607	0.00607204	0.0401741
MRPS31	Q92665	ENSG00000102738	-0.0969012	0.00609568	0.0402664
NSF	P46459	ENSG00000073969; ENSG00000276262; ENSG00000278174	0.0297907	0.00610599	0.0402705
WDR17	Q8IZU2	ENSG00000150627	-0.0599308	0.00616438	0.0405911
CARM1	Q86X55	ENSG00000142453	-0.0415032	0.00619692	0.0407408
TSC22D3	Q99576-3	#N/A	0.161056	0.00622285	0.0408467
CYP4X1	Q8N118	ENSG00000186377	-0.0804944	0.00624728	0.0409423
HCLS1	P14317	ENSG00000180353	0.115873	0.00629287	0.0410097
LRP1B	Q9NZR2	ENSG00000168702	-0.104595	0.00631677	0.0410097
EPM2AIP1	Q7L775	ENSG00000178567	-0.0755619	0.00630208	0.0410097
NAE1	Q13564	ENSG00000159593	0.0634276	0.00629819	0.0410097
RTN4	Q9NQC3	ENSG00000115310	-0.0591155	0.00631054	0.0410097
GDI1	P31150	ENSG00000203879	-0.0248762	0.00631596	0.0410097
GDAP2	Q9NXN4	ENSG00000196505	-0.0700684	0.00632956	0.0410286
#N/A	O14782	#N/A	-0.0888738	0.00634797	0.0410838
RBM39	Q14498	ENSG00000131051	0.0520338	0.00638775	0.041277
THYN1	Q9P016	ENSG00000151500	-0.0548289	0.00641215	0.041342
SOGA3	Q5TF21	ENSG00000214338	0.0402452	0.0064177	0.041342
NPM2	Q86SE8	ENSG00000158806	0.0921208	0.00646497	0.0413902
SERPINF1	P36955	ENSG00000132386	-0.0895011	0.00644421	0.0413902
ATP5PF	P18859	ENSG00000154723	0.0537641	0.00646503	0.0413902
HBS1L	Q9Y450	ENSG00000112339	0.0448742	0.00645246	0.0413902
PPP1R16B	Q96T49	ENSG00000101445	-0.0701318	0.00652415	0.0416403
SNX17	Q15036	ENSG00000115234	0.0588258	0.0065178	0.0416403
CDH13	P55290	ENSG00000140945	-0.125976	0.00657119	0.0418121
ATG5	Q9H1Y0	ENSG00000057663	0.0498569	0.00656694	0.0418121
DDX46	Q7L014	ENSG00000145833	0.0808411	0.00658397	0.0418294
PTGES3	Q15185	ENSG00000110958	0.0379388	0.00659991	0.0418666
PRKCG	P05129	ENSG00000126583	-0.0793682	0.00663749	0.0419687
CDK16	Q00536	ENSG00000102225	-0.0777695	0.00663506	0.0419687
LRSAM1	Q6UWE0	ENSG00000148356	-0.0451054	0.00664631	0.0419687
RTRAF	Q9Y224	ENSG00000087302	0.0352571	0.00667865	0.042109
S100A12	P80511	ENSG00000163221	0.260771	0.00668891	0.0421097
TST	Q16762	ENSG00000128311	-0.0999684	0.00670705	0.0421601
TTL	Q8NG68	ENSG00000114999	-0.105316	0.00674751	0.0423503
HNRNPH2	P55795	ENSG00000126945	-0.0484075	0.00677125	0.0424352
KCTD8	Q6ZWB6	ENSG00000183783	0.112846	0.00679508	0.0425204
UQCC2	Q9BRT2	ENSG00000137288	0.130855	0.00685617	0.0427178
DDT	P30046	ENSG00000099977; ENSG00000275003	0.0952014	0.00685746	0.0427178
NRXN1	Q9ULB1-2	#N/A	0.0378966	0.00684564	0.0427178
DENND10	Q8TCE6	ENSG00000119979	0.0561258	0.00686829	0.0427212
GRIN1	Q05586-5	#N/A	0.0858707	0.00696375	0.0432502
GOLGA4	Q13439-5	#N/A	-0.0517062	0.00698132	0.0432897
USO1	O60763	ENSG00000138768	0.0337279	0.00699095	0.0432897
SBDS	Q9Y3A5	ENSG00000126524	-0.048374	0.00701881	0.0433975
RILPL1	Q5EBL4	ENSG00000188026	-0.0592401	0.00706056	0.0435908
MRPS7	Q9Y2R9	ENSG00000125445	-0.102752	0.00710133	0.0437775
KARS1	Q15046	ENSG00000065427	0.0379542	0.00713094	0.0438949
PBXIP1	Q96AQ6	ENSG00000163346	0.0838296	0.00714956	0.0438975
POGLUT1	Q8NBL1	ENSG00000163389	0.0814088	0.00715249	0.0438975
HNRNPM	P52272	ENSG00000099783	0.044848	0.00721176	0.044196
PPCS	Q9HAB8	ENSG00000127125	0.052703	0.00725206	0.0443775
UBA1	P22314	ENSG00000130985	0.0256689	0.00730646	0.0446446
#N/A	Q10567	#N/A	0.0393144	0.00733847	0.0447744
SYNPR	Q8TBG9	ENSG00000163630	-0.127011	0.00736637	0.0448787
UQCRFS1P1	P0C7P4	#N/A	0.0447442	0.00739287	0.0449742
MAOA	P21397	ENSG00000189221	0.0469338	0.00743316	0.0451532
LCLAT1	Q6UWP7	ENSG00000172954	-0.0901922	0.00744916	0.0451843
#N/A	Q9Y679	#N/A	0.0571745	0.00747969	0.0453033
ANXA6	P08133	ENSG00000197043	0.0416511	0.00754288	0.0456196
TAMM41	Q96BW9-3	#N/A	-0.0901242	0.00760414	0.0459233
SMARCA2	P51531	ENSG00000080503	0.0524701	0.00761863	0.045944
CDC42	P60953	ENSG00000070831	-0.0695902	0.00774968	0.0466665
TMEM65	Q6PI78	ENSG00000164983	-0.110291	0.00776188	0.0466724
RYR2	Q92736-2	#N/A	-0.0610947	0.00786086	0.0471992
EIF4B	P23588	ENSG00000063046	0.0749166	0.00787453	0.0472131
RAB4B	P61018	ENSG00000167578	-0.0694068	0.00788817	0.0472267
RHOT2	Q8IXI1	ENSG00000140983	-0.139459	0.00793535	0.0473233
ADD1	P35611-4	#N/A	0.0496146	0.00793848	0.0473233
PEBP1	P30086	ENSG00000089220	0.0416034	0.00793602	0.0473233
PPFIA2	O75334	ENSG00000139220	-0.0775828	0.00800004	0.047622
CAMK1G	Q96NX5	ENSG00000008118	-0.0867151	0.00801473	0.0476412
PSMA3	P25788	ENSG00000100567	0.0247349	0.00803423	0.0476889
CKB	P12277	ENSG00000166165	0.0380982	0.00812502	0.048159
PPTC7	Q8NI37	ENSG00000196850	-0.0999016	0.00820589	0.048569
SSR4	P51571	ENSG00000180879	0.0954449	0.00829424	0.0490222
CARMIL1	Q5VZK9	ENSG00000079691	0.0569297	0.00833002	0.0491637
DOCK4	Q8N1I0	ENSG00000128512	-0.0516963	0.0083509	0.049217
H1-5	P16401	ENSG00000184357	0.185151	0.0083661	0.0492218
PPP1R9A	Q9ULJ8	ENSG00000158528	0.0389402	0.00837541	0.0492218
HSD17B11	Q8NBQ5	ENSG00000198189	-0.144977	0.0084106	0.0492892
MAP2K1	Q02750	ENSG00000169032	0.0513978	0.00839988	0.0492892
GNAZ	P19086	ENSG00000128266	-0.0705805	0.0084325	0.0493479
SEPTIN6	Q14141	ENSG00000125354	0.0602974	0.0084465	0.0493604
CDKN1B	P46527	ENSG00000111276	0.0886318	0.00848423	0.0495112
SORBS3	O60504	ENSG00000120896	0.084842	0.00851822	0.0496398
ISCU	Q9H1K1	ENSG00000136003	0.0446467	0.00855012	0.049756
RASA1	P20936	ENSG00000145715	-0.051914	0.00860974	0.0500328
NDUFAF2	Q8N183	ENSG00000164182	0.0510907	0.00870489	0.0505151
ACIN1	Q9UKV3	ENSG00000100813	0.0948528	0.00874701	0.0506888
PFKFB2	O60825	ENSG00000123836	0.0626433	0.00877881	0.0508021
RAP1GAP2	Q684P5	ENSG00000132359	-0.0495992	0.00880648	0.0508914
MAP1A	P78559	ENSG00000166963	0.0633605	0.00883733	0.0509988
SNPH	O15079-2	#N/A	0.0491075	0.00886191	0.050999
DCTN2	Q13561	ENSG00000175203	0.035939	0.00885256	0.050999
C1QL3	Q5VWW1	ENSG00000165985	-0.102092	0.00894422	0.0514015
ATL1	Q8WXF7	ENSG00000198513	-0.0382735	0.00896107	0.0514271
HSPA12B	Q96MM6	ENSG00000132622	0.0873289	0.00902884	0.0517446
ENDOD1	O94919	ENSG00000149218	-0.0748849	0.00907343	0.0518571
CMBL	Q96DG6	ENSG00000164237	0.046852	0.00907086	0.0518571
NRBP1	Q9UHY1	ENSG00000115216	-0.0365984	0.00909645	0.0519172
CLIP3	Q96DZ5	ENSG00000105270	-0.0612931	0.00911437	0.0519481
PLP1	P60201	ENSG00000123560	-0.289725	0.0091798	0.0522064
MACROH2A1	O75367	ENSG00000113648	0.0490095	0.00918482	0.0522064
NECTIN1	Q15223	ENSG00000110400	-0.0695717	0.00924779	0.0524926
PIN1	Q13526	ENSG00000127445	0.0396638	0.00929844	0.0527081
LMAN2	Q12907	ENSG00000169223	-0.0422831	0.0093525	0.0529423
SEC24B	O95487	ENSG00000138802	0.0352135	0.00949276	0.0536632
TMPO	P42167-2	#N/A	0.0775004	0.00953769	0.0537815
CYCS	P99999	ENSG00000172115	-0.0649032	0.00953959	0.0537815
PRKAR2A	P13861	ENSG00000114302	0.0305709	0.00955385	0.053789
ADAM10	O14672	ENSG00000137845	-0.163689	0.00960142	0.0539836
MAST1	Q9Y2H9	ENSG00000105613	0.0586634	0.00962425	0.0540389
OSGEP	Q9NPF4	ENSG00000092094	-0.0771698	0.00979989	0.0548767
DAPK3	O43293	ENSG00000167657	0.0755227	0.00979035	0.0548767
FAM98B	Q52LJ0-2	ENSG00000171262	0.0476907	0.00981693	0.0548982
SARAF	Q96BY9	ENSG00000133872	-0.0721697	0.00987013	0.0551215
SLC39A12	Q504Y0	ENSG00000148482	0.105644	0.00998457	0.0556111
GLG1	Q92896	ENSG00000090863	-0.0690644	0.00998306	0.0556111
PSMD2	Q13200	ENSG00000175166	0.0391057	0.0100262	0.0557681
COQ9	O75208	ENSG00000088682	0.0563112	0.0100464	0.0558061
GFAP	P14136	ENSG00000131095	0.185667	0.0101872	0.0565126
NPY	P01303	ENSG00000122585	0.0938441	0.0102079	0.0565177
MICU1	Q9BPX6	ENSG00000107745	0.0511355	0.0102154	0.0565177
PTPRZ1	P23471	ENSG00000106278	-0.0354104	0.0102343	0.0565472
ERLEC1	Q96DZ1	ENSG00000068912	-0.0658166	0.0102515	0.0565673
SPOCK2	Q92563	ENSG00000107742	0.0871084	0.0103368	0.0569618
PRKAG1	P54619	ENSG00000181929	0.0494331	0.0103531	0.0569761
SUCLG2	Q96I99	ENSG00000172340	0.0516217	0.0103925	0.0571175
SYAP1	Q96A49	ENSG00000169895	0.0517876	0.0104149	0.0571648
ENPP4	Q9Y6X5	ENSG00000001561	-0.0692866	0.0104523	0.0572666
DKC1	O60832	ENSG00000130826	0.0409282	0.010461	0.0572666
PHGDH	O43175	ENSG00000092621	0.0682046	0.0105244	0.0575379
HEXA	P06865	ENSG00000213614	-0.0973299	0.0105534	0.0576206
NOLC1	Q14978	ENSG00000166197	0.120826	0.0106281	0.0577249
CEND1	Q8N111	ENSG00000184524	0.0828376	0.0106222	0.0577249
#N/A	Q5TZA2	#N/A	0.0787241	0.0106053	0.0577249
LRRC73	Q5JTD7	ENSG00000204052	-0.0680716	0.0106129	0.0577249
ACOT13	Q9NPJ3	ENSG00000112304	0.0531212	0.0107162	0.0581278
HECTD4	Q9Y4D8	#N/A	-0.0465778	0.0107509	0.05824
MRPS22	P82650	ENSG00000175110	-0.0967653	0.0107732	0.0582651
EPS15	P42566	ENSG00000085832	-0.0530419	0.0107976	0.0582651
PPIA	P62937	ENSG00000196262	0.0279103	0.0107898	0.0582651
NDUFC1	O43677	ENSG00000109390	0.102727	0.0108584	0.0585169
RAB22A	Q9UL26	ENSG00000124209	-0.0632344	0.010912	0.0587295
GRPEL1	Q9HAV7	ENSG00000109519	0.0714838	0.010956	0.0588902
DRG1	Q9Y295	ENSG00000185721	0.0660757	0.0109762	0.0589229
RPLP0	P05388	ENSG00000089157	-0.0321997	0.0110058	0.0590053
GYS1	P13807	ENSG00000104812	0.0863713	0.0110429	0.0591279
SAR1B	Q9Y6B6	ENSG00000152700	-0.0897297	0.011114	0.0594318
RAB33B	Q9H082	ENSG00000172007	-0.0636072	0.0111946	0.0597861
GPRIN3	Q6ZVF9	ENSG00000185477	-0.11389	0.0112476	0.059905
GPCPD1	Q9NPB8	ENSG00000125772	-0.100089	0.0112688	0.059905
SRPK2	P78362	ENSG00000135250	-0.0715048	0.0112874	0.059905
GNA13	Q14344	ENSG00000120063	-0.061601	0.011257	0.059905
WDR1	O75083	ENSG00000071127	0.0351364	0.011289	0.059905
RABIF	P47224	ENSG00000183155	0.0660708	0.0113105	0.0599429
PTAR1	Q7Z6K3	ENSG00000188647	0.0887102	0.0113742	0.0602037
RPL9; RPL9P7; RPL9P8; RPL9P9	P32969	ENSG00000163682	-0.0332702	0.0114179	0.0603579
PCLO	Q9Y6V0-5	ENSG00000186472	0.0446047	0.0114983	0.0607059
GOLGA7	Q7Z5G4	ENSG00000147533	-0.159153	0.0115514	0.0609089
PDGFRB	P09619	ENSG00000113721	0.0792356	0.0115661	0.060909
SRM	P19623	ENSG00000116649	-0.0585382	0.0115863	0.0609381
BRCC3	P46736	ENSG00000185515	-0.0452915	0.0117531	0.0617373
COX20	Q5RI15	ENSG00000203667	0.0885197	0.011877	0.0623091
GAS7	O60861	ENSG00000007237	-0.0488817	0.0120029	0.0628902
UPF2	Q9HAU5	ENSG00000151461	0.0586725	0.0120788	0.0631288
EMC2	Q15006	ENSG00000104412	0.051446	0.0120695	0.0631288
DDAH2	O95865	ENSG00000206395; ENSG00000213722; ENSG00000225635; ENSG00000226634; ENSG00000227317; ENSG00000228128; ENSG00000233076	0.0766526	0.0121069	0.0631964
GNG13	Q9P2W3	ENSG00000127588	0.104129	0.0121837	0.0634375
IDH3B	O43837	ENSG00000101365	0.0548062	0.0121736	0.0634375
PPM1B	O75688	ENSG00000138032	-0.0556331	0.0122327	0.0636129
OGFRL1	Q5TC84	ENSG00000119900	-0.0770524	0.0122509	0.0636282
JAKMIP1	Q96N16-2	#N/A	-0.0573279	0.0123474	0.0640494
PLS3	P13797	ENSG00000102024	-0.054813	0.012364	0.0640555
IGFBP7	Q16270	ENSG00000163453	-0.108059	0.0124095	0.0642111
ARL3	P36405	ENSG00000138175	0.0382467	0.0124439	0.0643087
MICOS10	Q5TGZ0	ENSG00000173436	-0.120224	0.0125027	0.0643729
RAB14	P61106	ENSG00000119396	-0.0657627	0.0124972	0.0643729
ERGIC1	Q969X5	ENSG00000113719	-0.0549737	0.0124827	0.0643729
CASKIN1	Q8WXD9	ENSG00000167971	0.0502296	0.0126863	0.065237
C2orf69	Q8N8R5	ENSG00000178074	-0.0686305	0.0127022	0.0652379
SSBP1	Q04837	ENSG00000106028; ENSG00000262771	0.0333413	0.0128185	0.0657539
ATXN10	Q9UBB4	ENSG00000130638	-0.0504183	0.0128431	0.0657989
ATCAY	Q86WG3	ENSG00000167654	0.0785036	0.0129052	0.0660357
IGSF21	Q96ID5	ENSG00000117154	-0.0733456	0.0130009	0.0664436
GAB2	Q9UQC2	ENSG00000033327	-0.0845194	0.0130244	0.066482
PDCD5	O14737	ENSG00000105185	0.0410868	0.0131173	0.0668742
SERPINA1	P01009	ENSG00000197249	-0.214867	0.013243	0.0674321
ADCK1	Q86TW2	ENSG00000063761	-0.10758	0.0132725	0.0674995
SLC25A18	Q9H1K4	ENSG00000182902	-0.0403271	0.0133112	0.0676138
SNTA1	Q13424	ENSG00000101400	0.0524341	0.0133672	0.0678153
UBE2Z	Q9H832	ENSG00000159202	-0.0462549	0.0134321	0.0680613
TNKS1BP1	Q9C0C2	ENSG00000149115	0.0699961	0.013524	0.0684434
TMOD1	P28289	ENSG00000136842	0.0652347	0.0136554	0.0690244
PSME2	Q9UL46	ENSG00000100911; ENSG00000284889	0.0607032	0.0136943	0.0691371
SNX9	Q9Y5X1	ENSG00000130340	-0.0435526	0.0137765	0.0694674
PLIN4	Q96Q06	ENSG00000167676	0.164192	0.0139114	0.069725
NGEF	Q8N5V2	ENSG00000066248	-0.0643802	0.0138939	0.069725
PLCL2	Q9UPR0	ENSG00000154822; ENSG00000284017	-0.047497	0.0138806	0.069725
HSPA9	P38646	ENSG00000113013	0.044412	0.0139012	0.069725
PALS2	Q9NZW5	ENSG00000105926	0.0429549	0.0139045	0.069725
BLVRB	P30043	ENSG00000090013	0.0582958	0.0139386	0.069777
CTSB	P07858	ENSG00000164733	-0.0470483	0.0139712	0.069856
ARIH1	Q9Y4X5	ENSG00000166233	0.0360902	0.0140861	0.0703456
SCO2	O43819	ENSG00000284194	0.0905829	0.0141377	0.0705188
SNAP25	P60880	ENSG00000132639	-0.0779854	0.0143031	0.0712582
RANBP3	Q9H6Z4-2	#N/A	0.0624618	0.0144045	0.0716777
ARL1	P40616	ENSG00000120805	-0.0898997	0.0145911	0.072519
DBT	P11182	ENSG00000137992	-0.0395171	0.0147755	0.0733478
SERBP1	Q8NC51	ENSG00000142864	0.0948588	0.0149684	0.0736597
MCTP1	Q6DN14	ENSG00000175471	-0.0782626	0.0149876	0.0736597
PET100	P0DJ07	ENSG00000229833	0.0745631	0.0148884	0.0736597
PNPLA6	Q8IY17-4	ENSG00000032444	0.0599985	0.0149979	0.0736597
TOM1L2	Q6ZVM7	ENSG00000175662	-0.0517922	0.0149975	0.0736597
PARK7	Q99497	ENSG00000116288	0.0442902	0.0149331	0.0736597
TPM3	P06753-4	#N/A	0.0396061	0.0148946	0.0736597
#N/A	Q9UMY4	#N/A	0.027178	0.0149757	0.0736597
RTCB	Q9Y3I0	ENSG00000100220	0.0246567	0.0148904	0.0736597
ALDOC	P09972	ENSG00000109107	0.0416113	0.0151093	0.0741196
WBP11	Q9Y2W2	ENSG00000084463	0.111215	0.0152748	0.0748429
ITM2B	Q9Y287	ENSG00000136156	-0.0602524	0.0153015	0.0748446
FSD1	Q9BTV5	ENSG00000105255	0.0352902	0.0153112	0.0748446
STX1B	P61266	ENSG00000099365	0.0546739	0.0153594	0.074992
ABI2	Q9NYB9	ENSG00000138443	-0.0525709	0.0153864	0.075036
ARHGAP12	Q8IWW6	ENSG00000165322	-0.0370022	0.0154489	0.0752524
#N/A	Q14160-3	#N/A	0.0438851	0.0155976	0.0758876
CHID1	Q9BWS9	ENSG00000177830	-0.0507086	0.0156318	0.0759649
CHCHD4	Q8N4Q1	ENSG00000163528	0.104666	0.0156901	0.0761591
SHMT2	P34897	ENSG00000182199	-0.0703279	0.0158051	0.0764322
CNTN1	Q12860	ENSG00000018236	-0.0538385	0.0157904	0.0764322
SUPT16H	Q9Y5B9	ENSG00000092201	-0.0448798	0.0158199	0.0764322
MTX3	Q5HYI7	ENSG00000177034	0.0397647	0.0157845	0.0764322
USP4	Q13107	ENSG00000114316	-0.046989	0.0159268	0.0768591
PDLIM5	Q96HC4	ENSG00000163110	0.0754559	0.015984	0.077046
TUBB2A	Q13885	ENSG00000137267	-0.0453805	0.0160286	0.0771711
CPD	O75976	ENSG00000108582	-0.0846361	0.0160666	0.0772648
LYPLAL1	Q5VWZ2	ENSG00000143353	-0.0573597	0.0161009	0.0773401
DNAJC8	O75937	ENSG00000126698; ENSG00000285317	0.0632742	0.0161327	0.0774033
VPS13C	Q709C8	ENSG00000129003	-0.0377419	0.0161636	0.0774622
EGFR	P00533	ENSG00000146648	0.0665833	0.0163268	0.0778849
CXADR	P78310	ENSG00000154639	-0.0649029	0.0163232	0.0778849
MPST	P25325-2	#N/A	0.059007	0.0162831	0.0778849
UBA2	Q9UBT2	ENSG00000126261	0.0392443	0.0162963	0.0778849
CD59	P13987	ENSG00000085063	-0.154748	0.0164064	0.0781202
CAPG	P40121	ENSG00000042493	0.108009	0.0164137	0.0781202
PLCD1	P51178-2	#N/A	0.0461738	0.0166094	0.0789614
MTAP	Q13126	ENSG00000099810	0.0654696	0.0167604	0.0793159
TIMM23	O14925	ENSG00000265354	0.0633392	0.0167327	0.0793159
AK5	Q9Y6K8	ENSG00000154027	-0.0463319	0.0167462	0.0793159
FGF12	P61328	ENSG00000114279	0.0394747	0.0167577	0.0793159
SNCB	Q16143	ENSG00000074317	0.12092	0.016836	0.0794928
PSMA4	P25789	ENSG00000041357	0.0269314	0.016828	0.0794928
TOM1	O60784-2	#N/A	0.0806245	0.0170654	0.0804844
ACBD6	Q9BR61	ENSG00000230124	-0.0701399	0.0170855	0.0804878
DUSP3	P51452	ENSG00000108861	-0.0318416	0.0171254	0.0805843
TMED10	P49755	ENSG00000170348	-0.0555354	0.0172263	0.0808761
HDGF	P51858	ENSG00000143321	0.0416772	0.0172091	0.0808761
HK1	P19367	ENSG00000156515	0.0293127	0.0172531	0.0809102
KANK2	Q63ZY3	ENSG00000197256	0.149782	0.0172878	0.0809817
MVD	P53602	ENSG00000167508	-0.0587419	0.0174729	0.0817565
ANP32A	P39687	ENSG00000140350	-0.0437823	0.0174987	0.0817851
RAB3D	O95716	ENSG00000105514	-0.0466391	0.0176408	0.0823568
SRPRA	P08240	ENSG00000182934	-0.0585261	0.0177444	0.0826549
BSN	Q9UPA5	ENSG00000164061	0.0460478	0.0177336	0.0826549
DAAM2	Q86T65	ENSG00000146122	-0.115498	0.0178872	0.0832267
CLEC3B	P05452	ENSG00000163815	-0.189996	0.0179776	0.0832739
CHCHD6	Q9BRQ6	ENSG00000159685	-0.0674103	0.0179293	0.0832739
AGL	P35573	ENSG00000162688	-0.0486472	0.0179586	0.0832739
KCTD16	Q68DU8	ENSG00000183775	0.0426546	0.0179499	0.0832739
CDV3	Q9UKY7	ENSG00000091527	0.0704619	0.018002	0.0832943
AACS	Q86V21	ENSG00000081760	0.0911017	0.0180662	0.0834984
CALB2	P22676	ENSG00000172137; ENSG00000282830	0.0931023	0.0181337	0.0837172
LIN7C	Q9NUP9	ENSG00000148943	0.0742406	0.0182517	0.0841684
SEPTIN8	Q92599-4	#N/A	-0.0555615	0.018467	0.085067
ESYT1	Q9BSJ8	ENSG00000139641	0.0428957	0.018616	0.0856582
GPC1	P35052	ENSG00000063660	-0.0612343	0.0188245	0.0865221
KAZN	Q674X7	ENSG00000189337	-0.0510559	0.0188696	0.0865377
IMPA1	P29218	ENSG00000133731	0.0435173	0.018851	0.0865377
CELF2	O95319-3	#N/A	-0.0446365	0.0191114	0.0875498
ISOC1	Q96CN7	ENSG00000066583	0.069007	0.0191571	0.0876628
SLC17A7	Q9P2U7	ENSG00000104888	-0.103294	0.0193988	0.0884237
PTGR2	Q8N8N7	ENSG00000140043	0.0569137	0.0194085	0.0884237
NRBP2	Q9NSY0	ENSG00000185189	-0.0553525	0.0193726	0.0884237
MYH14	Q7Z406	ENSG00000105357	-0.040383	0.0193825	0.0884237
RAB13	P51153	ENSG00000143545	0.0783764	0.0195975	0.089187
BORCS6	Q96GS4	ENSG00000196544	0.0540944	0.0196331	0.0892511
HSPE1	P61604	ENSG00000115541	0.0328859	0.0197836	0.0898372
PPA1	Q15181	ENSG00000180817	0.0427369	0.0198207	0.0899072
AIDA	Q96BJ3	ENSG00000186063	0.0340102	0.0198501	0.0899426
MAPRE2	Q15555	ENSG00000166974	-0.0561743	0.0198994	0.0900173
COX4I1	P13073	ENSG00000131143	0.0464122	0.01991	0.0900173
TRAP1	Q12931	ENSG00000126602	-0.0534856	0.019942	0.0900641
RANBP2	P49792	ENSG00000153201	0.0421982	0.0199964	0.0902119
PSMB2	P49721	ENSG00000126067	0.035331	0.0200826	0.0905022
PAK4	O96013	ENSG00000130669	0.0675455	0.0201322	0.0906275
LGALSL	Q3ZCW2	ENSG00000119862	0.0381922	0.0201838	0.0907616
RAB4A	P20338	ENSG00000168118	-0.0529233	0.0202428	0.0908301
ERLIN2	O94905	ENSG00000147475	0.03919	0.0202246	0.0908301
PPIH	O43447	ENSG00000171960	-0.054893	0.0202679	0.0908449
RALY	Q9UKM9	ENSG00000125970	-0.0404972	0.0203922	0.0913036
TMEM33	P57088	ENSG00000109133	-0.0901279	0.0204898	0.0916419
CCDC47	Q96A33	ENSG00000108588	0.0511396	0.0205454	0.0917423
HP1BP3	Q5SSJ5	ENSG00000127483	-0.0498137	0.0205565	0.0917423
NHLRC3	Q5JS37	ENSG00000188811	-0.0604976	0.0205959	0.091803
FXN	Q16595	ENSG00000165060	0.0427688	0.0206143	0.091803
ACP2	P11117	ENSG00000134575	-0.0685649	0.0207688	0.091941
DOCK1	Q14185	ENSG00000150760	-0.0648487	0.0207101	0.091941
ARPC3	O15145	ENSG00000111229	0.0596871	0.0207449	0.091941
MBLAC2	Q68D91	ENSG00000176055	-0.0554807	0.0207463	0.091941
RBKS	Q9H477	ENSG00000171174	0.0554262	0.0208001	0.091941
LACTB2	Q53H82	ENSG00000147592	0.0515812	0.0207912	0.091941
STK4	Q13043	ENSG00000101109	-0.0515624	0.0207302	0.091941
VTN	P04004	ENSG00000109072	-0.167495	0.0208861	0.0922227
SPAG1	Q07617	ENSG00000104450	0.0788309	0.0210406	0.092708
CSDE1	O75534	ENSG00000009307	-0.0268103	0.0210391	0.092708
LMCD1	Q9NZU5	ENSG00000071282	-0.133936	0.0211346	0.0927652
ELAPOR2	A8MWY0	ENSG00000164659	-0.110857	0.0211136	0.0927652
CPLX1	O14810	ENSG00000168993	0.075708	0.0211237	0.0927652
CHORDC1	Q9UHD1	ENSG00000110172; ENSG00000285023	0.0624361	0.0211429	0.0927652
#N/A	Q9UGR2	#N/A	-0.0532603	0.021178	0.0928211
WASH2P	Q6VEQ5	#N/A	0.0633878	0.0213385	0.0931475
GGT7	Q9UJ14	ENSG00000131067	0.0459317	0.0213305	0.0931475
ARCN1	P48444	ENSG00000095139	0.0318191	0.0213421	0.0931475
DIS3L2	Q8IYB7	ENSG00000144535	-0.0307965	0.0212802	0.0931475
PNPT1	Q8TCS8	ENSG00000138035	-0.0354304	0.021547	0.093943
CCNY	Q8ND76	ENSG00000108100	-0.0848016	0.0216265	0.094191
DCLK1	O15075	ENSG00000133083	-0.0327255	0.0216755	0.0943055
CNNM2	Q9H8M5	ENSG00000148842	-0.0684257	0.021749	0.0945261
STXBP1	P61764-2	#N/A	0.0424388	0.0218748	0.0949736
EPS8	Q12929	ENSG00000151491	-0.0608116	0.0219474	0.0951894
NRXN3	Q9Y4C0-4	#N/A	0.034681	0.0219772	0.0952194
NUDCD1	Q96RS6	ENSG00000120526	-0.0654583	0.0222559	0.0961827
CNTNAP5	Q8WYK1	ENSG00000155052	0.0631253	0.022269	0.0961827
ATP6V1G2	O95670	ENSG00000206445; ENSG00000213760; ENSG00000226850; ENSG00000227587; ENSG00000230900; ENSG00000234668; ENSG00000234920	0.0592533	0.0222384	0.0961827
STAM2	O75886	ENSG00000115145	-0.0354649	0.0223573	0.0964637
MAPK9	P45984-4	#N/A	-0.0694582	0.0224407	0.096523
CDC42	P60953-1	#N/A	-0.0688068	0.022403	0.096523
NUAK1	O60285	ENSG00000074590	-0.0628418	0.0224355	0.096523
HIP1	O00291	ENSG00000127946	-0.0875223	0.0228209	0.0980153
PTK2	Q05397	ENSG00000169398	-0.0271567	0.0228348	0.0980153
ARHGAP32	A7KAX9	ENSG00000134909	0.0576109	0.0228994	0.0981907
GK	P32189-1	#N/A	-0.0458893	0.0229298	0.0982198
SLC16A1	P53985	ENSG00000155380; ENSG00000281917	-0.163156	0.0229839	0.0982492
NDRG1	Q92597	ENSG00000104419	-0.0629323	0.0229663	0.0982492
STOML2	Q9UJZ1	ENSG00000165283	0.0380994	0.023159	0.098896
PSMB1	P20618	ENSG00000008018	0.0258981	0.0233626	0.099663
CHMP7	Q8WUX9	ENSG00000147457	0.0500418	0.0233977	0.0997102
PVALB	P20472	ENSG00000100362; ENSG00000274665	0.151008	0.0234809	0.0997689
SGTA	O43765	ENSG00000104969	-0.0518307	0.0234757	0.0997689
HINT1	P49773	ENSG00000169567	0.0375879	0.0234835	0.0997689
INPP5J	Q15735	ENSG00000185133	0.0920147	0.0236354	0.100312
XPO7	Q9UIA9	ENSG00000130227	-0.0653987	0.0236768	0.100385
ADAM23	O75077	ENSG00000114948	0.0588331	0.0237283	0.100501
MTPAP	Q9NVV4	ENSG00000107951	-0.0743261	0.0237556	0.100514
ARRB2	P32121	ENSG00000141480	-0.0455587	0.0238416	0.100775
PSMB4	P28070	ENSG00000159377	0.209966	0.023886	0.10086
HSP90B1	P14625	ENSG00000166598	-0.0365112	0.0239296	0.100941
TRIM25	Q14258	ENSG00000121060	0.0608962	0.0245809	0.103584
CPE	P16870	ENSG00000109472	0.0553517	0.0246611	0.103816
CTSD	P07339	ENSG00000117984	-0.0483551	0.0247442	0.104061
PHYKPL	Q8IUZ5	ENSG00000175309	0.0749908	0.0248325	0.104293
SARM1	Q6SZW1	ENSG00000004139	-0.0618612	0.0248748	0.104293
SNRNP40	Q96DI7	ENSG00000060688	0.0563681	0.0248629	0.104293
HERPUD2	Q9BSE4	ENSG00000122557	-0.0793407	0.0250558	0.104841
NDRG3	Q9UGV2	ENSG00000101079	0.0320022	0.0250535	0.104841
ITIH2	P19823	ENSG00000151655	-0.143024	0.0251258	0.105028
CAVIN2	O95810	ENSG00000168497	0.0987899	0.0251825	0.105159
RAB5C	P51148	ENSG00000108774	-0.0533491	0.0252097	0.105167
ARF3	P61204	ENSG00000134287	0.0942547	0.0252602	0.105272
KIAA0513	O60268	ENSG00000135709	0.039996	0.0257766	0.107316
#N/A	Q9UPP5-2	#N/A	0.0630096	0.0260763	0.108456
WASF1	Q92558	ENSG00000112290	0.0936724	0.0262506	0.109071
TLN1	Q9Y490	ENSG00000137076	0.04146	0.0264738	0.109889
SYN3	O14994	ENSG00000185666	0.0618202	0.0265028	0.109899
RBX1	P62877	ENSG00000100387	0.138342	0.0267751	0.110918
PHB1	P35232	ENSG00000167085	0.0359867	0.0269495	0.111529
SRR	Q9GZT4	ENSG00000167720	-0.114617	0.0274052	0.112763
PHLDB1	Q86UU1	ENSG00000019144	-0.107273	0.0273522	0.112763
ADAM9	Q13443	ENSG00000168615	-0.0954386	0.0272752	0.112763
MACROH2A2	Q9P0M6	ENSG00000099284	0.06715	0.0274105	0.112763
YKT6	O15498	ENSG00000106636	-0.0566813	0.0273713	0.112763
GFPT1	Q06210	ENSG00000198380	-0.0539295	0.027364	0.112763
C2CD5	Q86YS7-3	#N/A	0.0512571	0.027556	0.11325
CFB	P00751	ENSG00000239754; ENSG00000241253; ENSG00000241534; ENSG00000242335; ENSG00000243570; ENSG00000243649	-0.156583	0.0276697	0.113604
MT2A	P02795	ENSG00000125148	-0.19589	0.0277796	0.113722
CNN3	Q15417	ENSG00000117519	0.0757823	0.0278557	0.113722
EML4	Q9HC35	ENSG00000143924	-0.0552678	0.0278602	0.113722
FYN	P06241	ENSG00000010810	-0.0531952	0.0278839	0.113722
CNTFR	P26992	ENSG00000122756	0.0528503	0.0278899	0.113722
NDUFAF4	Q9P032	ENSG00000123545	-0.0512318	0.0278543	0.113722
USP9X	Q93008-1	ENSG00000124486	-0.0261147	0.0277969	0.113722
ACTR3	P61158	ENSG00000115091	0.0268503	0.0279615	0.113902
PGK1	P00558	ENSG00000102144	0.0218372	0.0279977	0.113938
ANXA11	P50995	ENSG00000122359	0.0406658	0.0280496	0.114037
AKAP5	P24588	ENSG00000179841	0.0554656	0.0280916	0.114096
AVL9	Q8NBF6	ENSG00000105778	-0.0476959	0.0281575	0.114252
SLC14A1	Q13336-2	#N/A	-0.155032	0.0284998	0.115528
SRXN1	Q9BYN0	ENSG00000271303	0.0673725	0.0286019	0.115829
IRS2	Q9Y4H2	ENSG00000185950	0.0514826	0.0286425	0.115881
BABAM2	Q9NXR7-1	#N/A	-0.055788	0.0290153	0.117047
SART3	Q15020	ENSG00000075856	0.0430876	0.0290042	0.117047
PSMD9	O00233	ENSG00000110801	0.0303694	0.0289601	0.117047
SEPTIN5	Q99719	ENSG00000184702	-0.0309481	0.0293137	0.118136
CAPS	Q13938	#N/A	0.190301	0.0294314	0.118353
TOMM6	Q96B49	ENSG00000214736	0.0468064	0.0294529	0.118353
LARP1	Q6PKG0	ENSG00000155506	-0.0400142	0.0294296	0.118353
SLC4A10	Q6U841	ENSG00000144290	-0.0873343	0.0294879	0.118379
TP53RK	Q96S44	ENSG00000172315	0.0546053	0.0297021	0.119124
CLIC4	Q9Y696	ENSG00000169504	-0.098505	0.029749	0.119197
PDHB	P11177	ENSG00000168291	-0.0276195	0.0297824	0.119216
BORCS5	Q969J3	ENSG00000165714; ENSG00000280689	0.0527468	0.0298782	0.119484
VASP	P50552	ENSG00000125753	0.0623635	0.0299208	0.119539
FAM169A	Q9Y6X4	ENSG00000198780	0.0646622	0.0300567	0.119967
MFN2	O95140	ENSG00000116688	-0.0295547	0.0301158	0.119972
ARHGAP35	Q9NRY4	ENSG00000160007	-0.0219915	0.0301128	0.119972
TIAM1	Q13009	ENSG00000156299	0.0692501	0.0301767	0.1201
SHTN1	A0MZ66	ENSG00000187164	-0.0565331	0.0302453	0.120143
CCDC91	Q7Z6B0	ENSG00000123106	-0.0437237	0.0302224	0.120143
DPYSL5	Q9BPU6	ENSG00000157851	-0.045795	0.0303444	0.120421
EEF1G	P26641	ENSG00000254772	0.0454409	0.0305536	0.121136
SYT7	O43581-3	#N/A	-0.0318115	0.0306741	0.121497
PSMC4	P43686	ENSG00000013275; ENSG00000281221	0.0296601	0.030874	0.122126
RPSA	P08865	ENSG00000168028	-0.026457	0.0308916	0.122126
GSTZ1	O43708	ENSG00000100577	0.0728656	0.0310588	0.12267
ZFPL1	O95159	ENSG00000162300	-0.0897948	0.0313777	0.123578
CALR	P27797	ENSG00000179218	0.0341423	0.0313743	0.123578
NAP1L4	Q99733-2	#N/A	0.0296902	0.0313689	0.123578
DDX17	Q92841	ENSG00000100201	0.0339861	0.0316372	0.124482
NCBP2AS2	Q69YL0	ENSG00000270170	-0.0569345	0.0316813	0.124537
ATP5PB	P24539	ENSG00000116459	0.0389284	0.0317332	0.124623
PSME1	Q06323	ENSG00000092010; ENSG00000284916	0.0457629	0.0318359	0.124638
TOMM5	Q8N4H5	ENSG00000175768	0.0439466	0.0318571	0.124638
GLRX3	O76003	ENSG00000108010	0.0332633	0.0318127	0.124638
CAPNS1	P04632	ENSG00000126247	0.0275087	0.0318481	0.124638
TRMT10C	Q7L0Y3	ENSG00000174173	-0.0561847	0.0319242	0.124784
PHYHD1	Q5SRE7	ENSG00000175287	0.100544	0.0319676	0.124836
HDHD2	Q9H0R4	ENSG00000167220	0.0475278	0.0320605	0.125081
BRSK2	Q8IWQ3	ENSG00000174672	0.1163	0.0321216	0.125202
WASL	O00401	ENSG00000106299	0.0597937	0.0323012	0.125784
GRM3	Q14832	ENSG00000198822	-0.0495753	0.0323943	0.126028
DCXR	Q7Z4W1	ENSG00000169738	0.0442233	0.0324902	0.126283
SPTAN1	Q13813-2	#N/A	0.0275252	0.0326224	0.126679
POLR2H	P52434	ENSG00000163882	-0.0638913	0.0327146	0.126918
CHMP2A	O43633	ENSG00000130724	-0.0450379	0.0329584	0.127744
SNX2	O60749	ENSG00000205302	0.0243138	0.0330069	0.127813
RAB35	Q15286	ENSG00000111737	-0.0577214	0.0332975	0.128819
ARL6	Q9H0F7	ENSG00000113966	0.0413176	0.0333575	0.128931
CFH	P08603	ENSG00000000971	-0.105932	0.0336672	0.130007
DMWD	Q09019	ENSG00000185800	-0.0456719	0.0338211	0.13048
#N/A	Q9H307	#N/A	0.0736178	0.0339188	0.130735
DLGAP3	O95886	ENSG00000116544	0.0463146	0.0340693	0.131194
UCHL5	Q9Y5K5	ENSG00000116750	-0.0634682	0.0341058	0.131213
TMEM132A	Q24JP5	ENSG00000006118	-0.0642233	0.0344983	0.1326
WASF2	Q9Y6W5	ENSG00000158195	0.0903575	0.034597	0.132801
IMPACT	Q9P2X3	ENSG00000154059	-0.0653745	0.0346145	0.132801
CLPB	Q9H078-2	#N/A	0.0479518	0.0347468	0.133036
SWAP70	Q9UH65	ENSG00000133789	0.0465137	0.034868	0.133036
PCYOX1L	Q8NBM8	ENSG00000145882	-0.0436641	0.03486	0.133036
ATP13A1	Q9HD20	ENSG00000105726	-0.0410966	0.0348555	0.133036
GOT2	P00505	ENSG00000125166	0.0313189	0.0347954	0.133036
GDI2	P50395	ENSG00000057608	-0.0263038	0.0347896	0.133036
ADA	P00813	ENSG00000196839	-0.0991464	0.0350172	0.133243
WFS1	O76024	ENSG00000109501	0.0824547	0.0350183	0.133243
MYL6B	P14649	ENSG00000196465	0.0311468	0.0350166	0.133243
CCT3	P49368	ENSG00000163468	0.0188717	0.0350735	0.133331
CADM4	Q8NFZ8	ENSG00000105767	-0.0900366	0.0352475	0.13387
SPIN1	Q9Y657	ENSG00000106723	-0.0835015	0.0354269	0.133956
DPY30	Q9C005	ENSG00000162961	0.0671512	0.0354146	0.133956
PDXP	Q96GD0	ENSG00000241360	-0.0488964	0.0353877	0.133956
ALDH2	P05091	ENSG00000111275	-0.0401059	0.035394	0.133956
PLCB1	Q9NQ66	ENSG00000182621	-0.0384396	0.0354313	0.133956
AQP4	P55087	ENSG00000171885	0.170336	0.0356576	0.134566
ITGA1	P56199	ENSG00000213949	0.086232	0.0356418	0.134566
KCNAB2	Q13303	ENSG00000069424	0.0822534	0.0357163	0.134617
PSMA2	P25787	ENSG00000106588	0.0319617	0.0357359	0.134617
MOSPD2	Q8NHP6	ENSG00000130150	-0.104521	0.0358313	0.134854
PIP4P2	Q8N4L2	ENSG00000155099	-0.117453	0.0361226	0.135827
SOX9	P48436	ENSG00000125398	-0.105192	0.0362088	0.136029
RLBP1	P12271	ENSG00000140522	0.172161	0.0362751	0.136154
PIPOX	Q9P0Z9	ENSG00000179761	0.158836	0.0363775	0.13617
LANCL2	Q9NS86	ENSG00000132434	-0.0433469	0.0363445	0.13617
PPP2R5D	Q14738	ENSG00000112640	0.0403148	0.0363684	0.13617
RABL6	Q3YEC7	ENSG00000196642	0.072461	0.0365348	0.136636
UBL3	O95164	ENSG00000122042	-0.0836262	0.0365709	0.136647
PLCL1	Q15111	ENSG00000115896	-0.0493527	0.0367993	0.137377
TTBK1	Q5TCY1	ENSG00000146216	0.0412874	0.0370607	0.138224
CPSF7	Q8N684	ENSG00000149532	0.0370846	0.0370927	0.138224
ATRN	O75882	ENSG00000088812	-0.0716343	0.0371543	0.13833
CCAR1	Q8IX12	ENSG00000060339	0.0467119	0.0372097	0.138412
SAP18	O00422	ENSG00000150459	0.0754809	0.0372451	0.13842
LINGO1	Q96FE5	ENSG00000169783	-0.076119	0.0374512	0.139061
LRRC57	Q8N9N7	ENSG00000180979	-0.039058	0.0375368	0.139255
ARMC1	Q9NVT9	ENSG00000104442	0.0327002	0.0378974	0.140467
ENPP2	Q13822-3	#N/A	-0.126668	0.0382212	0.141172
COX7A1	P24310	ENSG00000161281	0.122807	0.0381881	0.141172
GNG2	P59768	ENSG00000186469	-0.0737954	0.0382234	0.141172
RPS27	P42677	ENSG00000177954	-0.0388566	0.0381381	0.141172
YWHAB	P31946	ENSG00000166913	-0.0473808	0.0382796	0.141196
TTPAL	Q9BTX7	ENSG00000124120	-0.0457681	0.0382979	0.141196
SRP68	Q9UHB9	ENSG00000167881	0.0385916	0.0384535	0.141644
VAT1L	Q9HCJ6	ENSG00000171724	0.0598279	0.0387071	0.142074
LMBRD2	Q68DH5	ENSG00000164187	0.0390025	0.0386249	0.142074
RAB3GAP2	Q9H2M9	ENSG00000118873	-0.0210991	0.0386822	0.142074
STRAP	Q9Y3F4	ENSG00000023734	-0.0196135	0.0386401	0.142074
PHB2	Q99623	ENSG00000215021	0.0257417	0.0387951	0.142272
STXBP5	Q5T5C0	ENSG00000164506	0.0450774	0.0389302	0.142641
PHACTR2	O75167	ENSG00000112419	0.0658099	0.0390719	0.143034
CHDH	Q8NE62	ENSG00000016391	0.0894492	0.0391545	0.14321
IVD	P26440	ENSG00000128928	-0.0578098	0.0393491	0.143796
GIT1	Q9Y2X7-3	#N/A	0.029403	0.0394592	0.144071
BASP1	P80723	ENSG00000176788	0.0702354	0.0395902	0.144253
ANKRD44	Q8N8A2	ENSG00000065413	0.0541348	0.0396128	0.144253
DNAJC30	Q96LL9	ENSG00000176410	-0.0528045	0.0396133	0.144253
CAND2	O75155	ENSG00000144712	-0.0658506	0.0396692	0.144277
HNRNPC	P07910-2	#N/A	0.054585	0.0396891	0.144277
ACSS3	Q9H6R3	ENSG00000111058	0.0617768	0.0397896	0.144469
TACO1	Q9BSH4	ENSG00000136463	0.0398849	0.0398115	0.144469
EMC7	Q9NPA0	ENSG00000134153	0.0308837	0.039935	0.144791
DENND5B	Q6ZUT9	ENSG00000170456	0.0503116	0.0401493	0.145441
HNRNPA2B1	P22626	ENSG00000122566	0.0330049	0.0402562	0.145701
LTA4H	P09960	ENSG00000111144	0.0248063	0.0403035	0.145745
SHMT1	P34896	ENSG00000176974; ENSG00000284320	0.0656241	0.0405694	0.146579
RPL23	P62829	ENSG00000125691	0.0502795	0.0406311	0.146674
SARNP	P82979	ENSG00000205323	0.108394	0.0408877	0.147217
TMEM87A	Q8NBN3	ENSG00000103978	-0.0514387	0.0408755	0.147217
PRPS1	P60891	ENSG00000147224	-0.0323715	0.0408692	0.147217
ACOX3	O15254	ENSG00000087008	0.0740919	0.0410387	0.147378
MSN	P26038	ENSG00000147065	0.038182	0.0410219	0.147378
DLG3	Q92796	ENSG00000082458	-0.0294803	0.0409899	0.147378
BAG3	O95817	ENSG00000151929	0.0721472	0.0413942	0.148526
GBA	P04062	ENSG00000177628	-0.0695766	0.0415272	0.148746
SKIV2L	Q15477	ENSG00000204351; ENSG00000206353; ENSG00000223493; ENSG00000225737; ENSG00000228896; ENSG00000232616	-0.0432347	0.0415089	0.148746
ADGRL3	Q9HAR2	ENSG00000150471	0.0333231	0.0415709	0.148774
NOP56	O00567	ENSG00000101361	-0.0355509	0.0417519	0.149293
BRK1	Q8WUW1	ENSG00000254999	0.055604	0.0418655	0.149571
NUDT12	Q9BQG2	ENSG00000112874	-0.0727421	0.0419947	0.149775
LYSMD1	Q96S90	ENSG00000163155	0.0330949	0.0419915	0.149775
MECR	Q9BV79	ENSG00000116353	0.0440354	0.042032	0.149779
CLCN3	P51790	ENSG00000109572	0.0723923	0.0424136	0.15101
CDC42SE2	Q9NRR3	ENSG00000158985	-0.0807031	0.0426326	0.151625
TPM1	P09493-10	#N/A	0.0780428	0.0426935	0.151625
IFIT5	Q13325	ENSG00000152778	0.0434507	0.042696	0.151625
CYRIA	Q9H0Q0	ENSG00000197872	-0.0853865	0.0429681	0.151942
VPS9D1	Q9Y2B5	ENSG00000075399	0.0763165	0.0429215	0.151942
HSPA1B	P0DMV9	ENSG00000204388; ENSG00000212866; ENSG00000224501; ENSG00000231555; ENSG00000232804	0.049335	0.0428479	0.151942
RECQL	P46063	ENSG00000004700	-0.0474433	0.0429604	0.151942
WDR45B	Q5MNZ6	ENSG00000141580	0.0337584	0.0428687	0.151942
CFAP36	Q96G28	ENSG00000163001	-0.0439443	0.0431147	0.152109
EIF5	P55010	ENSG00000100664	0.0314423	0.0430618	0.152109
ARMT1	Q9H993	ENSG00000146476	0.0309858	0.043125	0.152109
NPTX1	Q15818	ENSG00000171246	0.053537	0.0432488	0.152416
SRRM2	Q9UQ35	ENSG00000167978	0.100702	0.0435858	0.153021
LPCAT4	Q643R3	ENSG00000176454	-0.0673039	0.0436414	0.153021
COMMD7	Q86VX2	ENSG00000149600	0.0521809	0.043486	0.153021
TOP2B	Q02880	ENSG00000077097	-0.0485824	0.0436261	0.153021
AK1	P00568	ENSG00000106992	0.043235	0.0434996	0.153021
UBXN6	Q9BZV1	ENSG00000167671	-0.0253642	0.0435846	0.153021
ARHGEF11	O15085-2	#N/A	0.0261613	0.0438407	0.15359
MBP	P02686-4	#N/A	-0.267379	0.0442064	0.154471
SCN3B	Q9NY72	ENSG00000166257	-0.0852698	0.044278	0.154471
SLC25A5	P05141	ENSG00000005022	0.0780529	0.0441451	0.154471
GLA	P06280	ENSG00000102393	-0.0603673	0.0442654	0.154471
ARFGEF1	Q9Y6D6	ENSG00000066777	-0.0329632	0.0441865	0.154471
APEX1	P27695	ENSG00000100823	0.0851651	0.0443492	0.15459
PRAF2	O60831	ENSG00000243279	-0.069641	0.0449215	0.156322
SYNJ2BP	P57105	ENSG00000213463	-0.0378641	0.0448969	0.156322
JPH1	Q9HDC5	ENSG00000104369	-0.0529985	0.045159	0.157017
EPHB6	O15197	#N/A	-0.0542885	0.0452707	0.157274
SPAG9	O60271	ENSG00000008294	0.0423547	0.0453171	0.157304
THOC3	Q96J01	ENSG00000051596	0.0762792	0.0455253	0.157894
CPT2	P23786	ENSG00000157184	-0.0772686	0.0456609	0.158101
DLGAP4	Q9Y2H0	ENSG00000080845	-0.0298419	0.0456293	0.158101
MAP6	Q96JE9	ENSG00000171533	0.027894	0.0457392	0.15824
CISD3	P0C7P0	ENSG00000274768; ENSG00000277972	0.108082	0.0458928	0.158399
BTF3L4	Q96K17	ENSG00000134717	-0.0823057	0.0458324	0.158399
ATG16L1	Q676U5	ENSG00000085978; ENSG00000281089	0.0364709	0.0458995	0.158399
PLEKHB1	Q9UF11-2	#N/A	-0.138382	0.0461264	0.15905
KIF5A	Q12840	ENSG00000155980	-0.072483	0.0463556	0.159708
GSTA4	O15217	ENSG00000170899	-0.097661	0.0464192	0.159794
GLDC	P23378	ENSG00000178445	-0.0695233	0.0466319	0.160261
TCAF1	Q9Y4C2-2	#N/A	0.0574646	0.0466173	0.160261
IAH1	Q2TAA2	ENSG00000134330	-0.0547002	0.0467785	0.160632
COPE	O14579	ENSG00000105669	0.0597927	0.0468726	0.160822
CS	O75390	ENSG00000062485	0.0342459	0.0469883	0.161086
CSNK2A2	P19784	ENSG00000070770	0.0276883	0.0470276	0.161088
AP3B2	Q13367	ENSG00000103723	0.0428996	0.0470797	0.161133
FAM177A1	Q8N128	ENSG00000151327	-0.0727198	0.0473203	0.161824
PLEC	Q15149-8	#N/A	0.140593	0.047409	0.161905
RPP30	P78346	ENSG00000148688	-0.0538961	0.047461	0.161905
OLFM1	Q99784	ENSG00000130558	-0.0374973	0.0474573	0.161905
PTCD3	Q96EY7	ENSG00000132300	-0.0664661	0.0475057	0.161925
CBLN2	Q8IUK8	ENSG00000141668	0.123181	0.0475518	0.161949
SYNGR3	O43761	ENSG00000127561	-0.0946966	0.0477515	0.16202
CHCHD3	Q9NX63	ENSG00000106554	0.0479687	0.0476358	0.16202
PKM	P14618	ENSG00000067225	-0.0436201	0.0476978	0.16202
COX6C	P09669	ENSG00000164919	0.0372458	0.0477677	0.16202
TAOK1	Q7L7X3	ENSG00000160551	-0.0261688	0.047736	0.16202
CRBN	Q96SW2	ENSG00000113851	-0.047169	0.0478242	0.16208
FAM91A1	Q658Y4	ENSG00000176853	0.076361	0.048111	0.162919
VPS29	Q9UBQ0	ENSG00000111237	0.0232688	0.0483391	0.163558
DLGAP1	O14490	ENSG00000170579	0.0787458	0.0484201	0.16368
GNG10	P50151	ENSG00000242616	-0.07553	0.0484539	0.16368
PRUNE2	Q8WUY3	ENSG00000106772	0.0479335	0.0486067	0.164062
OXA1L	Q15070	ENSG00000155463	-0.0700449	0.0487124	0.164286
RCN2	Q14257	ENSG00000117906	-0.0430914	0.048874	0.164697
LZIC	Q8WZA0	ENSG00000162441	0.123745	0.049143	0.165469
IPO11	Q9UI26	ENSG00000086200	-0.0983316	0.04922	0.165594
ATAD1	Q8NBU5	ENSG00000138138; ENSG00000283024	-0.0308572	0.0494619	0.166274
PLXNA2	O75051	ENSG00000076356	-0.0697174	0.0495811	0.166446
SAMM50	Q9Y512	ENSG00000100347	-0.0288006	0.0495934	0.166446
ALDH1L1	O75891	ENSG00000144908	0.0573593	0.0497663	0.166892
GLS	O94925	ENSG00000115419	-0.0312368	0.050152	0.16805
STX7	O15400	ENSG00000079950	0.0356377	0.0502226	0.168151
PLEKHA1	Q9HB21	ENSG00000107679	0.0399983	0.05035	0.168441
LZTFL1	Q9NQ48	ENSG00000163818	-0.0320585	0.0505106	0.168843
RANBP6	O60518	ENSG00000137040	-0.058399	0.0507773	0.169598
CLTA	P09496	ENSG00000122705	0.0243269	0.0508238	0.169617
JAM3	Q9BX67	ENSG00000166086	-0.121023	0.0509109	0.169659
STAMBPL1	Q96FJ0	ENSG00000138134	-0.044595	0.050918	0.169659
CPNE5	Q9HCH3	ENSG00000124772	-0.045098	0.0510099	0.169829
ANXA5	P08758	ENSG00000164111	0.0645015	0.0510994	0.169854
LSM14B	Q9BX40	ENSG00000149657	0.0510491	0.051091	0.169854
SRSF3	P84103	ENSG00000112081	0.0809663	0.0511809	0.169989
KHDRBS1	Q07666	ENSG00000121774	-0.0416239	0.0512859	0.170202
CCT8	P50990	ENSG00000156261	0.0198958	0.0515635	0.170987
DUSP23	Q9BVJ7	ENSG00000158716	-0.0896524	0.0516047	0.170987
SPCS3	P61009	ENSG00000129128	-0.0366967	0.0519318	0.171934
TM9SF3	Q9HD45	ENSG00000077147	-0.0421835	0.0519856	0.171975
NPTN	Q9Y639-5	#N/A	0.0469176	0.0521473	0.172104
CAMSAP1	Q5T5Y3	ENSG00000130559	-0.0291933	0.0521489	0.172104
USP5	P45974	ENSG00000111667	-0.0267129	0.0521099	0.172104
DPYSL4	O14531	ENSG00000151640	-0.0328243	0.0522271	0.172225
TTC19	Q6DKK2	ENSG00000011295	-0.0808561	0.0524031	0.172532
COQ6	Q9Y2Z9	ENSG00000119723	0.0537882	0.0523797	0.172532
RAB28	P51157	ENSG00000157869	-0.0487957	0.0526107	0.173078
MTDH	Q86UE4	ENSG00000147649	0.0524791	0.0526694	0.173134
ARPC1A	Q92747	ENSG00000241685	-0.0301164	0.0527331	0.173206
MTMR10	Q9NXD2	ENSG00000166912; ENSG00000277086	0.0639567	0.0528345	0.173402
DPP10	Q8N608-3	#N/A	-0.0529557	0.0530441	0.173816
SLC27A1	Q6PCB7	ENSG00000130304	-0.0440785	0.0530187	0.173816
ATP6V1E1	P36543	ENSG00000131100	0.0200816	0.0532645	0.1744
WDR48	Q8TAF3	ENSG00000114742	0.0247928	0.0533789	0.174637
OSBPL10	Q9BXB5	ENSG00000144645	0.0458728	0.0534726	0.174806
KPNA4	O00629	ENSG00000186432	0.0634749	0.0537199	0.175477
SF3B1	O75533	ENSG00000115524	0.0341457	0.0537801	0.175535
MRPL28	Q13084	ENSG00000086504	-0.0661743	0.0538988	0.175647
MAPK1	P28482	ENSG00000100030	0.0407716	0.0538675	0.175647
DAP3	P51398	ENSG00000132676	-0.0753427	0.0540006	0.175803
EFL1	Q7Z2Z2	ENSG00000140598	0.054428	0.0540314	0.175803
BOLA3	Q53S33	ENSG00000163170	0.0565713	0.0542184	0.176273
MLF2	Q15773	ENSG00000089693	0.144364	0.0542991	0.176398
DTX3	Q8N9I9	ENSG00000178498	-0.0622091	0.0544314	0.176689
PNPO	Q9NVS9	ENSG00000108439	0.0574824	0.0546771	0.17721
TMEM30A	Q9NV96	ENSG00000112697	0.0453176	0.0546725	0.17721
GMFG	O60234	ENSG00000130755	0.129777	0.0548124	0.177341
MRPS35	P82673	ENSG00000061794	-0.0727606	0.0548457	0.177341
TXNDC17	Q9BRA2	ENSG00000129235	0.0206706	0.0548442	0.177341
CSRP1	P21291	ENSG00000159176	0.0508696	0.0550191	0.177764
HMGCS1	Q01581	ENSG00000112972	-0.092814	0.0551758	0.178132
YLPM1	P49750-4	ENSG00000119596	0.0461667	0.0552869	0.178352
RAB37	Q96AX2-2	#N/A	0.0758569	0.0555305	0.178999
EPDR1	Q9UM22	ENSG00000086289	0.0869904	0.0556452	0.179229
CLDND1	Q9NY35	ENSG00000080822	-0.0922924	0.0557033	0.179248
ATG9A	Q7Z3C6	ENSG00000198925	0.0617431	0.0557776	0.179248
USE1	Q9NZ43	ENSG00000053501	0.0461702	0.0557804	0.179248
CCDC124	Q96CT7	ENSG00000007080	0.0532697	0.05585	0.17929
GAK	O14976	ENSG00000178950	0.0319555	0.0558799	0.17929
MRPS9	P82933	ENSG00000135972	-0.0798211	0.0561007	0.179711
TRAPPC6B	Q86SZ2	ENSG00000182400	-0.0255618	0.0561047	0.179711
ARPC5L	Q9BPX5	ENSG00000136950	0.0233792	0.0561408	0.179711
SRPRB	Q9Y5M8	ENSG00000144867	-0.0604246	0.0562799	0.180018
CDC16	Q13042	ENSG00000130177	-0.0338742	0.0564401	0.180391
ABCE1	P61221	ENSG00000164163	-0.0281343	0.056949	0.181878
CHL1	O00533	ENSG00000134121	0.0337702	0.0572575	0.182443
IDH3G	P51553	ENSG00000067829	0.033335	0.0572154	0.182443
SCFD1	Q8WVM8	ENSG00000092108	-0.0276732	0.0572323	0.182443
ANKLE2	Q86XL3	ENSG00000176915	0.0517479	0.0573078	0.182452
TUBB2B	Q9BVA1	ENSG00000137285	-0.0274667	0.0573482	0.182452
ARPC4	P59998	ENSG00000241553	0.0273848	0.057461	0.182671
THRAP3	Q9Y2W1	ENSG00000054118	0.0850057	0.0575835	0.182893
PHACTR1	Q9C0D0	ENSG00000112137	-0.0491316	0.057619	0.182893
SLC4A1	P02730	ENSG00000004939	-0.136355	0.0578387	0.18345
#N/A	P61758	#N/A	-0.019345	0.0579125	0.183544
USP10	Q14694	ENSG00000103194	-0.0449469	0.0580882	0.183906
PDK1	Q15118	ENSG00000152256	-0.0299502	0.0581152	0.183906
LIPA	P38571	ENSG00000107798	-0.0959965	0.0582671	0.184222
MRPL15	Q9P015	ENSG00000137547	-0.0792682	0.0583038	0.184222
MTCH1	Q9NZJ7	ENSG00000137409	0.0357942	0.0584706	0.184534
PSMC3	P17980	ENSG00000165916	0.0186773	0.0584913	0.184534
CLUH	O75153	ENSG00000132361	-0.0375909	0.0587584	0.185236
PALS1	Q8N3R9	ENSG00000072415	0.0501891	0.0589283	0.185606
SNU13	P55769	ENSG00000100138	-0.0282915	0.0589652	0.185606
PPIB	P23284	ENSG00000166794	-0.0336091	0.0592068	0.186226
DGKQ	P52824	ENSG00000145214	-0.0621485	0.0593466	0.186243
CTBP1	Q13363	ENSG00000159692	0.0264776	0.0593144	0.186243
DCTN4	Q9UJW0	ENSG00000132912	0.0229226	0.059258	0.186243
HMBS	P08397	ENSG00000256269	0.0636619	0.0596194	0.186957
ARMCX1	Q9P291	ENSG00000126947	0.0629664	0.0599087	0.187463
TMEM63B	Q5T3F8	ENSG00000137216	-0.055116	0.059916	0.187463
EEF1B2	P24534	ENSG00000114942; ENSG00000283391	0.0347209	0.0598686	0.187463
SEC62	Q99442	ENSG00000008952	-0.0286418	0.0601248	0.187975
LUC7L3	O95232	ENSG00000108848	0.0624613	0.0602442	0.188065
DIRAS2	Q96HU8	ENSG00000165023	-0.0409831	0.0602203	0.188065
SPAST	Q9UBP0	ENSG00000021574	0.0699755	0.0604511	0.188569
SCIN	Q9Y6U3	ENSG00000006747	0.168952	0.0606314	0.18899
TMX1	Q9H3N1	ENSG00000139921	0.043803	0.0608939	0.189666
NUMBL	Q9Y6R0	ENSG00000105245	-0.0348882	0.0609774	0.189783
GLRX5	Q86SX6	ENSG00000182512	0.0621249	0.0614778	0.1911
DIS3	Q9Y2L1	ENSG00000083520	-0.0567939	0.0614924	0.1911
FKBP8	Q14318	ENSG00000105701	-0.0391147	0.0617611	0.191649
TOMM70	O94826	ENSG00000154174	0.0234438	0.0617305	0.191649
LRRFIP1	Q32MZ4-4	#N/A	0.0443186	0.0618582	0.191807
DPM1	O60762	ENSG00000000419	-0.0436602	0.0619829	0.19205
SEPTIN2	Q15019	ENSG00000168385	0.0309928	0.0621577	0.192448
SRSF4	Q08170	ENSG00000116350	0.131663	0.0622149	0.192482
ARPIN	Q7Z6K5-2	#N/A	0.0448699	0.0623076	0.192625
NLGN2	Q8NFZ4	ENSG00000169992; ENSG00000283859	0.110327	0.0624921	0.192957
TPMT	P51580	ENSG00000137364	0.0709017	0.0625544	0.192957
JMY	Q8N9B5	ENSG00000152409	0.062599	0.0625312	0.192957
PEF1	Q9UBV8	ENSG00000162517	-0.0602743	0.0626636	0.193151
KNG1	P01042-2	#N/A	-0.116433	0.0631022	0.194173
TTLL12	Q14166	ENSG00000100304	0.0443124	0.0631355	0.194173
UBR4	Q5T4S7	ENSG00000127481	-0.0234497	0.0631291	0.194173
TFRC	P02786	ENSG00000072274	0.0640742	0.0633873	0.194434
ADD3	Q9UEY8-2	#N/A	0.0550171	0.0634075	0.194434
POLR2A	P24928	#N/A	-0.0417895	0.0633347	0.194434
PACSIN2	Q9UNF0-2	#N/A	0.0304423	0.0633433	0.194434
#N/A	Q49A26	#N/A	0.0592267	0.0637481	0.195334
NCBP1	Q09161	ENSG00000136937	0.0551434	0.0640098	0.195992
BLVRA	P53004	ENSG00000106605	0.0283139	0.0642476	0.196575
APOB	P04114	ENSG00000084674	-0.16576	0.0643248	0.196619
HEL-S-153w	P02763	#N/A	-0.155543	0.0644513	0.196619
TNR	Q92752	ENSG00000116147	-0.0424303	0.0644064	0.196619
YWHAZ	P63104	ENSG00000164924	-0.0258303	0.0644133	0.196619
ZFR	Q96KR1	ENSG00000056097	0.0617439	0.0645514	0.196636
NCEH1	Q6PIU2	ENSG00000144959	0.0326223	0.064524	0.196636
MBOAT7	Q96N66	ENSG00000125505; ENSG00000273592; ENSG00000274194; ENSG00000275118; ENSG00000276935; ENSG00000277025; ENSG00000277733; ENSG00000277923; ENSG00000278322; ENSG00000278519	-0.0470807	0.0646597	0.196821
#N/A	Q96B86	#N/A	-0.0819171	0.0647764	0.197032
FTL	P02792	ENSG00000087086	-0.115217	0.0650955	0.197425
TMEM230	Q96A57	ENSG00000089063	0.06433	0.0650775	0.197425
NCK2	O43639	ENSG00000071051	0.0444673	0.0649822	0.197425
FSD1L	Q9BXM9	ENSG00000106701	0.0283167	0.0650487	0.197425
PEA15	Q15121	ENSG00000162734	0.0446438	0.0653379	0.198015
GPD1	P21695	ENSG00000167588	0.0930762	0.0660285	0.199962
FARSA	Q9Y285	ENSG00000179115	-0.0401091	0.0661385	0.20015
SH3BGRL3	Q9H299	ENSG00000142669	0.107189	0.066321	0.200556
TIMM8A	O60220	ENSG00000126953	-0.0453273	0.0664607	0.200832
CTNNA2	P26232	ENSG00000066032	0.0403316	0.0666442	0.20124
CACNB4	O00305	ENSG00000182389	0.0489296	0.0667396	0.201382
SRRM1	Q8IYB3	ENSG00000133226	0.107143	0.0670696	0.202231
BROX	Q5VW32	ENSG00000162819	-0.0331002	0.0671207	0.202238
SYNGAP1	Q96PV0	ENSG00000197283; ENSG00000227460	-0.0374356	0.0673108	0.202664
CAPZA1	P52907	ENSG00000116489	-0.0398742	0.0674577	0.202959
SERPING1	P05155	ENSG00000149131	-0.105466	0.067561	0.203123
TBCD	Q9BTW9	ENSG00000141556	-0.0527851	0.0677002	0.203247
INPP4A	Q96PE3	ENSG00000040933	-0.0170167	0.0676882	0.203247
RELA	Q04206	ENSG00000173039	-0.0449052	0.067947	0.203841
CAMK2A	Q9UQM7	ENSG00000070808	0.0341581	0.0680909	0.204125
PPP1R13B	Q96KQ4	ENSG00000088808	0.0442466	0.0683744	0.204702
LPGAT1	Q92604	ENSG00000123684	-0.0357744	0.0683819	0.204702
GABARAPL2	P60520	ENSG00000034713	0.0476936	0.0685969	0.205198
XPO1	O14980	ENSG00000082898	-0.0305814	0.0686546	0.205223
LNPK	Q9C0E8	ENSG00000144320	-0.04201	0.0688723	0.205726
PGRMC2	O15173	ENSG00000164040	0.0279125	0.0689733	0.205879
VCPIP1	Q96JH7	ENSG00000175073	0.021712	0.0690355	0.205917
SH3GL3	Q99963	ENSG00000140600	-0.028078	0.0693229	0.206626
KCTD21	Q4G0X4	ENSG00000188997	-0.0765193	0.0695678	0.207178
FHL1	Q13642-1	#N/A	0.0528069	0.0696079	0.207178
SLC25A6	P12236	ENSG00000169100	0.0396441	0.0697927	0.20758
CDC123	O75794	ENSG00000151465	-0.0422133	0.069848	0.207595
MRPS16	Q9Y3D3	ENSG00000182180	-0.0838686	0.0700758	0.207975
COX7C	P15954	ENSG00000127184	0.0566584	0.0700318	0.207975
NUP98	P52948	ENSG00000110713	0.0729098	0.0702073	0.208085
RPLP2	P05387	ENSG00000177600	-0.0526266	0.0702633	0.208085
FGF2	P09038-1	#N/A	0.0488322	0.0702269	0.208085
CRYL1	Q9Y2S2	ENSG00000165475	0.038436	0.0705421	0.208762
RMND5A	Q9H871	ENSG00000153561	-0.0565629	0.070601	0.208788
AHSA1	O95433	ENSG00000100591	0.0368021	0.0710822	0.210061
RPL30	P62888	ENSG00000156482	0.0528808	0.0711871	0.210222
FAM171A1	Q5VUB5	ENSG00000148468	0.0409181	0.0712727	0.210325
SEL1L	Q9UBV2	ENSG00000071537	-0.0549536	0.0715471	0.210985
UROS	P10746	ENSG00000188690	-0.0567085	0.0717813	0.211498
FKBP4	Q02790	ENSG00000004478	0.0366145	0.0718227	0.211498
ARAP2	Q8WZ64	ENSG00000047365	-0.055453	0.0719486	0.211718
SEC23IP	Q9Y6Y8	ENSG00000107651	-0.0395857	0.0720872	0.211976
RPS20	P60866	ENSG00000008988	-0.0517845	0.0723067	0.212471
MPI	P34949	ENSG00000178802	0.0346407	0.0726076	0.213205
OAT	P04181	ENSG00000065154	-0.0496311	0.0727533	0.213481
TOMM7	Q9P0U1	ENSG00000196683	0.0518116	0.0728754	0.213689
IGHG2	P01859	ENSG00000211893; ENSG00000274497	0.191547	0.0730606	0.213808
NARS1	O43776	ENSG00000134440	-0.0489262	0.0730704	0.213808
ARHGAP23	Q9P227	ENSG00000273780; ENSG00000275832	-0.0354711	0.0730355	0.213808
GUCY1A1	Q02108	ENSG00000164116	0.0501019	0.0734349	0.214664
DRG2	P55039	ENSG00000108591	0.0310662	0.0734663	0.214664
GSTP1	P09211	ENSG00000084207	0.029464	0.0736556	0.215066
CPQ	Q9Y646	ENSG00000104324	-0.076899	0.0737603	0.215221
PRR36	Q9H6K5	ENSG00000183248	0.0610238	0.0741072	0.216081
GABRA1	P14867	ENSG00000022355	0.0463264	0.0745326	0.217089
NOP58	Q9Y2X3	ENSG00000055044	-0.0332544	0.0745575	0.217089
PWP1	Q13610	ENSG00000136045	0.0609765	0.07474	0.217316
GARNL3	Q5VVW2	ENSG00000136895	-0.0594684	0.0747031	0.217316
FBXO41	Q8TF61	ENSG00000163013	-0.0482254	0.0750509	0.217999
ASIC1	P78348-1	#N/A	-0.0479136	0.0751314	0.217999
SEPHS1	P49903	ENSG00000086475	0.0353928	0.0751322	0.217999
AK4	P27144	ENSG00000162433	0.0302221	0.0753085	0.218206
RBM14	Q96PK6	ENSG00000239306	0.0301481	0.0752935	0.218206
CRTC1	Q6UUV9	ENSG00000105662	0.0690807	0.0754857	0.218415
MSI2	Q96DH6	ENSG00000153944	-0.0354629	0.0754572	0.218415
DNM2	P50570-3	#N/A	-0.0457363	0.0755409	0.218422
GGT1	P19440	ENSG00000100031	0.0757733	0.075731	0.218689
RANBP9	Q96S59	ENSG00000010017	-0.0465235	0.0757386	0.218689
TBC1D1	Q86TI0-2	#N/A	0.0427802	0.0760456	0.219423
#N/A	Q99873	#N/A	-0.0457639	0.0763019	0.219911
HDAC5	Q9UQL6	ENSG00000108840	-0.0446585	0.0763205	0.219911
MLEC	Q14165	ENSG00000110917	-0.0376596	0.0763867	0.219949
MTMR12	Q9C0I1	ENSG00000150712	0.052106	0.0764718	0.220018
RAB31	Q13636	ENSG00000168461	-0.0427451	0.0765163	0.220018
PCP4	P48539	ENSG00000183036	0.11158	0.0766078	0.220128
PSMA1	P25786	ENSG00000129084	0.0239421	0.076772	0.220447
OXR1	Q8N573-8	#N/A	0.0439341	0.077128	0.221317
CDC5L	Q99459	ENSG00000096401	0.0749893	0.0772369	0.221331
CCT5	P48643	ENSG00000150753	0.0169648	0.0772396	0.221331
SAR1A	Q9NR31	ENSG00000079332	-0.054569	0.0774853	0.221703
PLCXD3	Q63HM9	ENSG00000182836	0.0502391	0.0774336	0.221703
HRAS	P01112	ENSG00000174775; ENSG00000276536	-0.0251493	0.0775295	0.221703
STMN1	P16949	ENSG00000117632	-0.0423624	0.0777502	0.222029
TIPRL	O75663	ENSG00000143155	-0.0261834	0.0777098	0.222029
TBL1XR1	Q9BZK7	ENSG00000177565	-0.0268246	0.0779096	0.222331
ARHGEF2	Q92974	ENSG00000116584	0.0367832	0.0780686	0.222479
RAB3A	P20336	ENSG00000105649	-0.0345767	0.0780239	0.222479
DHRS7B	Q6IAN0	ENSG00000109016	-0.0699169	0.0783405	0.223101
NT5C2	P49902	ENSG00000076685	0.0375213	0.0784527	0.223268
ERP44	Q9BS26	ENSG00000023318	-0.023204	0.0787486	0.223957
MPRIP	Q6WCQ1-2	#N/A	-0.0287467	0.078979	0.22444
LRRC20	Q8TCA0	ENSG00000172731	0.0271097	0.0790266	0.22444
OTUB1	Q96FW1	ENSG00000167770	-0.0282137	0.0791646	0.224678
CA4	P22748	ENSG00000167434	-0.0793995	0.079228	0.224705
SCYL2	Q6P3W7	ENSG00000136021	0.0306742	0.0793924	0.225017
COQ10B	Q9H8M1	ENSG00000115520	0.0528822	0.0794929	0.225149
PUDP	Q08623	ENSG00000130021	0.116463	0.0796427	0.22539
NTRK2	Q16620-4	#N/A	0.03222	0.0796992	0.22539
PACS2	Q86VP3	ENSG00000179364	0.0253608	0.0797408	0.22539
NEFL	P07196	ENSG00000277586	0.0814915	0.0798488	0.225542
CUL1	Q13616	ENSG00000055130	0.0204299	0.0799168	0.22558
APOA1	P02647	ENSG00000118137	-0.120387	0.0800099	0.22569
ARFGAP1	Q8N6T3	ENSG00000101199	0.0293986	0.0802274	0.22615
HBG1	P69891	ENSG00000213934	-0.253573	0.0803663	0.226284
HDAC11	Q96DB2	ENSG00000163517	-0.0837439	0.0804384	0.226284
GDE1	Q9NZC3	ENSG00000006007	0.0667241	0.0804112	0.226284
PAICS	P22234	ENSG00000128050	0.025843	0.0807827	0.227099
CRYAB	P02511	ENSG00000109846	-0.10002	0.0810181	0.227607
RUVBL1	Q9Y265	ENSG00000175792; ENSG00000284901	0.0227228	0.0811058	0.227699
CIAPIN1	Q6FI81	ENSG00000005194	0.0399515	0.0812094	0.227836
GRSF1	Q12849	ENSG00000132463	-0.0415941	0.0813033	0.227945
CAMK1D	Q8IU85	ENSG00000183049	0.0285187	0.081434	0.228158
SORT1	Q99523	ENSG00000134243	-0.0414717	0.0820298	0.229672
C11orf68	Q9H3H3-2	ENSG00000175573	-0.0314359	0.0826336	0.231207
SMYD5	Q6GMV2	ENSG00000135632	0.0471072	0.0831379	0.232462
AHNAK	Q09666	ENSG00000124942	0.0638652	0.0832797	0.232702
TEX264	Q9Y6I9	ENSG00000164081	-0.0561466	0.0834732	0.233056
CZIB	Q9NWV4	ENSG00000162384	0.0500568	0.0835186	0.233056
ZER1	Q7Z7L7	ENSG00000160445	-0.0694269	0.0837678	0.233594
SNRNP70	P08621	ENSG00000104852	0.0328893	0.0839095	0.233675
THOP1	P52888	ENSG00000172009	-0.0326962	0.0838685	0.233675
MTFR1L	Q9H019	ENSG00000117640	0.0549968	0.0840992	0.23389
TMX3	Q96JJ7	ENSG00000166479	0.0359106	0.0840481	0.23389
ABCD2	Q9UBJ2	ENSG00000173208	0.0789385	0.0842133	0.234051
DNAJC10	Q8IXB1	ENSG00000077232	-0.0568781	0.0844065	0.234431
GSKIP	Q9P0R6	ENSG00000100744	-0.0293657	0.0844761	0.234468
HSPB6	O14558	ENSG00000004776	0.112025	0.0847288	0.234855
FKBP15	Q5T1M5	ENSG00000119321	-0.0539106	0.0847264	0.234855
SH2D5	Q6ZV89	ENSG00000189410	-0.0641512	0.0851485	0.235704
ABHD17B	Q5VST6	ENSG00000107362	-0.0603041	0.0851257	0.235704
HPCAL1	P37235	ENSG00000115756	-0.045285	0.0852736	0.235893
HDHD5	Q9BXW7	ENSG00000069998	-0.0811233	0.0853376	0.235913
DNM1	Q05193	ENSG00000106976	0.0368722	0.0854584	0.23609
NDUFAF7	Q7L592	ENSG00000003509	-0.0451371	0.0858667	0.237061
VAC14	Q08AM6	ENSG00000103043	0.0251931	0.0860845	0.237504
TIMMDC1	Q9NPL8	ENSG00000113845	0.0569338	0.0863055	0.237798
PNP	P00491	ENSG00000198805	0.0488113	0.0862763	0.237798
GPNMB	Q14956	ENSG00000136235	0.115877	0.0863678	0.237812
ACSBG1	Q96GR2	ENSG00000103740	-0.0464503	0.0865937	0.238276
ADD1	P35611-6	#N/A	0.04373	0.0871459	0.239478
CPNE3	O75131	ENSG00000085719	0.0404201	0.0870919	0.239478
ADCY9	O60503	ENSG00000162104	0.0405974	0.0872863	0.239547
PRKCSH	P14314	ENSG00000130175	0.026123	0.0872572	0.239547
BCAM	P50895	ENSG00000187244	0.058501	0.0875985	0.240061
LGI1	O95970	ENSG00000108231	0.0350118	0.0876469	0.240061
BRAF	P15056	ENSG00000157764	-0.0168942	0.087624	0.240061
CRKL	P46109	ENSG00000099942	0.0215255	0.0877324	0.240137
S100A6	P06703	ENSG00000197956	0.0830822	0.0879322	0.240525
ARFIP2	P53365	ENSG00000132254	0.0210073	0.0882043	0.241111
ANXA1	P04083	ENSG00000135046	0.0780737	0.0885085	0.241231
NES	P48681	ENSG00000132688	0.0767623	0.0885046	0.241231
TERF2IP	Q9NYB0	ENSG00000166848	0.0630003	0.0885384	0.241231
SLC25A13	Q9UJS0	ENSG00000004864	-0.0355509	0.0884323	0.241231
ITGB8	P26012	ENSG00000105855	0.0337752	0.0885085	0.241231
PDCL3	Q9H2J4	ENSG00000115539	0.0478367	0.0886748	0.241444
GOSR1	O95249	ENSG00000108587	-0.0390781	0.0889294	0.241979
ALDH3A2	P51648	ENSG00000072210	0.0263986	0.0890134	0.242049
PHF2	O75151	ENSG00000197724	-0.0662848	0.0890912	0.242102
RALA	P11233	ENSG00000006451	-0.0337755	0.0892826	0.242464
MT3	P25713	ENSG00000087250	-0.0987246	0.0897036	0.24313
CUEDC2	Q9H467	ENSG00000107874	0.0625723	0.0896818	0.24313
MEGF9	Q9H1U4	ENSG00000106780	0.0570965	0.0895943	0.24313
MCAM	P43121	ENSG00000076706	-0.0730784	0.0901717	0.243604
CTSF	Q9UBX1	ENSG00000174080	-0.072511	0.0901401	0.243604
KIAA1217	Q5T5P2-2	#N/A	-0.0630604	0.0901089	0.243604
NDUFB3	O43676	ENSG00000119013	0.0339528	0.0900224	0.243604
IQSEC2	Q5JU85-2	ENSG00000124313; ENSPPYG00000020373	0.0298859	0.0900772	0.243604
CSAD	Q9Y600	ENSG00000139631	-0.101909	0.0904442	0.244182
MIX23	Q4VC31	ENSG00000160124	0.0304081	0.0908161	0.245026
ACAT2	Q9BWD1	ENSG00000120437	0.0559937	0.0910886	0.245602
C1R	P00736	#N/A	0.124722	0.0914087	0.245987
DGKG	P49619	ENSG00000058866	0.083548	0.0913278	0.245987
STUB1	Q9UNE7	ENSG00000103266	0.0268318	0.0913612	0.245987
ATP5MJ	P56378	ENSG00000156411	0.0709622	0.0916341	0.246115
EMD	P50402	ENSG00000102119	-0.0592661	0.091599	0.246115
SH3BGRL2	Q9UJC5	ENSG00000198478	0.0259116	0.0915698	0.246115
ACOT8	O14734	ENSG00000101473	0.047281	0.0918807	0.246459
PFDN1	O60925	ENSG00000113068	-0.0180737	0.0918773	0.246459
SOD2	P04179	ENSPPAG00000038347	0.0590072	0.092608	0.248249
PIK3CB	P42338	ENSG00000051382	0.0501626	0.0927538	0.24848
CNOT1	A5YKK6	ENSG00000125107	-0.0209832	0.0932136	0.249551
CALD1	Q05682	ENSG00000122786	0.0738819	0.093647	0.25055
PPIF	P30405	ENSG00000108179	0.028297	0.0937947	0.250783
EXOC2	Q96KP1	ENSG00000112685	-0.0197618	0.0941487	0.251568
HINT2	Q9BX68	ENSG00000137133	0.0282795	0.0943015	0.251814
ASAH1	Q13510	ENSG00000104763	-0.0485906	0.0946556	0.252597
MAP2	P11137	ENSG00000078018	0.0539263	0.094723	0.252615
ABHD6	Q9BV23	ENSG00000163686	-0.0654256	0.0951105	0.253443
SCG2	P13521	ENSG00000171951	0.0468194	0.0952167	0.253443
SERPINB1	P30740	ENSG00000021355	0.0405252	0.0952076	0.253443
TMOD2	Q9NZR1	ENSG00000128872	0.0273491	0.0953237	0.253566
IK	Q13123	ENSG00000113141	0.0528235	0.0959851	0.255162
NELL2	Q99435	ENSG00000184613	-0.0582783	0.0961598	0.255463
SATB2	Q9UPW6	ENSG00000119042	-0.0511719	0.0962719	0.255597
ARMC6	Q6NXE6	ENSG00000105676	-0.0433625	0.0964942	0.255861
VPS18	Q9P253	ENSG00000104142	0.0333459	0.0964449	0.255861
HOMER1	Q86YM7	ENSG00000152413	-0.0271172	0.0965581	0.255867
EPM2A	O95278	ENSG00000112425	0.0466409	0.0966924	0.256059
LAMP1	P11279	ENSG00000185896	-0.0390068	0.0967891	0.256152
TUBA8	Q9NY65	ENSG00000183785	0.0456355	0.0970709	0.256571
EHD3	Q9NZN3	ENSG00000013016	0.0188424	0.097045	0.256571
CPNE7	Q9UBL6	ENSG00000178773	-0.0560067	0.0971596	0.256642
ITPKB	P27987	ENSG00000143772	0.0474933	0.0973198	0.256804
RO60	P10155	ENSG00000116747	-0.0240744	0.0973444	0.256804
SRSF1	Q07955	ENSG00000136450	0.100301	0.0976961	0.257447
KPNA1	P52294	ENSG00000114030	0.0486804	0.0977122	0.257447
NISCH	Q9Y2I1	ENSG00000010322	0.0251249	0.0979035	0.257788
PSMB3	P49720	ENSG00000275903; ENSG00000277791	0.031385	0.0984702	0.259116
CYBC1	Q9BQA9	ENSG00000178927	0.0968065	0.0990358	0.26
GLUD2	P49448	ENSG00000182890; ENSG00000288118	0.0663973	0.0989748	0.26
SSB	P05455	ENSG00000138385	-0.0299893	0.0989471	0.26
VAPA	Q9P0L0	ENSG00000101558	-0.0183741	0.0990564	0.26
RIPOR1	Q6ZS17	ENSG00000039523	-0.0492003	0.0991708	0.260136
CMIP	Q8IY22	ENSG00000153815	-0.0443765	0.0993813	0.260523
TIMM22	Q9Y584	ENSG00000177370; ENSG00000277649; ENSG00000278501	0.0242495	0.0994854	0.260632
PAK3	O75914	ENSG00000077264	-0.0297707	0.0996284	0.260842
SLC25A46	Q96AG3	ENSG00000164209	-0.0291611	0.100294	0.26242
AP3M2	P53677	ENSG00000070718	-0.0177717	0.100436	0.262624
MYO1E	Q12965	ENSG00000157483	-0.0661392	0.100675	0.263084
NOVA2	Q9UNW9	ENSG00000104967	-0.0470456	0.1008	0.263247
ASB1	Q9Y576	ENSG00000065802	-0.0522601	0.101095	0.263686
DARS2	Q6PI48	ENSG00000117593	0.0379504	0.101073	0.263686
PYGM	P11217	ENSG00000068976	0.0514135	0.101445	0.264432
PRPF31	Q8WWY3	ENSG00000105618; ENSG00000275885	0.0428015	0.10175	0.26506
RB1CC1	Q8TDY2	ENSG00000023287	0.0201689	0.101945	0.265401
PAK5	Q9P286	ENSG00000101349	-0.0379255	0.102047	0.265432
DHX9	Q08211	ENSG00000135829	0.0239929	0.102084	0.265432
ASS1	P00966	ENSG00000130707	-0.0487947	0.10241	0.266113
MYO1D	O94832	ENSG00000176658	-0.121494	0.102573	0.26637
RAB5A	P20339	ENSG00000144566	-0.0404581	0.1028	0.266461
CYB5R3	P00387	ENSG00000100243	-0.035155	0.102865	0.266461
MCUR1	Q96AQ8	ENSG00000050393	-0.03478	0.102865	0.266461
DDX6	P26196	ENSG00000110367	-0.0206143	0.102795	0.266461
CD47	Q08722-4	#N/A	-0.0387971	0.10333	0.267498
ALDOA	P04075	ENSG00000149925	0.0249406	0.103698	0.268286
BAX	Q07812	ENSG00000087088	0.0668352	0.103878	0.268582
ADSS2	P30520	ENSG00000035687	-0.0314762	0.104186	0.269211
CAV1	Q03135	ENSG00000105974	0.128976	0.104404	0.269274
TPPP3	Q9BW30	ENSG00000159713	-0.0708881	0.104323	0.269274
EIF2A	Q9BY44	ENSG00000144895	0.0308515	0.104371	0.269274
NHP2	Q9NX24	ENSG00000145912	0.0427657	0.104481	0.269305
RMND1	Q9NWS8	ENSG00000155906	0.0329277	0.104721	0.269755
NDUFA3	O95167	ENSG00000170906; ENSG00000273642; ENSG00000274359; ENSG00000275605; ENSG00000275724; ENSG00000276061; ENSG00000276220; ENSG00000276766; ENSG00000277722; ENSG00000278365	0.0458772	0.10483	0.26987
YWHAE	P62258	ENSG00000108953; ENSG00000274474	0.0280741	0.10519	0.270629
UBR1	Q8IWV7	ENSG00000159459	0.0388691	0.105352	0.270711
VARS1	P26640	ENSG00000096171; ENSG00000204394; ENSG00000224264; ENSG00000226589; ENSG00000231116	0.0277097	0.1053	0.270711
COPS5	Q92905	ENSG00000121022	-0.0190716	0.10588	0.271898
PKP4	Q99569	ENSG00000144283	0.0241756	0.106077	0.272235
PLPBP	O94903	ENSG00000147471	-0.0236179	0.106233	0.272468
BZW2	Q9Y6E2	ENSG00000136261	-0.0401586	0.106311	0.272499
STMN3	Q9NZ72	ENSG00000197457	-0.045669	0.106483	0.272771
SRP54	P61011	ENSG00000100883	0.0214949	0.106664	0.273067
PPM1J	Q5JR12	ENSG00000155367	0.0634052	0.107165	0.274181
CYTH3	O43739	ENSG00000008256	0.0649132	0.107303	0.274366
COX7A2L	O14548	ENSG00000115944	0.0337438	0.107471	0.274626
CCDC88A	Q3V6T2	ENSG00000115355	-0.0259133	0.107592	0.274765
#N/A	O43847	#N/A	-0.0446673	0.107907	0.275401
LRPAP1	P30533	ENSG00000163956	-0.0314802	0.108395	0.276307
ROGDI	Q9GZN7	ENSG00000067836	0.0269491	0.108338	0.276307
DPYSL3	Q14195-2	#N/A	-0.0335356	0.108716	0.276957
UQCRB	P14927	ENSG00000156467	0.0393973	0.108939	0.277184
WDR26	Q9H7D7	ENSG00000162923	-0.0239993	0.108887	0.277184
FUT8	Q9BYC5	ENSG00000033170	-0.0713641	0.109225	0.277573
PURB	Q96QR8	ENSG00000146676	0.0256216	0.10916	0.277573
ELMO1	Q92556	ENSG00000155849	-0.0655077	0.109314	0.277628
PPP1R12A	O14974	ENSG00000058272	0.0383187	0.109473	0.277694
RAB39B	Q96DA2	ENSG00000155961	0.0319686	0.109408	0.277694
RBP4	P02753	ENSG00000138207	-0.106466	0.109631	0.277797
CSNK1A1	P48729	ENSG00000113712	0.050787	0.109782	0.277797
PCDH19	Q8TAB3	ENSG00000165194	0.0500571	0.109697	0.277797
THUMPD1	Q9NXG2	ENSG00000066654	0.0275006	0.109737	0.277797
MAPRE3	Q9UPY8	ENSG00000084764	0.0169405	0.109916	0.277969
ATP1B1	P05026	ENSG00000143153	-0.0432572	0.110084	0.278224
TCEAL2	Q9H3H9	ENSG00000184905	0.0641574	0.110337	0.278355
ATP2B4	P23634-2	#N/A	0.0637158	0.110205	0.278355
ROCK1	Q13464	ENSG00000067900	0.035639	0.110273	0.278355
PARVA	Q9NVD7	ENSG00000197702	0.0856017	0.110829	0.278981
ERGIC3	Q9Y282	ENSG00000125991	-0.0458744	0.110854	0.278981
DPP3	Q9NY33	ENSG00000254986	-0.0408233	0.110851	0.278981
MINDY3	Q9H8M7	ENSG00000148481	-0.0374016	0.110673	0.278981
RUSF1	Q96GQ5	ENSG00000140688	-0.0352292	0.111002	0.279184
TPBG	Q13641	ENSG00000146242; ENSG00000283085	0.0833608	0.11111	0.279255
KCTD12	Q96CX2	ENSG00000178695	0.033504	0.111164	0.279255
SH3GLB2	Q9NR46-2	#N/A	-0.0156249	0.111301	0.27943
CARNS1	A5YM72-3	#N/A	-0.12919	0.111532	0.279565
EML1	O00423	ENSG00000066629	-0.0373681	0.111576	0.279565
CTTNBP2	Q8WZ74	ENSG00000077063	0.0334933	0.111624	0.279565
MAGI2	Q86UL8	ENSG00000187391	0.0214862	0.11143	0.279565
NME3	Q13232	ENSG00000103024	-0.0471215	0.111756	0.279728
PGK2	P07205	ENSG00000170950	0.0336221	0.112179	0.280477
STK38L	Q9Y2H1	ENSG00000211455	-0.0232905	0.112191	0.280477
MRPL54	Q6P161	ENSG00000183617	-0.0532241	0.112283	0.280524
SORCS2	Q96PQ0	ENSG00000184985	-0.0408813	0.1124	0.280524
RABEP1	Q15276	ENSG00000029725	-0.0189	0.112412	0.280524
ADH5	P11766	ENSG00000197894	0.0279725	0.11276	0.280889
ERP29	P30040	ENSG00000089248	0.0269063	0.112761	0.280889
NANS	Q9NR45	ENSG00000095380	0.0232817	0.112754	0.280889
METTL26	Q96S19	ENSG00000130731	-0.0590155	0.113009	0.281336
PLEKHA2	Q9HB19	#N/A	0.0267998	0.113316	0.281934
NFU1	Q9UMS0	ENSG00000169599	0.0302419	0.113531	0.2823
FKBP1A	P62942	ENSG00000088832	-0.0828897	0.114054	0.283385
UBE2H	P62256	ENSG00000186591	-0.0324697	0.114104	0.283385
GBE1	Q04446	ENSG00000114480	0.0352354	0.114355	0.283837
VPS37B	Q9H9H4	ENSG00000139722	-0.0672117	0.114777	0.284716
SPTBN4	Q9H254	ENSG00000160460	-0.0273216	0.115141	0.285447
BCS1L	Q9Y276	ENSG00000074582	-0.036164	0.115472	0.286099
HTATIP2	Q9BUP3-3	#N/A	-0.0783988	0.115686	0.286286
OMG	P23515	ENSG00000126861	-0.0632512	0.115618	0.286286
ERAP1	Q9NZ08-2	#N/A	-0.0864699	0.116008	0.286912
CHMP5	Q9NZZ3	ENSG00000086065	0.0632326	0.116731	0.28853
SMIM12	Q96EX1	ENSG00000163866	0.0601684	0.116847	0.288645
GALC	P54803	ENSG00000054983	-0.109844	0.117439	0.289934
INPPL1	O15357	ENSG00000165458	0.0303296	0.117753	0.290363
CAPZA2	P47755	ENSG00000198898	0.0191621	0.117702	0.290363
GNG3	P63215	ENSG00000162188	-0.0563004	0.118077	0.290818
HOOK1	Q9UJC3	ENSG00000134709	-0.0312754	0.118032	0.290818
GABBR1	Q9UBS5	ENSG00000204681; ENSG00000206466; ENSG00000206511; ENSG00000232569; ENSG00000232632; ENSG00000237051; ENSG00000237112	0.0685146	0.118475	0.291573
DNM1	Q05193-2	#N/A	0.0189055	0.118524	0.291573
HNRNPUL1	Q9BUJ2	ENSG00000105323	-0.0313518	0.118653	0.291717
SMCR8	Q8TEV9	ENSG00000176994; ENSG00000283741	0.0463056	0.118853	0.291865
COPS4	Q9BT78	ENSG00000138663	-0.0142087	0.118803	0.291865
DOCK9	Q9BZ29-5	#N/A	-0.04515	0.118971	0.291981
MRPL9	Q9BYD2	ENSG00000143436	-0.0530866	0.119328	0.292684
PSD2	Q9BQI7	ENSG00000146005	0.0430877	0.119477	0.292878
VPS25	Q9BRG1	ENSG00000131475	0.0340175	0.11959	0.292982
PI4K2A	Q9BTU6	ENSG00000155252	0.0274166	0.119771	0.293235
TRAPPC8	Q9Y2L5	ENSG00000153339	0.0211538	0.119835	0.293235
CRPPA	A4D126	ENSG00000214960	0.040846	0.120015	0.293504
PMM1	Q92871	ENSG00000100417	-0.044398	0.120279	0.293975
ITGAM	P11215	ENSG00000169896	0.0710513	0.120414	0.294133
ALDH18A1	P54886	ENSG00000059573	0.0554981	0.120705	0.29467
NDUFB11	Q9NX14	ENSG00000147123	-0.0311247	0.120836	0.294816
TNPO2	O14787-2	#N/A	-0.0462648	0.121104	0.295296
GHDC	Q8N2G8	ENSG00000167925	0.0432716	0.121188	0.295312
EIF2B2	P49770	ENSG00000119718	0.0349718	0.121252	0.295312
ACAA1	P09110	ENSG00000060971	0.0361951	0.121609	0.295835
SETD7	Q8WTS6	ENSG00000145391	-0.028549	0.121548	0.295835
MTSS2	Q765P7	ENSG00000132613	0.0571682	0.121685	0.295846
PGAM2	P15259	ENSG00000164708	0.0849607	0.122122	0.296464
RBM17	Q96I25	ENSG00000134453	0.0485278	0.12222	0.296464
CPPED1	Q9BRF8	ENSG00000103381	-0.0475063	0.122277	0.296464
GSK3A	P49840	ENSG00000105723	0.0453472	0.122296	0.296464
EEF2	P13639	ENSG00000167658	0.0190627	0.122169	0.296464
MOB1B	Q7L9L4	ENSG00000173542	0.0490604	0.122446	0.296655
DOCK5	Q9H7D0	ENSG00000147459	-0.0723462	0.123106	0.296905
UNC5C	O95185	ENSG00000182168	-0.0576365	0.123121	0.296905
MICU3	Q86XE3	ENSG00000155970	0.0415127	0.123059	0.296905
GNA12	Q03113	ENSG00000146535	-0.0303167	0.122928	0.296905
PTK2B	Q14289	ENSG00000120899	-0.0280379	0.122996	0.296905
TXN	P10599	ENSG00000136810	-0.0266989	0.122893	0.296905
HNRNPL	P14866	ENSG00000104824; ENSG00000282947	-0.0258527	0.122905	0.296905
IST1	P53990	ENSG00000182149	0.0184074	0.122929	0.296905
ARGLU1	Q9NWB6	ENSG00000134884	0.0574116	0.123346	0.296958
MRPL27	Q9P0M9	ENSG00000108826	-0.0487238	0.123357	0.296958
GSS	P48637	ENSG00000100983	-0.0287465	0.123247	0.296958
BECN1	Q14457	ENSG00000126581	0.0410209	0.123579	0.296974
COQ5	Q5HYK3	ENSG00000110871	0.0387637	0.123538	0.296974
TOP1	P11387	ENSG00000198900	0.0310046	0.123576	0.296974
UBLCP1	Q8WVY7	ENSG00000164332	-0.0675765	0.124101	0.298056
CYLD	Q9NQC7	ENSG00000083799	0.0214215	0.124433	0.298683
RHOG	P84095	ENSG00000177105	-0.0910669	0.124535	0.298754
TNC	P24821	ENSG00000041982	-0.13081	0.124709	0.298785
UQCC1	Q9NVA1	ENSG00000101019	0.0602673	0.124763	0.298785
ABCD3	P28288	ENSG00000117528	-0.0329701	0.124646	0.298785
CYRIB	Q9NUQ9	ENSG00000153310	-0.040429	0.125467	0.300297
TPD52	P55327-4	#N/A	0.0692598	0.125736	0.300766
MAP2K2	P36507	ENSG00000126934	0.0276192	0.125818	0.300791
RAB8B	Q92930	ENSG00000166128	-0.0949452	0.126361	0.301768
DCAF7	P61962	ENSG00000136485	0.0341558	0.126372	0.301768
SLC25A11	Q02978	ENSG00000108528	0.0448148	0.126627	0.302202
F8A1; F8A2; F8A3	P23610	ENSG00000277150; ENSG00000288709; ENSG00000288722	0.027299	0.127475	0.304053
GOT1	P17174	ENSG00000120053	0.0222355	0.127724	0.30447
TSC22D4	Q9Y3Q8	ENSG00000166925	-0.0583957	0.127864	0.30451
TOMM40L	Q969M1	ENSG00000158882	-0.0575333	0.127953	0.30451
MAP2K4	P45985	ENSG00000065559	0.0248214	0.12796	0.30451
MYO1B	O43795	ENSG00000128641	0.0439681	0.128128	0.304561
PCDH1	Q08174-2	#N/A	-0.0301536	0.128062	0.304561
PLGRKT	Q9HBL7	ENSG00000107020	-0.0701743	0.128494	0.305255
AMPD3	Q01432	ENSG00000133805	-0.0538283	0.128904	0.305633
TNPO1	Q92973	ENSG00000083312	0.0382102	0.128875	0.305633
MRPS15	P82914	ENSG00000116898	-0.0334684	0.128765	0.305633
OSBP	P22059	ENSG00000110048	-0.0179331	0.128947	0.305633
GAMT	Q14353	ENSG00000130005	-0.0642316	0.12915	0.305836
CAT	P04040	ENSG00000121691	-0.0615909	0.12918	0.305836
QRSL1	Q9H0R6	ENSG00000130348	0.052464	0.129388	0.306029
CTH	P32929	ENSG00000116761	-0.0339771	0.129409	0.306029
SCARB2	Q14108	ENSG00000138760	-0.0469377	0.12954	0.306103
RTCA	O00442	ENSG00000137996	0.0295201	0.129587	0.306103
ACTN1	P12814-3	#N/A	0.0265294	0.129701	0.306197
GAB1	Q13480-2	#N/A	-0.0767334	0.129787	0.306228
PPP4C	P60510	ENSG00000149923	-0.0325653	0.12996	0.306461
TMEM109	Q9BVC6	ENSG00000110108	0.0569558	0.130442	0.307422
TGM2	P21980	ENSG00000198959	-0.0690339	0.130706	0.307554
GLMN	Q92990	ENSG00000174842	0.0483732	0.13072	0.307554
RAB3C	Q96E17	ENSG00000152932	-0.0296523	0.130658	0.307554
TIMM10	P62072	ENSG00000134809	0.0210255	0.130973	0.307976
HNMT	P50135	ENSG00000150540	0.0667602	0.131265	0.308487
ADAP1	O75689	ENSG00000105963	-0.0314478	0.131467	0.308788
EPHB2	P29323	ENSG00000133216	0.0458323	0.132065	0.309597
CDK17	Q00537	ENSG00000059758	-0.0425236	0.13211	0.309597
DNAJB11	Q9UBS4	ENSG00000090520	-0.0257559	0.132104	0.309597
ARPC5	O15511	ENSG00000162704	-0.0246379	0.132022	0.309597
OARD1	Q9Y530	ENSG00000124596	-0.0621004	0.132197	0.309626
PBLD	P30039	ENSG00000108187	0.0564518	0.13258	0.31035
NFS1	Q9Y697	ENSG00000244005	0.0229801	0.132982	0.311115
CTNNBIP1	Q9NSA3	ENSG00000178585	-0.0574547	0.133184	0.311412
HGH1	Q9BTY7	ENSG00000235173	-0.0774036	0.133843	0.312778
RARS1	P54136	ENSG00000113643	-0.0222627	0.134029	0.313035
TRAF3	Q13114	ENSG00000131323	0.0409595	0.134242	0.313272
BCR	P11274	ENSG00000186716	-0.0251379	0.134288	0.313272
PITPNB	P48739	ENSG00000180957	-0.024233	0.134356	0.313272
WDR61	Q9GZS3	ENSG00000140395	-0.056471	0.134502	0.313437
LARS1	Q9P2J5	ENSG00000133706	-0.0240153	0.134594	0.313473
EIF5A	P63241	ENSG00000132507; ENSG00000288145	-0.0241954	0.134817	0.313819
KATNAL1	Q9BW62	ENSG00000102781	-0.0217364	0.135125	0.314358
AGAP2	Q99490	ENSG00000135439	-0.0306565	0.135308	0.314608
EIF4A3	P38919	ENSG00000141543	0.0220183	0.135531	0.314951
HADHB	P55084	ENSG00000138029	-0.0251981	0.135885	0.315421
HSD17B10	Q99714	ENSG00000072506	0.0225963	0.135834	0.315421
COX5B	P10606	ENSG00000135940	0.0263735	0.136362	0.316173
SNX4	O95219	ENSG00000114520	-0.0233427	0.136353	0.316173
OPALIN	Q96PE5	ENSG00000197430	-0.1321	0.136588	0.316309
FBXO2	Q9UK22	ENSG00000116661	0.0254549	0.136649	0.316309
RAPGEF2	Q9Y4G8	ENSG00000109756	0.0216875	0.136573	0.316309
SLC12A5	Q9H2X9	ENSG00000124140	0.0370935	0.136901	0.316716
EVL	Q9UI08	ENSG00000196405	0.0297337	0.137391	0.317674
PURA	Q00577	ENSG00000185129	0.023023	0.137493	0.317732
ETFB	P38117	ENSG00000105379	0.0234867	0.13814	0.318874
RPS11	P62280	ENSG00000142534	-0.0182555	0.138103	0.318874
BRSK2	Q8IWQ3-4	#N/A	0.060575	0.138559	0.319354
SMS	P52788	ENSG00000102172	-0.0489931	0.138579	0.319354
PKM	P14618-2	#N/A	0.0139614	0.138514	0.319354
RDH11	Q8TC12	ENSG00000072042	-0.0302295	0.138723	0.319508
PRODH	O43272	ENSG00000100033	-0.082282	0.138979	0.319921
API5	Q9BZZ5	ENSG00000166181	0.0317489	0.139119	0.320067
LGALS3	P17931	ENSG00000131981	-0.0479424	0.140001	0.321561
PPP1CC	P36873	ENSG00000186298	0.0246718	0.139927	0.321561
COPB1	P53618	ENSG00000129083	0.0201046	0.139849	0.321561
MAVS	Q7Z434	ENSG00000088888	0.068285	0.140677	0.322223
SPARCL1	Q14515	ENSG00000152583	-0.0418868	0.140569	0.322223
NDUFV1	P49821	ENSG00000167792	-0.0247957	0.140597	0.322223
ETF1	P62495	ENSG00000120705	0.0143369	0.140543	0.322223
ELOB	Q15370	ENSG00000103363	-0.0142158	0.140616	0.322223
GMPPB	Q9Y5P6	ENSG00000173540	0.0253252	0.140803	0.322334
PPP6C	O00743	ENSG00000119414	-0.0221997	0.140908	0.322396
LSAMP	Q13449	ENSG00000185565	-0.0371849	0.141514	0.323427
PSMD7	P51665	ENSG00000103035	-0.0244251	0.141498	0.323427
UBE3A	Q05086	ENSG00000114062	-0.0286311	0.141745	0.323651
DNAJA3	Q96EY1	ENSG00000103423; ENSG00000276726	0.0210806	0.141768	0.323651
VPS35	Q96QK1	ENSG00000069329	0.0352846	0.141894	0.323761
APPL1	Q9UKG1	ENSG00000157500	0.0199806	0.141991	0.323805
CACHD1	Q5VU97	ENSG00000158966	0.0436133	0.142152	0.323816
ACTR10	Q9NZ32	ENSG00000131966	-0.0284307	0.14223	0.323816
ANKFY1	Q9P2R3	ENSG00000185722	-0.020403	0.142184	0.323816
#N/A	P02452	#N/A	0.245884	0.142461	0.323904
MACF1	Q9UPN3-5	#N/A	0.0577868	0.142562	0.323904
SYT5	O00445	ENSG00000129990	0.0502254	0.14258	0.323904
OCRL	Q01968	ENSG00000122126	0.0229743	0.142577	0.323904
CARS2	Q9HA77	ENSG00000134905	0.0568628	0.142847	0.324332
ART3	Q13508	ENSG00000156219	0.0757805	0.143289	0.324758
SDSL	Q96GA7	ENSG00000139410	-0.0558891	0.143347	0.324758
TNS3	Q68CZ2	ENSG00000136205	0.0511873	0.143225	0.324758
TECR	Q9NZ01	ENSG00000099797	-0.0358389	0.143301	0.324758
PRRT3	Q5FWE3	ENSG00000163704	0.0304081	0.143569	0.325085
FAHD2A	Q96GK7	ENSG00000115042	0.0394153	0.144016	0.325919
DIRAS1	O95057	ENSG00000176490	-0.027886	0.144213	0.326187
CAVIN1	Q6NZI2	ENSG00000177469	0.0869027	0.144651	0.327
HDDC3	Q8N4P3	ENSG00000184508	-0.0662724	0.144906	0.327397
GET4	Q7L5D6	ENSG00000239857	0.0751033	0.145333	0.328006
PRKAR1A	P10644	ENSG00000108946	-0.0286345	0.145321	0.328006
TRPV2	Q9Y5S1	ENSG00000187688	-0.0815975	0.145436	0.328059
NUP88	Q99567	ENSG00000108559	0.0388844	0.145625	0.32813
ETFDH	Q16134	ENSG00000171503	0.0244037	0.145614	0.32813
SYNPO	Q8N3V7	ENSG00000171992	0.0513634	0.145906	0.328229
IDH3A	P50213	ENSG00000166411	0.0282979	0.145851	0.328229
KIF1A	Q12756-2	#N/A	-0.0205405	0.145823	0.328229
FN3K	Q9H479	ENSG00000167363	-0.0304822	0.146488	0.329361
RPS28	P62857	ENSG00000233927	-0.0448639	0.146702	0.329663
PRPSAP2	O60256	ENSG00000141127	-0.0199001	0.146834	0.329781
RCC2	Q9P258	ENSG00000179051; ENSG00000281540	0.0398435	0.147302	0.330653
DMAC2L	Q99766	ENSG00000125375	-0.0339385	0.147779	0.331441
MAPK10	P53779-2	#N/A	0.022236	0.147812	0.331441
GPRIN1	Q7Z2K8	ENSG00000169258	0.0319596	0.148047	0.331709
SMU1	Q2TAY7	ENSG00000122692	0.0202538	0.148092	0.331709
TNS1	Q9HBL0	ENSG00000079308	0.0400337	0.149075	0.333732
EIF2B5	Q13144	ENSG00000145191	0.0365532	0.149378	0.334051
PIK3C3	Q8NEB9	ENSG00000078142	0.0154812	0.149327	0.334051
SPTB	P11277-2	#N/A	0.0425658	0.149567	0.334114
TUBB3	Q13509	ENSG00000258947	0.0169167	0.149528	0.334114
MIOS	Q9NXC5	ENSG00000164654	0.0397176	0.15017	0.33512
DLG4	P78352	ENSG00000132535	-0.0198779	0.15026	0.33512
PAFAH1B1	P43034	ENSG00000007168	-0.0175285	0.150221	0.33512
ERC1	Q8IUD2	ENSG00000082805	0.0469473	0.150443	0.335334
NIT2	Q9NQR4	ENSG00000114021	-0.0371259	0.150517	0.335334
PPP2R5E	Q16537	ENSG00000154001	-0.0471816	0.150892	0.335629
RMDN2	Q96LZ7	ENSG00000115841	0.039729	0.150851	0.335629
MRPL57	Q9BQC6	ENSG00000173141	-0.0380444	0.150823	0.335629
HNRNPH1	P31943	ENSG00000169045; ENSG00000284254	-0.0206472	0.151235	0.336213
TWF1	Q12792-3	#N/A	0.0236466	0.151581	0.336802
AIMP2	Q13155	ENSG00000106305	0.063106	0.151811	0.336962
LRRC47	Q8N1G4	ENSG00000130764	-0.0322725	0.151815	0.336962
SNX1	Q13596	ENSG00000028528	0.0198618	0.15207	0.337348
GPSM1	Q86YR5	ENSG00000160360	-0.0231772	0.152235	0.337534
SMPD3	Q9NY59	ENSG00000103056	-0.0338984	0.152338	0.337582
PLXND1	Q9Y4D7	ENSG00000004399	-0.0387452	0.152686	0.338171
CTNNA1	P35221	ENSG00000044115	0.0351583	0.152807	0.33826
HNRNPAB	Q99729-3	#N/A	0.0594463	0.152892	0.338267
SIRT2	Q8IXJ6	ENSG00000068903; ENSG00000283100	-0.0967162	0.153198	0.338765
AP1G1	O43747	ENSG00000166747	0.0307587	0.153286	0.338779
RAB23	Q9ULC3	ENSG00000112210	-0.034732	0.154045	0.340275
SUPT4H1	P63272	ENSG00000213246	0.0424325	0.154337	0.340739
WNK2	Q9Y3S1	ENSG00000165238	0.025248	0.154424	0.340749
G3BP1	Q13283	ENSG00000145907	0.0352454	0.154611	0.340982
CCDC93	Q567U6	ENSG00000125633	0.0255339	0.154885	0.341223
SEPTIN11	Q9NVA2	ENSG00000138758	-0.0221374	0.154857	0.341223
YIPF5	Q969M3	ENSG00000145817	0.0529678	0.155129	0.341528
ALAD	P13716	ENSG00000148218	0.0347745	0.15527	0.341528
MTPN	P58546	ENSG00000105887	-0.0222352	0.155202	0.341528
F2	P00734	ENSG00000180210	-0.0739189	0.156085	0.342782
ANP32B	Q92688	ENSG00000136938	0.0367462	0.156041	0.342782
IPO5	O00410	ENSG00000065150	0.0293925	0.156088	0.342782
PPT1	P50897	ENSG00000131238	0.0387631	0.156429	0.343235
NIPSNAP1	Q9BPW8	ENSG00000184117	0.0297211	0.156459	0.343235
GRIA1	P42261	ENSG00000155511	-0.0592189	0.156683	0.343365
TECPR1	Q7Z6L1	ENSG00000205356	-0.0399998	0.15663	0.343365
LIPE	Q05469	ENSG00000079435	-0.0988015	0.15727	0.344364
SEC63	Q9UGP8	ENSG00000025796	-0.0396979	0.157314	0.344364
ATP6V1G1	O75348	ENSG00000136888	0.0333264	0.157388	0.344364
GYG1	P46976	ENSG00000163754	0.0324281	0.15752	0.34447
LASP1	Q14847	ENSG00000002834	0.0249295	0.15807	0.345491
NUCB1	Q02818	ENSG00000104805	-0.0347554	0.158262	0.34573
GNA11	P29992	ENSG00000088256	0.0345825	0.158387	0.345821
EIF2B1	Q14232	ENSG00000111361	-0.0243514	0.158808	0.346559
RAD23B	P54727	ENSG00000119318	-0.0202403	0.15931	0.347447
COPA	P53621	ENSG00000122218	0.0142586	0.159382	0.347447
TRAF2	Q12933	ENSG00000127191	-0.026491	0.160212	0.349073
TNFAIP8L3	Q5GJ75	ENSG00000183578	0.0298226	0.160311	0.349106
U2SURP	O15042	ENSG00000163714	0.0424407	0.161198	0.350852
PIKFYVE	Q9Y2I7	ENSG00000115020	-0.0369759	0.161834	0.35203
#N/A	Q99996	#N/A	-0.0352992	0.161962	0.35203
EIF4G3	O43432	ENSG00000075151	0.0258744	0.161993	0.35203
CTNNB1	P35222	ENSG00000168036	-0.0174627	0.162245	0.352393
OLA1	Q9NTK5	ENSG00000138430	0.0176523	0.163054	0.353965
CNTNAP1	P78357	ENSG00000108797	-0.0552369	0.163385	0.354499
RAB10	P61026	ENSG00000084733	-0.0332338	0.163728	0.355058
NDUFS2	O75306	ENSG00000158864	-0.0225155	0.163902	0.355065
PRPF8	Q6P2Q9	ENSG00000174231; ENSG00000274442	-0.020845	0.163896	0.355065
ENAH	Q8N8S7	ENSG00000154380	0.0239174	0.164022	0.355138
DYNC1I1	O14576-2	#N/A	0.0552701	0.164143	0.355216
COMMD6	Q7Z4G1	ENSG00000188243	0.0308776	0.164409	0.355605
EPHB3	P54753	ENSG00000182580	-0.0660202	0.165628	0.356974
HMGA1	P17096	ENSG00000137309	0.0524769	0.16566	0.356974
MRPL58	Q14197	ENSG00000167862	-0.0443933	0.165479	0.356974
NUP50	Q9UKX7	ENSG00000093000	-0.0439201	0.165764	0.356974
PLD3	Q8IV08	ENSG00000105223	0.0322602	0.165455	0.356974
POR	P16435	ENSG00000127948	0.019336	0.165413	0.356974
LRRC59	Q96AG4	ENSG00000108829	-0.0192773	0.165548	0.356974
OXCT1	P55809	ENSG00000083720	-0.0188881	0.165683	0.356974
MAPRE1	Q15691	ENSG00000101367	0.0143351	0.165815	0.356974
SFXN1	Q9H9B4	ENSG00000164466	0.0218837	0.166003	0.357194
CCDC6	Q16204	ENSG00000108091	0.027841	0.166454	0.357979
KPNA2	P52292	ENSG00000182481	0.0637318	0.166684	0.358288
CCNYL1	Q8N7R7	ENSG00000163249	-0.0494323	0.166848	0.358456
RIMS3	Q9UJD0	ENSG00000117016	0.0255911	0.16733	0.359239
AAK1	Q2M2I8	ENSG00000115977	0.0244481	0.167385	0.359239
SLC39A10	Q9ULF5	ENSG00000196950	-0.0273507	0.16759	0.359492
RRP12	Q5JTH9	ENSG00000052749	-0.048416	0.167869	0.359727
MRPL11	Q9Y3B7	ENSG00000174547	-0.0456213	0.167872	0.359727
DSP	P15924	ENSG00000096696	0.179265	0.167982	0.359776
NIPSNAP2	O75323	ENSG00000146729	0.0255281	0.168391	0.360466
DDX3X	O00571	ENSG00000215301	0.0192191	0.168663	0.360863
TMEM223	A0PJW6	ENSG00000168569	-0.0461407	0.168777	0.36092
MAT2B	Q9NZL9	ENSG00000038274	0.0409464	0.16916	0.361554
CAMKV	Q8NCB2-3	#N/A	0.033295	0.169266	0.361593
TPP2	P29144	ENSG00000134900	-0.0293775	0.169496	0.3619
EPHB1	P54762	ENSG00000154928	0.0490234	0.169974	0.362124
NARS2	Q96I59	ENSG00000137513	0.0478946	0.169756	0.362124
CMPK2	Q5EBM0	ENSG00000134326	0.0452733	0.170168	0.362124
RNF20	Q5VTR2	ENSG00000155827	0.0354516	0.170051	0.362124
SPRYD4	Q8WW59	ENSG00000176422	0.0317562	0.170079	0.362124
SNX3	O60493	ENSG00000112335	0.022527	0.16979	0.362124
RPS8	P62241	ENSG00000142937	-0.0214336	0.170211	0.362124
SNTB2	Q13425	ENSG00000168807	0.0208105	0.171681	0.365064
TPR	P12270	ENSG00000047410	0.0163881	0.171874	0.365286
HDHD3	Q9BSH5	ENSG00000119431	-0.0450876	0.172039	0.365423
RBM8A	Q9Y5S9-2	#N/A	0.0225439	0.172114	0.365423
PACS1	Q6VY07	ENSG00000175115	0.0158287	0.172539	0.366138
SLC30A1	Q9Y6M5	ENSG00000170385	0.0293272	0.172646	0.366179
MAP7D2	Q96T17	ENSG00000184368	-0.0359888	0.172751	0.366215
IDE	P14735	ENSG00000119912	0.0256714	0.17292	0.366385
PRKDC	P78527	ENSG00000253729	-0.0190699	0.173354	0.367118
PRPF3	O43395	ENSG00000117360	0.0517213	0.173844	0.367781
LONP1	P36776	ENSG00000196365	0.019	0.173812	0.367781
ACTB	P60709	ENSG00000075624	0.0135192	0.173956	0.367831
ATG3	Q9NT62	ENSG00000144848	0.0262447	0.174165	0.368085
ATP2B2	Q01814-2	#N/A	0.0560586	0.174374	0.368339
VCAN	P13611-2	#N/A	-0.0855105	0.175083	0.369274
BAZ1B	Q9UIG0	ENSG00000009954	-0.0387669	0.175014	0.369274
SNAP91	O60641	ENSG00000065609	0.0250318	0.174955	0.369274
SIRPA	P78324	ENSG00000198053	-0.0291148	0.175216	0.369368
CACYBP	Q9HB71	ENSG00000116161	0.0301551	0.175368	0.369379
RPL12	P30050	ENSG00000197958	-0.0161098	0.175399	0.369379
MIEN1	Q9BRT3	ENSG00000141741	-0.0385103	0.175898	0.370065
SORBS1	Q9BX66-12	#N/A	0.0366332	0.175903	0.370065
KIAA1549L	Q6ZVL6	ENSG00000110427	-0.0325462	0.176193	0.370487
PLG	P00747	ENSG00000122194	-0.0917782	0.176853	0.370563
RABL3	Q5HYI8	ENSG00000144840	-0.0331034	0.176848	0.370563
GCLC	P48506	ENSG00000001084	-0.028527	0.176544	0.370563
#N/A	Q92616	#N/A	-0.0268414	0.176645	0.370563
OSTF1	Q92882	ENSG00000134996	0.0231427	0.176419	0.370563
COMMD3	Q9UBI1	ENSG00000148444	-0.0200591	0.176809	0.370563
RPS16	P62249	ENSG00000105193	-0.018166	0.176802	0.370563
TTC7B	Q86TV6	ENSG00000165914	0.0228968	0.177067	0.370824
ARF5	P84085	ENSG00000004059	-0.0409822	0.177217	0.370951
RAB15	P59190	ENSG00000139998	-0.050736	0.177398	0.371142
NDUFAB1	O14561	ENSG00000004779	-0.0451218	0.177806	0.371808
HNRNPU	Q00839	ENSG00000153187	0.0219329	0.178116	0.37216
COPG1	Q9Y678	ENSG00000181789	0.0189976	0.178153	0.37216
LRBA	P50851-2	#N/A	-0.0449619	0.178478	0.372652
RPA2	P15927	ENSG00000117748	0.0400174	0.17917	0.373908
EIF4A2	Q14240	ENSG00000156976	0.0230611	0.179445	0.374294
CNTN3	Q9P232	ENSG00000113805	-0.0409499	0.179591	0.37441
GNG5	P63218	ENSG00000174021	0.0639855	0.17978	0.374617
NAT8L	Q8N9F0	ENSG00000185818	0.0505222	0.180236	0.374815
NECTIN2	Q92692	ENSG00000130202	-0.0478576	0.180038	0.374815
HAGHL	Q6PII5-2	#N/A	0.0433058	0.180195	0.374815
CACNA2D3	Q8IZS8	ENSG00000157445	-0.0294586	0.180137	0.374815
RCC1	P18754	ENSG00000180198	0.0254666	0.180398	0.374965
[truncated: 2,156 more rows]

## Sheet: PSP_CT_proteins
gene_name	Accession	gene_id	logFC	P.Value	adj.P.Val
FTL	P02792	ENSG00000087086	0.475965	1.25842e-06	0.00174291
ATP2B4	P23634-6	#N/A	0.302773	1.21931e-06	0.00174291
SGTB	Q96EQ0	ENSG00000197860	-0.166267	5.02344e-07	0.00174291
DBI	P07108	ENSG00000155368	0.229851	2.03686e-06	0.00199809
FBXL16	Q8N461	ENSG00000127585	-0.160406	2.88532e-06	0.00199809
PRKCE	Q02156	ENSG00000171132	-0.0937905	2.87725e-06	0.00199809
RBBP7	Q16576	ENSG00000102054	0.119385	4.89843e-06	0.00290757
NUBP2	Q9Y5Y2	ENSG00000095906	0.165959	7.52486e-06	0.00347398
AMPD2	Q01433	ENSG00000116337	0.159585	7.41779e-06	0.00347398
SQSTM1	Q13501	ENSG00000161011	0.231176	1.03831e-05	0.00431418
GNA13	Q14344	ENSG00000120063	0.163798	1.44452e-05	0.00537123
PLXNB1	O43157	ENSG00000164050	0.12877	1.55126e-05	0.00537123
RAB6B	Q9NRW1	ENSG00000154917	0.162284	1.68512e-05	0.00538591
FAM171A1	Q5VUB5	ENSG00000148468	0.147736	2.92345e-05	0.00714526
SMARCA2	P51531	ENSG00000080503	0.12832	2.54189e-05	0.00714526
NUMBL	Q9Y6R0	ENSG00000105245	-0.121769	2.69911e-05	0.00714526
ATP6V1A	P38606	ENSG00000114573	-0.0729236	2.77461e-05	0.00714526
TF	P02787	ENSG00000091513	-0.291539	3.57308e-05	0.00796228
SLC20A2	Q08357	ENSG00000168575	0.225917	3.64099e-05	0.00796228
RAB31	Q13636	ENSG00000168461	0.151908	5.21588e-05	0.00997657
POLDIP2	Q9Y2S7	ENSG00000004142	-0.139888	5.41741e-05	0.00997657
UNC13A	Q9UPW8	ENSG00000130477	-0.134774	5.52253e-05	0.00997657
EZR	P15311	ENSG00000092820	0.0903021	4.95901e-05	0.00997657
GUK1	Q16774-2	#N/A	-0.0847804	7.13254e-05	0.0123482
RAB13	P51153	ENSG00000143545	0.204009	8.70504e-05	0.0138184
ACP2	P11117	ENSG00000134575	-0.179821	8.97945e-05	0.0138184
HNRNPU	Q00839	ENSG00000153187	0.0994785	8.72807e-05	0.0138184
ATP6V1H	Q9UI12	ENSG00000047249	-0.0909957	9.39675e-05	0.0139441
CNN3	Q15417	ENSG00000117519	0.207603	0.000100382	0.0141177
#N/A	Q9UGR2	#N/A	-0.138987	0.000101933	0.0141177
PHGDH	O43175	ENSG00000092621	0.159711	0.000105401	0.0141271
TBC1D13	Q9NVG8	ENSG00000107021	-0.160734	0.00012007	0.0150838
MARK1	Q9P0L2	ENSG00000116141	-0.0997963	0.000116802	0.0150838
ILVBL	A1L0T0	ENSG00000105135	0.0927397	0.000126694	0.0150838
PRDX1	Q06830	ENSG00000117450	0.0841259	0.00012706	0.0150838
ACADSB	P45954	ENSG00000196177	-0.19036	0.000131475	0.0151744
BCKDHB	P21953	ENSG00000083123	-0.162833	0.000165906	0.0182967
RAB11B	Q15907	ENSG00000185236	0.118107	0.000171738	0.0182967
MPDZ	O75970	ENSG00000107186	0.108464	0.000169763	0.0182967
FAM171A2	A8MVW0	ENSG00000161682	0.153033	0.000177012	0.0183872
PTAR1	Q7Z6K3	ENSG00000188647	0.20207	0.000185847	0.0188341
SMU1	Q2TAY7	ENSG00000122692	0.0806959	0.000205245	0.0203046
PSAP	P07602-3	#N/A	-0.269944	0.000222526	0.0211386
EPB41L2	O43491	ENSG00000079819	0.212684	0.000223851	0.0211386
CHMP2B	Q9UQN3	ENSG00000083937	0.131641	0.000234718	0.0212012
ADGRL1	O94910	ENSG00000072071; ENSG00000288324	-0.0773336	0.000230987	0.0212012
H3-3A; H3-3B	P84243	ENSG00000132475; ENSG00000163041	0.172113	0.00026896	0.0232819
OXSR1	O95747	ENSG00000172939	-0.10157	0.000267622	0.0232819
DKC1	O60832	ENSG00000130826	0.089587	0.000274875	0.0233083
GPT	P24298	ENSG00000167701	0.21286	0.000313126	0.0260208
LZIC	Q8WZA0	ENSG00000162441	0.349176	0.000329496	0.0268384
ARF3	P61204	ENSG00000134287	0.231498	0.00036818	0.0268384
MSTO1	Q9BUK6	ENSG00000125459	0.203157	0.000361366	0.0268384
BAG3	O95817	ENSG00000151929	0.194768	0.000364987	0.0268384
VAPB	O95292	ENSG00000124164	0.177629	0.000339603	0.0268384
TACC1	O75410-2	#N/A	0.104484	0.000355071	0.0268384
CNTNAP4	Q9C0A0	ENSG00000152910	0.101448	0.000345166	0.0268384
RGS7	P49802	ENSG00000182901	-0.0972686	0.00038008	0.0272281
NPTX2	P47972	ENSG00000106236	-0.317038	0.00045212	0.0281412
ATP5MJ	P56378	ENSG00000156411	-0.229816	0.000414646	0.0281412
EIF1AY	O14602	ENSG00000198692	0.229659	0.000459937	0.0281412
PIR	O00625	ENSG00000087842	0.205727	0.000479824	0.0281412
EIF4B	P23588	ENSG00000063046	0.151505	0.000471049	0.0281412
MTAP	Q13126	ENSG00000099810	0.148873	0.000414794	0.0281412
AIFM3	Q96NN9	ENSG00000183773	0.145194	0.000465027	0.0281412
RNF123	Q5XPI4	ENSG00000164068	-0.122738	0.000446053	0.0281412
NDUFS8	O00217	ENSG00000110717	-0.112455	0.000480872	0.0281412
USP4	Q13107	ENSG00000114316	-0.105058	0.000465197	0.0281412
HADHB	P55084	ENSG00000138029	-0.0919568	0.000440486	0.0281412
ATP6V1D	Q9Y5K8	ENSG00000100554	-0.0699467	0.000421713	0.0281412
DNAJA2	O60884	ENSG00000069345	0.0658667	0.00042357	0.0281412
WDFY1	Q8IWB7	ENSG00000085449	-0.101893	0.000489154	0.0282283
GNG5	P63218	ENSG00000174021	0.256843	0.000508048	0.0285262
PFN2	P35080-2	#N/A	0.109893	0.000503046	0.0285262
CP	P00450	ENSG00000047457	-0.364562	0.00051746	0.0286673
ERLIN2	O94905	ENSG00000147475	0.0898703	0.000545116	0.0298021
ACTN2	P35609	ENSG00000077522	-0.157014	0.000567742	0.0298664
CAMK2B	Q13554	ENSG00000058404	0.116947	0.000567857	0.0298664
TOLLIP	Q9H0E2	ENSG00000078902	-0.0557897	0.000557539	0.0298664
CDC42EP4	Q9H3Q1	ENSG00000179604	0.374411	0.000664318	0.0300301
CDIP1	Q9H305	ENSG00000089486; ENSG00000274336	-0.344932	0.000693837	0.0300301
HEPACAM	Q14CZ8	ENSG00000165478	0.249836	0.000675179	0.0300301
HEXA	P06865	ENSG00000213614	-0.199779	0.000636936	0.0300301
SMAD4	Q13485	ENSG00000141646	0.160988	0.000614391	0.0300301
NARS1	O43776	ENSG00000134440	-0.144917	0.000589464	0.0300301
PTRHD1	Q6GMV3	ENSG00000184924	0.13737	0.000610984	0.0300301
PDS5B	Q9NTI5	ENSG00000083642	0.109073	0.000683786	0.0300301
NIF3L1	Q9GZT8	ENSG00000196290	-0.105317	0.000649213	0.0300301
ATG3	Q9NT62	ENSG00000144848	0.101734	0.000664336	0.0300301
RBM4B	Q9BQ04	ENSG00000173914	0.101144	0.000589354	0.0300301
RBM14	Q96PK6	ENSG00000239306	0.0891709	0.000658838	0.0300301
SCAMP1	O15126	ENSG00000085365	0.0844629	0.000611076	0.0300301
MAP6	Q96JE9	ENSG00000171533	-0.0732271	0.000673684	0.0300301
TRAPPC6B	Q86SZ2	ENSG00000182400	-0.0700512	0.00069308	0.0300301
CLIP1	P30622-1	#N/A	0.0510222	0.000645117	0.0300301
MYO5A	Q9Y4I1	ENSG00000197535	-0.0504829	0.00068284	0.0300301
SMIM12	Q96EX1	ENSG00000163866	0.200721	0.000714011	0.0304494
ARF6	P62330	ENSG00000165527	0.119383	0.00071818	0.0304494
A1BG	P04217	ENSG00000121410	-0.356996	0.000748628	0.0312365
MRPS23	Q9Y3D9	ENSG00000181610	-0.223175	0.000759407	0.0312365
LLGL1	Q15334	ENSG00000131899; ENSG00000284137	0.179029	0.000774334	0.0312365
GRIN1	Q05586-5	#N/A	0.164383	0.000760118	0.0312365
TNPO2	O14787-2	#N/A	-0.15517	0.00076886	0.0312365
ANKMY2	Q8IV38	ENSG00000106524	-0.0848497	0.000785023	0.0313632
PAK4	O96013	ENSG00000130669	0.149784	0.000809021	0.0319167
OGA	O60502	ENSG00000198408	-0.12378	0.000821588	0.0319167
HIP1R	O75146	ENSG00000130787	0.0773891	0.000821922	0.0319167
SOD2	P04179	ENSPPAG00000038347	0.180633	0.000856017	0.032311
SUCLG1	P53597	ENSG00000163541	0.0907761	0.000856138	0.032311
AP2A1	O95782	ENSG00000196961	-0.0759788	0.000863182	0.032311
#N/A	O00170	#N/A	0.0635017	0.000850543	0.032311
DPYSL5	Q9BPU6	ENSG00000157851	-0.108317	0.000878885	0.0324493
IRGQ	Q8WZA9	ENSG00000167378	-0.103545	0.000882496	0.0324493
C2orf69	Q8N8R5	ENSG00000178074	-0.140462	0.000899205	0.0324887
PHF24	Q9UPV7	ENSG00000122733	-0.0861287	0.00089861	0.0324887
NGEF	Q8N5V2	ENSG00000066248	-0.13316	0.000926714	0.0331939
NRN1	Q9NPD7	ENSG00000124785	-0.190447	0.000951127	0.0332095
STXBP6	Q8NFX7	ENSG00000168952	0.140433	0.0009483	0.0332095
TNR	Q92752	ENSG00000116147	-0.11711	0.000935155	0.0332095
RANBP6	O60518	ENSG00000137040	-0.152101	0.000964437	0.0333936
TOMM34	Q15785	ENSG00000025772	0.2191	0.0010122	0.0344729
PNPLA8	Q9NP80	ENSG00000135241	-0.0757791	0.00100657	0.0344729
POR	P16435	ENSG00000127948	0.0706174	0.00104543	0.0353151
H4-16; H4C1; H4C11; H4C12; H4C13; H4C14; H4C15; H4C2; H4C3; H4C4; H4C5; H4C6; H4C8; H4C9	P62805	ENSG00000158406; ENSG00000197061; ENSG00000197238; ENSG00000197837; ENSG00000270276; ENSG00000270882; ENSG00000273542; ENSG00000274618; ENSG00000275126; ENSG00000276180; ENSG00000276966; ENSG00000277157; ENSG00000278637; ENSG00000278705	0.100852	0.00107179	0.0359135
VWF	P04275	ENSG00000110799	-0.291685	0.0011789	0.0363798
BBOX1	O75936	ENSG00000129151	0.216881	0.00118695	0.0363798
SHMT1	P34896	ENSG00000176974; ENSG00000284320	0.160968	0.00110582	0.0363798
RAB1B	Q9H0U4	ENSG00000174903	0.128875	0.00113544	0.0363798
NEBL	O76041-2	#N/A	0.127868	0.00118803	0.0363798
NMT2	O60551	ENSG00000152465	-0.121611	0.00114395	0.0363798
CNTFR	P26992	ENSG00000122756	0.120215	0.00114789	0.0363798
RAB10	P61026	ENSG00000084733	0.119483	0.00119077	0.0363798
PFKFB2	O60825	ENSG00000123836	0.118842	0.00118588	0.0363798
PPIH	O43447	ENSG00000171960	-0.118086	0.00115729	0.0363798
FAM114A2	Q9NRY5	ENSG00000055147	0.08753	0.00113019	0.0363798
PTPRZ1	P23471	ENSG00000106278	-0.068657	0.00117237	0.0363798
BCAS2	O75934	ENSG00000116752	0.179664	0.00121563	0.036601
UBE2N	P61088	ENSG00000177889	-0.0727168	0.00121331	0.036601
DTNA	Q9Y4J8-11	#N/A	0.370701	0.00123826	0.0370143
RLBP1	P12271	ENSG00000140522	0.40843	0.00124735	0.0370194
ZFPL1	O95159	ENSG00000162300	-0.206991	0.00125895	0.0370987
CORO1C	Q9ULV4	ENSG00000110880	0.0613537	0.00128042	0.0374657
MTMR9	Q96QG7	ENSG00000104643; ENSG00000285032	-0.150313	0.00129669	0.0376766
CHMP5	Q9NZZ3	ENSG00000086065	0.199464	0.00134259	0.0387393
CLDN10	P78369	ENSG00000134873	0.31723	0.0013639	0.0387841
SAFB2	Q14151	ENSG00000130254	0.144695	0.0013966	0.0387841
COMT	P21964	ENSG00000093010	0.13952	0.00137228	0.0387841
TNKS1BP1	Q9C0C2	ENSG00000149115	0.138931	0.00140015	0.0387841
ASPH	Q12797	ENSG00000198363	0.0833428	0.00136855	0.0387841
SF3B3	Q15393	ENSG00000189091	0.0589412	0.00139327	0.0387841
PDGFRB	P09619	ENSG00000113721	0.153475	0.00142749	0.0392797
ABCF2	Q9UG63	ENSG00000033050	0.0726115	0.00146988	0.04018
NAPB	Q9H115	ENSG00000125814	-0.0788937	0.00149115	0.0404949
GMPPB	Q9Y5P6	ENSG00000173540	0.0841474	0.00151863	0.0409734
VPS36	Q86VN1	ENSG00000136100	-0.0770483	0.00153144	0.0410525
ATP6V1E1	P36543	ENSG00000131100	-0.0506287	0.00154955	0.0412718
DEK	P35659	ENSG00000124795	0.112794	0.00164835	0.0436235
PSAT1	Q9Y617	ENSG00000135069	0.10682	0.00170044	0.0443118
RUVBL2	Q9Y230	ENSG00000183207	0.0744889	0.00168936	0.0443118
GSPT1	P15170-3	#N/A	0.07376	0.00170635	0.0443118
SH3GLB2	Q9NR46-2	#N/A	-0.047385	0.00173519	0.0447808
PACSIN1	Q9BY11	ENSG00000124507	-0.0723167	0.00175058	0.044899
FARSB	Q9NSD9	ENSG00000116120	-0.10379	0.00184107	0.0469302
NECAP2	Q9NVZ3	ENSG00000157191	0.262381	0.00195756	0.0470155
KNDC1	Q76NI1	ENSG00000171798	-0.196338	0.00191056	0.0470155
CHGA	P10645	ENSG00000100604; ENSG00000276781	0.1947	0.00195535	0.0470155
YIPF5	Q969M3	ENSG00000145817	0.178147	0.00193676	0.0470155
TXN2	Q99757	ENSG00000100348	-0.145208	0.00189631	0.0470155
MAGED2	Q9UNF1	ENSG00000102316	0.126573	0.00187666	0.0470155
PRKAG2	Q9UGJ0	ENSG00000106617	0.118276	0.00192081	0.0470155
#N/A	Q9Y679	#N/A	0.101514	0.00191799	0.0470155
C2CD2	Q9Y426	ENSG00000157617	0.090208	0.00193556	0.0470155
UBFD1	O14562	ENSG00000103353	-0.0866871	0.00195089	0.0470155
FASN	P49327	ENSG00000169710	0.0761782	0.00197997	0.0472803
CDK16	Q00536	ENSG00000102225	-0.135298	0.00202216	0.0474694
DDX23	Q9BUQ8	ENSG00000174243	0.0776282	0.00201886	0.0474694
SNX27	Q96L92	ENSG00000143376	0.065862	0.00201956	0.0474694
PLCD1	P51178-2	#N/A	0.0912015	0.0020367	0.0475421
CD200	P41217	ENSG00000091972	-0.456192	0.0020527	0.0476478
ATG9A	Q7Z3C6	ENSG00000198925	0.15291	0.00207549	0.0479093
MRPS25	P82663	ENSG00000131368	-0.201618	0.00211893	0.0486418
PDHB	P11177	ENSG00000168291	-0.0599148	0.00214542	0.0489791
EVL	Q9UI08	ENSG00000196405	-0.0945942	0.00217087	0.0492893
CACNG3	O60359	ENSG00000006116	-0.22555	0.00218806	0.0492924
SLC8A1	P32418-5	#N/A	0.0968418	0.00219473	0.0492924
EIF4H	Q15056-2	#N/A	0.190636	0.0022084	0.0493328
ENTPD2	Q9Y5L3	ENSG00000054179	0.406767	0.00222565	0.0494523
#N/A	O15061	#N/A	0.218166	0.00235876	0.0509481
WASF2	Q9Y6W5	ENSG00000158195	0.199988	0.00232905	0.0509481
RABGAP1L	Q5R372	ENSG00000152061	-0.146747	0.00237265	0.0509481
RASGRP2	Q7LDG7	ENSG00000068831	0.121352	0.00238405	0.0509481
STX5	Q13190	ENSG00000162236	0.116296	0.0023676	0.0509481
NLRX1	Q86UT6	ENSG00000160703	-0.0996299	0.00239107	0.0509481
CEP41	Q9BYV8	ENSG00000106477	-0.0899599	0.00233962	0.0509481
RPL32	P62910	ENSG00000144713	-0.0871458	0.00231142	0.0509481
NTM	Q9P121-4	#N/A	0.135291	0.00243575	0.0516354
APEX1	P27695	ENSG00000100823	0.197056	0.002466	0.0517487
USP5	P45974	ENSG00000111667	-0.0640419	0.00245629	0.0517487
FUBP3	Q96I24	ENSG00000107164	0.167893	0.0025151	0.0521766
PPP1R7	Q15435	ENSG00000115685	-0.106982	0.00251836	0.0521766
#N/A	Q14160-3	#N/A	0.0840017	0.00252406	0.0521766
SNTA1	Q13424	ENSG00000101400	0.0979186	0.0025617	0.0526924
SHMT2	P34897	ENSG00000182199	-0.13448	0.00259967	0.0531419
GMPS	P49915	ENSG00000163655	-0.0738641	0.00260913	0.0531419
MCTP1	Q6DN14	ENSG00000175471	-0.1482	0.00264126	0.053274
CALCOCO1	Q9P1Z2	ENSG00000012822	-0.10047	0.00263971	0.053274
RTN1	Q16799-3	#N/A	-0.266383	0.00266448	0.0533854
EPHX1	P07099	ENSG00000143819	0.130629	0.00270928	0.0533854
SMYD3	Q9H7B4	ENSG00000185420	-0.120506	0.00271233	0.0533854
CAD	P27708	ENSG00000084774	0.10094	0.00267613	0.0533854
INPPL1	O15357	ENSG00000165458	0.0896051	0.00269312	0.0533854
PLXNA1	Q9UIW2	ENSG00000114554	-0.0663577	0.00272387	0.0533854
BAG4	O95429	ENSG00000156735	0.117489	0.00276684	0.0539729
SERPINA1	P01009	ENSG00000197249	-0.396357	0.00284416	0.0551165
DNAJB6	O75190-2	#N/A	0.242143	0.00286526	0.0551165
MICOS10	Q5TGZ0	ENSG00000173436	0.219798	0.00285946	0.0551165
ZNF521	Q96K83	ENSG00000198795	0.0845876	0.00290391	0.0556026
ARFGEF1	Q9Y6D6	ENSG00000066777	-0.0747973	0.00295094	0.0562438
PMM1	Q92871	ENSG00000100417	-0.130595	0.00299779	0.0568759
DOCK3	Q8IZD9	ENSG00000088538	-0.0876124	0.00302642	0.0571581
MLC1	Q15049	ENSG00000100427	0.356974	0.00309398	0.0576479
NPY	P01303	ENSG00000122585	-0.165342	0.00309381	0.0576479
UBA1	P22314	ENSG00000130985	0.0432878	0.00307999	0.0576479
KIFBP	Q96EK5	ENSG00000198954	-0.0773488	0.00321429	0.0593572
PFDN6	O15212	ENSG00000204220; ENSG00000206283; ENSG00000224782; ENSG00000235692; ENSG00000237335	-0.0565807	0.00320607	0.0593572
MXRA7	P84157-2	#N/A	-0.15451	0.00328957	0.0600952
ASAP2	O43150	ENSG00000151693	-0.136788	0.00328656	0.0600952
PRXL2A	Q9BRX8	ENSG00000122378	-0.0818718	0.00329764	0.0600952
CMBL	Q96DG6	ENSG00000164237	0.0805624	0.00334204	0.0606383
RENBP	P51606	ENSG00000102032	0.184672	0.00337292	0.0609325
GHITM	Q9H3K2	ENSG00000165678	0.15814	0.00339727	0.0611066
GRM5	P41594	ENSG00000168959	0.0965687	0.00347187	0.0616784
AIMP1	Q12904	ENSG00000164022	-0.0735724	0.00347359	0.0616784
PACS2	Q86VP3	ENSG00000179364	0.0650597	0.00346183	0.0616784
GJA1	P17302	ENSG00000152661	0.254624	0.00356261	0.0618367
DUSP23	Q9BVJ7	ENSG00000158716	-0.206295	0.00354281	0.0618367
MCAT	Q8IVS2	ENSG00000100294	-0.163748	0.00358668	0.0618367
NOS1	P29475	ENSG00000089250	-0.122956	0.00351264	0.0618367
PPP2R2A	P63151	ENSG00000221914	-0.0931477	0.00358244	0.0618367
ACSL3	O95573	ENSG00000123983	-0.0707919	0.00354256	0.0618367
UBE2I	P63279	ENSG00000103275	0.0591728	0.00354583	0.0618367
COQ3	Q9NZJ6	ENSG00000132423	-0.229587	0.00363188	0.0621072
SELENOH	Q8IZQ5	ENSG00000211450	0.180332	0.00363226	0.0621072
FXR2	P51116	ENSG00000129245	-0.112226	0.00367996	0.0626649
RWDD1	Q9H446	ENSG00000111832	0.0834271	0.0036988	0.0627287
ATP6V1F	Q16864	ENSG00000128524	-0.0703112	0.00372385	0.0628967
PARVA	Q9NVD7	ENSG00000197702	0.238167	0.00392759	0.0650507
KIAA1217	Q5T5P2-2	#N/A	-0.165129	0.0038963	0.0650507
TECPR2	O15040	ENSG00000196663	-0.106374	0.00392966	0.0650507
PLCD3	Q8N3E9	ENSG00000161714	0.103578	0.00392445	0.0650507
STK24	Q9Y6E0-2	#N/A	-0.0446947	0.00389468	0.0650507
ILDR2	Q71H61	ENSG00000143195	0.148707	0.00394832	0.0651003
TMOD2	Q9NZR1	ENSG00000128872	0.0725351	0.00401452	0.0659301
STX7	O15400	ENSG00000079950	0.0803223	0.00404321	0.06614
GMPR2	Q9P2T1	ENSG00000100938; ENSG00000284752	0.0715203	0.00411658	0.067076
#N/A	P51513	#N/A	0.0949186	0.00422448	0.0685653
SLC9A3R1	O14745	ENSG00000109062	0.0869504	0.00430205	0.0695527
GFAP	P14136	ENSG00000131095	0.315177	0.00432194	0.0696034
TMEM230	Q96A57	ENSG00000089063	0.152694	0.00435842	0.0696094
LMBRD2	Q68DH5	ENSG00000164187	0.0824439	0.00436832	0.0696094
IMMT	Q16891-2	#N/A	-0.0563845	0.00437258	0.0696094
KNG1	P01042-2	#N/A	-0.273632	0.00445211	0.0698368
MRPS16	Q9Y3D3	ENSG00000182180	-0.202477	0.00441361	0.0698368
TTC5	Q8N0Z6	ENSG00000136319	-0.1111	0.0044709	0.0698368
RAB22A	Q9UL26	ENSG00000124209	0.107989	0.0044573	0.0698368
INPP5A	Q14642	ENSG00000068383	0.10331	0.00443404	0.0698368
LSM14A	Q8ND56	ENSG00000257103; ENSG00000262860	-0.194752	0.00450933	0.0701733
PET100	P0DJ07	ENSG00000229833	0.132956	0.00453517	0.070312
C1QL3	Q5VWW1	ENSG00000165985	-0.168963	0.00462354	0.0714157
ARFGEF3	Q5TH69	ENSG00000112379	-0.0668596	0.00475407	0.0731599
CDC5L	Q99459	ENSG00000096401	0.183667	0.00484118	0.0742254
PRKACA	P17612	ENSG00000072062; ENSG00000288516	0.113742	0.00487039	0.0743989
WDR7	Q9Y4E6	ENSG00000091157	-0.0763653	0.00492081	0.0748937
SCG5	P05408-2	#N/A	0.133474	0.00500925	0.0759615
LUZP1	Q86V48	ENSG00000169641	0.0984385	0.00505415	0.0763635
SAR1B	Q9Y6B6	ENSG00000152700	0.151021	0.00516351	0.0777332
C3	P01024	ENSG00000125730	-0.234838	0.00527522	0.0791284
FBXL18	Q96ME1-4	#N/A	-0.0926274	0.00533944	0.0798034
HSPB1	P04792	ENSG00000106211	0.199034	0.00536069	0.0798339
DPY30	Q9C005	ENSG00000162961	0.136136	0.00539144	0.0800052
SERPING1	P05155	ENSG00000149131	-0.245839	0.0055066	0.0811344
LSM14B	Q9BX40	ENSG00000149657	0.111454	0.00549483	0.0811344
PRMT8	Q9NR22	ENSG00000111218	-0.107534	0.00558844	0.0817604
CPNE5	Q9HCH3	ENSG00000124772	-0.0982617	0.00557207	0.0817604
CDH20	Q9HBT6	ENSG00000101542	0.102247	0.00565825	0.0824913
AKAP12	Q02952	ENSG00000131016	0.0879503	0.00568477	0.082533
TBC1D15	Q8TC07-3	#N/A	-0.0863476	0.00570084	0.082533
#N/A	P02765	#N/A	-0.325596	0.00583094	0.082971
BNIP3	Q12983	ENSPTRG00000003067	0.130929	0.00581003	0.082971
GCC2	Q8IWJ2	ENSG00000135968	-0.128789	0.00575943	0.082971
PTGR2	Q8N8N7	ENSG00000140043	0.102773	0.00579454	0.082971
ACTR3B	Q9P1U1	ENSG00000133627	-0.0619968	0.00582124	0.082971
DCTN4	Q9UJW0	ENSG00000132912	0.0513423	0.00589041	0.0835313
RIPOR1	Q6ZS17	ENSG00000039523	-0.125799	0.00605605	0.0851597
CLCN4	P51793	ENSG00000073464	0.120214	0.00604799	0.0851597
DCLK2	Q8N568	ENSG00000170390	0.0607526	0.00606673	0.0851597
SARNP	P82979	ENSG00000205323	0.22162	0.00637223	0.0854783
SLC6A11	P48066	ENSG00000132164	0.19381	0.00643916	0.0854783
ASNS	P08243	ENSG00000070669	-0.179981	0.00634033	0.0854783
F3	P13726	ENSG00000117525	0.147299	0.00643624	0.0854783
CPD	O75976	ENSG00000108582	-0.146831	0.00629573	0.0854783
LCLAT1	Q6UWP7	ENSG00000172954	-0.140852	0.00615803	0.0854783
RPL26	P61254	ENSG00000161970	-0.120901	0.00626656	0.0854783
EGFR	P00533	ENSG00000146648	0.115951	0.00622912	0.0854783
FKBP2	P26885	ENSG00000173486	0.0913246	0.00637762	0.0854783
CARMIL1	Q5VZK9	ENSG00000079691	0.0899243	0.00631493	0.0854783
CLNS1A	P54105	ENSG00000074201	0.0862836	0.00640895	0.0854783
AGL	P35573	ENSG00000162688	-0.0857701	0.00636166	0.0854783
ITGB8	P26012	ENSG00000105855	0.0829911	0.00641179	0.0854783
ATP5F1C	P36542	ENSG00000165629	-0.0704124	0.00624833	0.0854783
HNRNPA2B1	P22626	ENSG00000122566	0.0675519	0.00615638	0.0854783
CNRIP1	Q96F85	ENSG00000119865	-0.0623364	0.00630205	0.0854783
SRP72	O76094	ENSG00000174780	0.0619968	0.00642234	0.0854783
ARVCF	O00192	ENSG00000099889	0.121825	0.00650481	0.08553
ROCK1	Q13464	ENSG00000067900	0.0933381	0.00647532	0.08553
CPSF7	Q8N684	ENSG00000149532	0.0741568	0.00650421	0.08553
GNG2	P59768	ENSG00000186469	-0.148385	0.00652832	0.0855683
AMER2	Q8N7J2	ENSG00000165566	0.134891	0.00667101	0.0855796
GART	P22102	ENSG00000159131; ENSG00000262473	-0.105443	0.00669375	0.0855796
ZNF638	Q14966	ENSG00000075292	0.0992119	0.00663881	0.0855796
PAFAH1B3	Q15102	ENSG00000079462	0.0924746	0.00661623	0.0855796
CRYL1	Q9Y2S2	ENSG00000165475	0.0885531	0.0066199	0.0855796
TXNL4A	P83876	ENSG00000141759	0.0848333	0.00664932	0.0855796
RANGAP1	P46060	ENSG00000100401	0.0739665	0.00669395	0.0855796
HSPA12A	O43301	ENSG00000165868	-0.058241	0.00660293	0.0855796
RPS5	P46782	ENSG00000083845	-0.164084	0.00671587	0.0855964
CCDC93	Q567U6	ENSG00000125633	0.0747481	0.00674922	0.0857585
RBX1	P62877	ENSG00000100387	-0.258714	0.00680447	0.0859348
ITGAV	P06756	ENSG00000138448	0.0671912	0.00678631	0.0859348
SLC17A6	Q9P2U8	ENSG00000091664	0.212447	0.00690815	0.0861604
CRELD1	Q96HD1	ENSG00000163703	-0.184134	0.00690757	0.0861604
WDR45	Q9Y484	ENSG00000196998	0.104664	0.00698456	0.0861604
RIDA	P52758	ENSG00000132541	0.0894676	0.00698822	0.0861604
PSD3	Q9NYI0	ENSG00000156011	0.0859426	0.00696429	0.0861604
NASP	P49321	ENSG00000132780	0.0713162	0.00688389	0.0861604
EIF4G2	P78344	ENSG00000110321	0.0576319	0.00690938	0.0861604
SH3GL2	Q99962	ENSG00000107295	-0.0566466	0.00694736	0.0861604
VASN	Q6EMK4	ENSG00000168140; ENSG00000274334	0.141226	0.00707536	0.0865204
CUL4A	Q13619	ENSG00000139842	-0.084795	0.00710071	0.0865204
OLFM1	Q99784	ENSG00000130558	-0.0781154	0.00705206	0.0865204
TOR1AIP1	Q5JTV8	ENSG00000143337	0.0725972	0.00708294	0.0865204
TTYH1	Q9H313	ENSG00000167614; ENSG00000275650; ENSG00000276537; ENSG00000276887	-0.212069	0.00719775	0.0867739
THEM4	Q5T1C6	ENSG00000159445	-0.194654	0.00720108	0.0867739
MACIR	Q96GV9	ENSG00000181751	0.122639	0.00720505	0.0867739
MAOB	P27338	ENSG00000069535	0.0893648	0.00714273	0.0867739
MAP4	P27816-3	#N/A	0.164741	0.00723514	0.0868844
HNRNPF	P52597	ENSG00000169813	0.0730887	0.00728607	0.0869931
NUP54	Q7Z3B4	ENSG00000138750	0.063167	0.00727746	0.0869931
PLGRKT	Q9HBL7	ENSG00000107020	0.189694	0.00747359	0.0882181
C1QBP	Q07021	ENSG00000108561	-0.155566	0.00747109	0.0882181
HEATR5B	Q9P2D3	ENSG00000008869	-0.132966	0.00745743	0.0882181
RAP2A	P10114	ENSG00000125249	0.126166	0.00745909	0.0882181
AP3D1	O14617-5	#N/A	-0.062297	0.00752998	0.0886319
SUMO3	P55854	ENSG00000184900	0.0705892	0.007596	0.0891565
AKR1B1	P15121	ENSG00000085662	0.0514825	0.00764123	0.0894347
TSFM	P43897	ENSG00000123297	-0.0778671	0.00774811	0.0904309
SLC39A10	Q9ULF5	ENSG00000196950	-0.0809814	0.0078451	0.0913065
EIF2B5	Q13144	ENSG00000145191	0.10335	0.00797267	0.0922805
STXBP1	P61764-2	#N/A	-0.0750703	0.00799543	0.0922805
ARPC1A	Q92747	ENSG00000241685	-0.0631989	0.00798849	0.0922805
TRIM9	Q9C026-4	#N/A	-0.084478	0.0080205	0.0923135
PAK5	Q9P286	ENSG00000101349	-0.0942571	0.00811173	0.0931057
CD59	P13987	ENSG00000085063	-0.260434	0.00820311	0.0933806
HSPB8	Q9UJY1	ENSG00000152137	0.139811	0.00817059	0.0933806
GLS	O94925	ENSG00000115419	-0.0646025	0.00819719	0.0933806
CAP2	P40123	ENSG00000112186	-0.0529586	0.00824562	0.093608
TTR	P02766	ENSG00000118271	-0.269211	0.00827549	0.0936912
WASH2P	Q6VEQ5	#N/A	0.111074	0.0083254	0.0937453
GYG1	P46976	ENSG00000163754	0.0930138	0.00831889	0.0937453
EIF2B2	P49770	ENSG00000119718	0.0913812	0.00836351	0.0938186
ITFG1	Q8TB96	ENSG00000129636	-0.0866686	0.00837706	0.0938186
THUMPD1	Q9NXG2	ENSG00000066654	0.0695179	0.00844217	0.0942936
TECPR1	Q7Z6L1	ENSG00000205356	-0.114205	0.00847557	0.0944128
NT5E	P21589	ENSG00000135318	0.144984	0.00853537	0.0948248
GABARAP	O95166	ENSG00000170296	-0.155436	0.00857693	0.0950324
NDUFAF1	Q9Y375	ENSG00000137806	-0.241639	0.0086451	0.095533
#N/A	O75044	#N/A	-0.0505596	0.00870288	0.0959164
RPL31	P62899	ENSG00000071082	-0.111716	0.00882336	0.0969869
PLEKHA7	Q6IQ23	ENSG00000166689	0.165573	0.00892509	0.0978463
DYNLRB1	Q9NP97	ENSG00000125971	-0.0787871	0.00909801	0.0994795
NES	P48681	ENSG00000132688	0.18018	0.00914603	0.0997421
WDR41	Q9HAD4	ENSG00000164253	0.134258	0.00936834	0.101387
TTC39C	Q8N584	ENSG00000168234	-0.1252	0.00937009	0.101387
PITPNM2	Q9BZ72	ENSG00000090975	-0.0681589	0.00936502	0.101387
LRPPRC	P42704	ENSG00000138095	-0.0808925	0.0094455	0.101938
ARPC2	O15144	ENSG00000163466	-0.0593422	0.0094815	0.102061
FAM162A	Q96A26	ENSG00000114023	-0.118138	0.00950818	0.102084
PSMD11	O00231	ENSG00000108671	-0.0558361	0.00959306	0.10273
KIF5B	P33176	ENSG00000170759	0.0496023	0.00972577	0.103883
PLD2	O14939	ENSG00000129219	0.147568	0.00983624	0.104259
RAB6A	P20340	ENSG00000175582	0.120179	0.00980165	0.104259
SCAMP5	Q8TAC9	ENSG00000198794	-0.0770285	0.00982062	0.104259
ECHS1	P30084	ENSG00000127884	-0.0755262	0.00999434	0.105512
NISCH	Q9Y2I1	ENSG00000010322	0.0599734	0.0100052	0.105512
USP39	Q53GS9	ENSG00000168883	0.0746759	0.0100623	0.105845
ARRB1	P49407	ENSG00000137486	0.060996	0.0102206	0.107239
WARS1	P23381	ENSG00000140105	-0.0788367	0.0102744	0.107531
NAXD	Q8IW45	ENSG00000213995	0.0631205	0.0103174	0.10771
AGT	P01019	#N/A	-0.181178	0.0103758	0.108043
ADD3	Q9UEY8-2	#N/A	0.116344	0.0104013	0.108043
SRP54	P61011	ENSG00000100883	0.0521998	0.0106429	0.110278
SNX1	Q13596	ENSG00000028528	0.0543332	0.0107068	0.110664
DHX15	O43143	ENSG00000109606	0.0743603	0.0107382	0.110712
UBAC1	Q9BSL1	ENSG00000130560	-0.169649	0.0107875	0.110946
PSMA1	P25786	ENSG00000129084	0.0528249	0.0108448	0.111259
GPC1	P35052	ENSG00000063660	-0.101229	0.0109928	0.112224
SCRN1	Q12765	ENSG00000136193	-0.0606528	0.0109839	0.112224
NMT1	P30419	ENSG00000136448	0.0781413	0.0110522	0.112554
CDC42	P60953	ENSG00000070831	0.100776	0.0113604	0.11541
HECW2	Q9P2P5	ENSG00000138411	-0.0550968	0.0114278	0.115811
SLC25A3	Q00325-2	#N/A	-0.0904243	0.0115086	0.116346
NUDT4	Q9NZJ9	ENSG00000173598	-0.172341	0.0115919	0.116698
PRKCG	P05129	ENSG00000126583	-0.112367	0.0115996	0.116698
HPRT1	P00492	ENSG00000165704	-0.0445129	0.0117741	0.118083
DST	Q03001	ENSG00000151914	0.0373186	0.0117941	0.118083
LARS2	Q15031	ENSG00000011376	-0.0918945	0.0118608	0.118351
CFAP36	Q96G28	ENSG00000163001	-0.0836312	0.0118778	0.118351
CAPG	P40121	ENSG00000042493	0.172465	0.0120518	0.118816
APLP1	P51693	ENSG00000105290	-0.120137	0.0119899	0.118816
CHORDC1	Q9UHD1	ENSG00000110172; ENSG00000285023	0.103747	0.0121247	0.118816
MTM1	Q13496	ENSG00000171100	0.0740147	0.0121201	0.118816
AP2A2	O94973-2	#N/A	-0.0528483	0.0120326	0.118816
MACF1	Q9UPN3	ENSG00000127603	0.0479676	0.0120193	0.118816
ROCK2	O75116	ENSG00000134318	-0.0406636	0.0121078	0.118816
AHNAK2	Q8IVF2	ENSG00000185567	-0.139567	0.0121903	0.119178
FKBP4	Q02790	ENSG00000004478	0.077994	0.0123037	0.120005
ARHGEF17	Q96PE2	ENSG00000110237	0.0876042	0.0125168	0.121797
KIF13B	Q9NQT8	ENSG00000197892	0.111538	0.0126273	0.122585
HSPA1B	P0DMV9	ENSG00000204388; ENSG00000212866; ENSG00000224501; ENSG00000231555; ENSG00000232804	0.0928799	0.01269	0.122829
CCAR2	Q8N163	ENSG00000158941	0.0708015	0.0127116	0.122829
GPM6A	P51674	ENSG00000150625	-0.18192	0.0127677	0.123086
CFH	P08603	ENSG00000000971	-0.18938	0.0129938	0.124464
RGN	Q15493	ENSG00000130988	0.145364	0.0130062	0.124464
VPS26A	O75436	ENSG00000122958	0.0821585	0.0130306	0.124464
CADPS	Q9ULU8	ENSG00000163618	-0.0726088	0.0129832	0.124464
TIMM44	O43615	ENSG00000104980	-0.0590184	0.013112	0.124955
TGM2	P21980	ENSG00000198959	-0.173714	0.0131583	0.125109
RABIF	P47224	ENSG00000183155	0.098317	0.0134013	0.127129
GLUL	P15104	ENSG00000135821	0.144323	0.0135253	0.127432
DTYMK	P23919	ENSG00000168393	0.0839723	0.013482	0.127432
APC	P25054	ENSG00000134982	0.0835971	0.0135163	0.127432
WDR26	Q9H7D7	ENSG00000162923	-0.0566341	0.0135912	0.127763
LY6H	O94772	ENSG00000176956; ENSG00000274488	-0.282673	0.0138475	0.129586
GLA	P06280	ENSG00000102393	-0.112982	0.0138391	0.129586
HECTD4	Q9Y4D8-5	#N/A	-0.119139	0.0139087	0.129866
CTNNA1	P35221	ENSG00000044115	0.0927534	0.01395	0.12996
FABP3	P05413	ENSG00000121769	-0.0794901	0.0141678	0.131694
LRRC75A	Q8NAA5	ENSG00000181350	-0.127158	0.0143263	0.131986
NEK7	Q8TDX7	ENSG00000151414	0.0826434	0.0143052	0.131986
SEPTIN2	Q15019	ENSG00000168385	0.0623006	0.0143095	0.131986
GPI	P06744	ENSG00000105220	0.0431165	0.0142973	0.131986
PPFIA1	Q13136	ENSG00000131626	0.0709765	0.0144084	0.132449
PDXP	Q96GD0	ENSG00000241360	-0.0868411	0.0144988	0.132986
PBXIP1	Q96AQ6	ENSG00000163346	0.115908	0.0145405	0.133074
LTN1	O94822	ENSG00000198862	-0.131844	0.014672	0.133113
MTDH	Q86UE4	ENSG00000147649	0.101181	0.0146172	0.133113
RAB5C	P51148	ENSG00000108774	0.0888266	0.0146728	0.133113
COPB2	P35606	ENSG00000184432	0.0423296	0.014636	0.133113
MRPS11	P82912	ENSG00000181991	-0.111372	0.0147095	0.133154
ATP5PF	P18859	ENSG00000154723	-0.0732214	0.0147848	0.133545
ILKAP	Q9H0C8	ENSG00000132323	0.100319	0.0148835	0.133855
GNA11	P29992	ENSG00000088256	0.0915958	0.0148747	0.133855
RPS6KA1	Q15418	ENSG00000117676; ENSG00000281877	0.110702	0.0149853	0.133901
USP24	Q9UPU5	ENSG00000162402	-0.0914632	0.0149555	0.133901
NDUFS2	O75306	ENSG00000158864	-0.0603697	0.0149729	0.133901
CCNY	Q8ND76	ENSG00000108100	-0.136841	0.0151696	0.134665
ISOC1	Q96CN7	ENSG00000066583	0.109073	0.0152416	0.134665
OSBPL8	Q9BZF1	ENSG00000091039	-0.0762282	0.0151305	0.134665
#N/A	O60229	#N/A	-0.0710124	0.0151702	0.134665
CISD2	Q8N5K1	ENSG00000145354	0.0704119	0.0152587	0.134665
PLCB1	Q9NQ66	ENSG00000182621	-0.0677561	0.0152653	0.134665
PDLIM5	Q96HC4	ENSG00000163110	0.115739	0.0153828	0.135415
ARF5	P84085	ENSG00000004059	0.112765	0.0155184	0.135531
STX4	Q12846	ENSG00000103496	0.112428	0.0155451	0.135531
RASGRF1	Q13972	ENSG00000058335	-0.0822055	0.0155591	0.135531
ATP6AP2	O75787	ENSG00000182220	0.0799572	0.0155227	0.135531
PSMD7	P51665	ENSG00000103035	-0.0616412	0.0155333	0.135531
UFC1	Q9Y3C8	ENSG00000143222	0.0567194	0.015601	0.135611
ITPR2	Q14571	ENSG00000123104	0.0797622	0.0156559	0.135805
TBCD	Q9BTW9	ENSG00000141556	-0.106743	0.0157884	0.136384
GGH	Q92820	ENSG00000137563	-0.0903517	0.0157694	0.136384
PCNA	P12004	ENSG00000132646	0.0808998	0.0158862	0.136944
ACY1	Q03154	ENSG00000243989	0.0833395	0.0159638	0.137044
ITSN1	Q15811	ENSG00000205726	-0.040185	0.0159561	0.137044
FXYD7	P58549	ENSG00000221946	-0.176833	0.0162528	0.137517
PHYHD1	Q5SRE7	ENSG00000175287	0.172352	0.0160951	0.137517
SLC17A7	Q9P2U7	ENSG00000104888	-0.161946	0.0162837	0.137517
CDH6	P55285	ENSG00000113361	-0.137659	0.0161404	0.137517
CAPZB	P47756	ENSG00000077549	0.135827	0.0162047	0.137517
MAP3K10	Q02779	ENSG00000130758	-0.0739629	0.0162785	0.137517
VPS13C	Q709C8	ENSG00000129003	0.0575702	0.0161299	0.137517
CLTB	P09497-2	#N/A	-0.0436349	0.0162506	0.137517
LIMA1	Q9UHB6	ENSG00000050405	0.154149	0.0165234	0.138915
RPS6KA5	O75582	ENSG00000100784	0.122874	0.0165494	0.138915
LDHA	P00338	ENSG00000134333; ENSG00000288299	-0.061444	0.0165494	0.138915
PPP1CB	P62140	ENSG00000213639	-0.108501	0.0165902	0.138976
WBP2	Q969T9	ENSG00000132471	-0.0663185	0.0166604	0.139284
COX6B1	P14854	ENSG00000126267	-0.151426	0.0167532	0.139778
ITIH4	Q14624	ENSG00000055955	-0.281011	0.0168081	0.139955
PSMB4	P28070	ENSG00000159377	0.338865	0.0169094	0.140327
RNF214	Q8ND24	ENSG00000167257	-0.0814938	0.0169394	0.140327
#N/A	P61758	#N/A	-0.0372602	0.0169541	0.140327
HTATIP2	Q9BUP3-3	#N/A	-0.182259	0.0170009	0.140434
RAB3GAP1	Q15042	ENSG00000115839	0.0408238	0.0170647	0.140682
PCYOX1L	Q8NBM8	ENSG00000145882	-0.0753839	0.0171049	0.140734
CNTNAP1	P78357	ENSG00000108797	0.144793	0.0171981	0.141221
ARSB	P15848	ENSG00000113273	-0.16033	0.0174736	0.14208
TAMM41	Q96BW9-3	#N/A	-0.122105	0.0174603	0.14208
ANKLE2	Q86XL3	ENSG00000176915	0.0989917	0.0174349	0.14208
SERPINB1	P30740	ENSG00000021355	0.0884979	0.017353	0.14208
CALM1	P0DP23	ENSG00000198668	-0.0454808	0.0174621	0.14208
SMS	P52788	ENSG00000102172	-0.120366	0.0176022	0.142675
PABPC1	P11940	ENSG00000070756	0.0411385	0.0176154	0.142675
STRN4	Q9NRL3	ENSG00000090372	-0.0817818	0.0176968	0.142777
OTUB1	Q96FW1	ENSG00000167770	-0.0583548	0.0176893	0.142777
NSFL1C	Q9UNZ2	ENSG00000088833	0.0481708	0.0177941	0.143284
DDX42	Q86XP3	ENSG00000198231	0.072772	0.0178997	0.143729
SRI	P30626	ENSG00000075142	0.0591925	0.0179185	0.143729
HIF1AN	Q9NWT6	ENSG00000166135	0.0838271	0.0180465	0.143908
KIAA1109	Q2LD37	ENSG00000138688	0.0790909	0.0180794	0.143908
CYFIP2	Q96F07-2	#N/A	-0.0597329	0.0180435	0.143908
KIF1A	Q12756-2	#N/A	0.0511807	0.0180712	0.143908
NRBP1	Q9UHY1	ENSG00000115216	-0.0504425	0.0181761	0.144401
RAB5B	P61020	ENSG00000111540	0.10656	0.0183945	0.145027
MPST	P25325-2	#N/A	0.0883123	0.0183358	0.145027
PI4K2A	Q9BTU6	ENSG00000155252	0.0636825	0.0183469	0.145027
EPHA4	P54764	ENSG00000116106	0.0562766	0.0183611	0.145027
#N/A	P11586	#N/A	0.0729335	0.0184475	0.145169
ITPKB	P27987	ENSG00000143772	0.103324	0.0184996	0.145304
HDAC6	Q9UBN7	ENSG00000094631	0.111406	0.0187962	0.145706
TRMT10C	Q7L0Y3	ENSG00000174173	-0.093977	0.0187744	0.145706
RASA2	Q15283	ENSG00000155903	-0.0874927	0.0186359	0.145706
RBKS	Q9H477	ENSG00000171174	0.0860064	0.0186912	0.145706
DNAJC5	Q9H3Z4	ENSG00000101152	0.075331	0.0186819	0.145706
TIMM13	Q9Y5L4	ENSG00000099800	-0.0670391	0.0186577	0.145706
EEA1	Q15075	ENSG00000102189	-0.0405071	0.0187914	0.145706
CHML	P26374	ENSG00000203668	-0.123837	0.0188719	0.14602
PHYKPL	Q8IUZ5	ENSG00000175309	0.119658	0.018953	0.146375
CPT2	P23786	ENSG00000157184	-0.138369	0.019197	0.147437
SLIRP	Q9GZT3	ENSG00000119705	-0.0954677	0.0191514	0.147437
TSG101	Q99816	ENSG00000074319	-0.0445151	0.0191709	0.147437
CTTN	Q14247	ENSG00000085733; ENSG00000288401	0.0865848	0.0193412	0.147776
NDUFS3	O75489	ENSG00000213619; ENSG00000285387	-0.0645615	0.0192769	0.147776
PGLS	O95336	ENSG00000130313	0.051337	0.0193478	0.147776
PPP2R5E	Q16537	ENSG00000154001	-0.117617	0.0194825	0.147988
TM9SF3	Q9HD45	ENSG00000077147	0.0775701	0.0194172	0.147988
CDC42BPB	Q9Y5S2	ENSG00000198752	-0.0495828	0.019456	0.147988
NEDD8	Q15843	ENSG00000129559; ENSG00000285246	-0.108183	0.0195781	0.148443
OGT	O15294-3	#N/A	-0.177872	0.0197207	0.148711
YLPM1	P49750-4	ENSG00000119596	0.0859152	0.0196582	0.148711
MANF	P55145	ENSG00000145050	0.0668756	0.0196919	0.148711
SH3BGRL3	Q9H299	ENSG00000142669	0.208002	0.0198324	0.149198
SGCD	Q92629	ENSG00000170624	0.0949673	0.0198572	0.149198
DGKB	Q9Y6T7	ENSG00000136267	0.105491	0.0199585	0.149525
COTL1	Q14019	ENSG00000103187	0.071481	0.0199873	0.149525
COPS4	Q9BT78	ENSG00000138663	-0.0324576	0.0200087	0.149525
CFB	P00751	ENSG00000239754; ENSG00000241253; ENSG00000241534; ENSG00000242335; ENSG00000243570; ENSG00000243649	-0.251755	0.0203504	0.14966
MEGF10	Q96KG7	ENSG00000145794	0.180963	0.0204589	0.14966
#N/A	Q9BQE5	#N/A	0.150018	0.0201954	0.14966
DAP3	P51398	ENSG00000132676	-0.138667	0.0203536	0.14966
POLR2H	P52434	ENSG00000163882	-0.105875	0.0204546	0.14966
NCBP2AS2	Q69YL0	ENSG00000270170	-0.0937794	0.0204486	0.14966
RANBP3	Q9H6Z4-2	#N/A	0.0904076	0.0200851	0.14966
RAB5A	P20339	ENSG00000144566	0.0880287	0.0204329	0.14966
SEPTIN6	Q14141	ENSG00000125354	0.080886	0.0202162	0.14966
CACYBP	Q9HB71	ENSG00000116161	0.0791013	0.020409	0.14966
USP8	P40818	ENSG00000138592	0.0463789	0.020146	0.14966
OSBP	P22059	ENSG00000110048	-0.0419594	0.0204035	0.14966
LYSMD2	Q8IV50	ENSG00000140280	0.0582192	0.0205727	0.150228
JAKMIP3	Q5VZ66	ENSG00000188385	0.0826391	0.0207213	0.151047
MOB1B	Q7L9L4	ENSG00000173542	0.112463	0.0207993	0.151126
RAB39B	Q96DA2	ENSG00000155961	0.0706643	0.0208412	0.151126
SNAP91	O60641	ENSG00000065609	-0.0653802	0.020825	0.151126
PLEKHA6	Q9Y2H5	ENSG00000143850	0.131146	0.021285	0.154075
TBCEL	Q5QJ74	ENSG00000154114	-0.0797338	0.021611	0.155892
PSMA6	P60900	ENSG00000100902	0.0514837	0.0215961	0.155892
MRPL15	Q9P015	ENSG00000137547	-0.146921	0.0217015	0.156024
TFRC	P02786	ENSG00000072274	-0.12097	0.0218921	0.156024
NDUFB1	O75438	ENSG00000183648	0.110225	0.0218732	0.156024
YKT6	O15498	ENSG00000106636	0.0898872	0.0218467	0.156024
ALDH9A1	P49189	ENSG00000143149	0.0717626	0.0218784	0.156024
FAM136A	Q96C01	ENSG00000035141	-0.067538	0.0218553	0.156024
RPS7	P62081	ENSG00000171863	-0.0586837	0.0217955	0.156024
PGAM2	P15259	ENSG00000164708	0.192569	0.0221384	0.156167
RBM26	Q5T8P6	ENSG00000139746	0.101591	0.0220744	0.156167
TUBA1C	Q9BQE3	ENSG00000167553	-0.0998091	0.0221241	0.156167
GCA	P28676	ENSG00000115271	-0.0773408	0.0220493	0.156167
SYNGAP1	Q96PV0	ENSG00000197283; ENSG00000227460	-0.0716633	0.0220064	0.156167
WDFY3	Q8IZQ1	ENSG00000163625	0.0598988	0.0221753	0.156167
SNX3	O60493	ENSG00000112335	0.057544	0.0221255	0.156167
CBR3	O75828	ENSG00000159231	0.0959977	0.0222482	0.156415
PISD	Q9UG56	ENSG00000241878	-0.137324	0.022339	0.156788
SLC25A5	P05141	ENSG00000005022	0.135189	0.0224827	0.156827
TNS3	Q68CZ2	ENSG00000136205	0.122315	0.0224095	0.156827
MAST3	O60307	ENSG00000099308	-0.0961341	0.0224955	0.156827
DDX17	Q92841	ENSG00000100201	0.0550937	0.0224611	0.156827
GDA	Q9Y2T3	ENSG00000119125	-0.0736024	0.0225386	0.156838
NTRK2	Q16620-4	#N/A	0.0641452	0.0225726	0.156838
XPNPEP3	Q9NQH7	ENSG00000196236	0.0783959	0.0227164	0.157574
SNX32	Q86XE0	ENSG00000172803	-0.158398	0.0229224	0.158474
GALK1	P51570	ENSG00000108479	0.0922853	0.022897	0.158474
GNAS	P63092	ENSG00000087460	0.0909267	0.0231272	0.159624
ADAM11	O75078	ENSG00000073670	-0.0786524	0.0232103	0.159932
H1-4	P10412	ENSG00000168298	0.091146	0.0236755	0.162598
STARD10	Q9Y365	ENSG00000214530	0.0910146	0.023671	0.162598
HTT	P42858	ENSG00000197386	-0.0703449	0.0237585	0.162899
ACBD5	Q5T8D3	ENSG00000107897	0.108484	0.0238036	0.162939
EIF3D	O15371	ENSG00000100353	0.0395884	0.0239257	0.163505
G3BP1	Q13283	ENSG00000145907	0.0855782	0.0240671	0.164202
WFS1	O76024	ENSG00000109501	0.134447	0.0243154	0.165624
STIP1	P31948	ENSG00000168439	0.0429695	0.0243635	0.16568
STMN3	Q9NZ72	ENSG00000197457	-0.0973909	0.0245058	0.16588
PLXNA4	Q9HCM2	ENSG00000221866	-0.0758968	0.0245526	0.16588
CAMKK1	Q8N5S9	ENSG00000004660	0.0657092	0.0245057	0.16588
SPG7	Q9UQ90	ENSG00000197912	0.0546781	0.0245497	0.16588
LIN7C	Q9NUP9	ENSG00000148943	0.1076	0.0247455	0.166719
ERI3	O43414	ENSG00000117419	-0.0637332	0.0247571	0.166719
AKAP10	O43572	ENSG00000108599	-0.0741112	0.024951	0.167753
PTPRT	O14522	ENSG00000196090	0.0780624	0.0250028	0.16783
TRIM36	Q9NQ86	ENSG00000152503	-0.0840709	0.0252613	0.169291
PIP4K2B	P78356	ENSG00000276293; ENSG00000277292	-0.0699386	0.0254146	0.170045
RAB9B	Q9NP90	ENSG00000123570	-0.133909	0.0255448	0.170367
VPS50	Q96JG6	ENSG00000004766	-0.0411744	0.0255337	0.170367
TUFM	P49411	ENSG00000178952	-0.0453744	0.0256263	0.170637
GNB5	O14775-2	#N/A	-0.0597559	0.025719	0.17098
WDR13	Q9H1Z4	ENSG00000101940	-0.0592299	0.0258319	0.171456
DNAJA1	P31689	ENSG00000086061	0.0635423	0.0260782	0.172815
GPCPD1	Q9NPB8	ENSG00000125772	-0.133493	0.0263109	0.172977
CSTF2T	Q9H0L4	ENSG00000177613	0.104881	0.026285	0.172977
ABHD14B	Q96IU4	ENSG00000114779	0.0987813	0.0262325	0.172977
GMDS	O60547	ENSG00000112699	-0.0663404	0.026281	0.172977
GMPPA	Q96IJ6	ENSG00000144591	0.0657788	0.0261517	0.172977
SH3PXD2A	Q5TCZ1	ENSG00000107957	0.103862	0.0263621	0.17304
FTH1	P02794	ENSG00000167996	0.192253	0.02679	0.175299
HOMER2	Q9NSB8	ENSG00000103942	-0.115885	0.0268328	0.175299
ADGRL3	Q9HAR2	ENSG00000150471	-0.0552779	0.0268075	0.175299
PLEC	Q15149-8	#N/A	0.239122	0.0272287	0.177606
#N/A	O75396	#N/A	0.0492314	0.0273684	0.178238
TMEM33	P57088	ENSG00000109133	-0.130698	0.027428	0.178346
GAPDH	P04406	ENSG00000111640	0.0423088	0.0275798	0.179054
PHYHIPL	Q96FC7	ENSG00000165443	-0.0605187	0.0276366	0.179142
SEPHS1	P49903	ENSG00000086475	0.0669007	0.0277726	0.179743
EEF1D	P29692-2	#N/A	-0.0618957	0.0278541	0.17999
VTA1	Q9NP79	ENSG00000009844	-0.0466371	0.0279153	0.180106
ARFGEF2	Q9Y6D5	ENSG00000124198	-0.0481891	0.0280293	0.180561
DYNC1LI2	O43237	ENSG00000135720	0.0536155	0.0280993	0.180601
LTA4H	P09960	ENSG00000111144	0.040538	0.0281225	0.180601
MAP4K3	Q8IVH8	ENSG00000011566	-0.0533079	0.0282694	0.181264
RUVBL1	Q9Y265	ENSG00000175792; ENSG00000284901	0.0436607	0.0283724	0.181645
ALCAM	Q13740	ENSG00000170017	0.0755338	0.0284184	0.181659
EFTUD2	Q15029	ENSG00000108883	0.0549055	0.0285645	0.182312
SRCIN1	Q9C0H9-5	ENSG00000273608; ENSG00000277363	0.0414667	0.0286205	0.18239
PCNP	Q8WW12	ENSG00000081154	0.122052	0.0292036	0.184952
CYRIB	Q9NUQ9	ENSG00000153310	0.088074	0.0291816	0.184952
AGPS	O00116	ENSG00000018510	0.062198	0.029234	0.184952
DAAM1	Q9Y4D1	ENSG00000100592	0.0583833	0.0292452	0.184952
PNPT1	Q8TCS8	ENSG00000138035	-0.0512618	0.029084	0.184952
ACSS2	Q9NR19	ENSG00000131069	0.0791025	0.0294935	0.185957
NECAB1	Q8N987	ENSG00000123119	-0.0767269	0.0294935	0.185957
RAB24	Q969Q5	ENSG00000169228	0.0626677	0.0296806	0.186853
BIN1	O00499	ENSG00000136717	0.0775358	0.0298195	0.18716
NEO1	Q92859-3	#N/A	0.0592113	0.0298116	0.18716
FRMD5	Q7Z6J6	ENSG00000171877	0.0861158	0.0299598	0.187373
SENP8	Q96LD8	ENSG00000166192	0.0630628	0.0298988	0.187373
RPL23A	P62750	ENSG00000198242	-0.0519164	0.0299888	0.187373
#N/A	Q9UMY4	#N/A	0.0367931	0.0304619	0.190044
SCN2B	O60939	ENSG00000149575	-0.153984	0.0306181	0.190732
UBR1	Q8IWV7	ENSG00000159459	0.0792507	0.0308741	0.191751
GORASP2	Q9H8Y8	ENSG00000115806	0.0525936	0.0308488	0.191751
ITGB4	P16144	ENSG00000132470	0.0997511	0.0310352	0.192178
ARPC3	O15145	ENSG00000111229	0.0847893	0.0310309	0.192178
IFIT5	Q13325	ENSG00000152778	0.0704851	0.0312191	0.193029
SYP	P08247	ENSG00000102003	-0.0932952	0.0313366	0.193467
HEL-S-153w	P02763	#N/A	-0.275884	0.0318026	0.195473
TNPO1	Q92973	ENSG00000083312	-0.082707	0.0317102	0.195473
TMX1	Q9H3N1	ENSG00000139921	0.0766439	0.0317862	0.195473
RAB2A	P61019	ENSG00000104388	0.072002	0.0318997	0.19578
AP3S1	Q92572	ENSG00000177879	-0.0727317	0.0320292	0.195996
SUCLA2	Q9P2R7	ENSG00000136143	-0.0531834	0.0320244	0.195996
NPM2	Q86SE8	ENSG00000158806	0.109795	0.0325414	0.198255
SEL1L	Q9UBV2	ENSG00000071537	-0.0996273	0.0325078	0.198255
CYP4X1	Q8N118	ENSG00000186377	-0.0955614	0.0324895	0.198255
PPP1R1B	Q9UD71	ENSG00000131771	0.200907	0.0329532	0.198435
GATAD2B	Q8WXI9	ENSG00000143614; ENSG00000261992	0.142685	0.0326696	0.198435
AP1S1	P61966	ENSG00000106367	-0.138102	0.0328346	0.198435
ACIN1	Q9UKV3	ENSG00000100813	0.11727	0.0329086	0.198435
ASH2L	Q9UBL3	ENSG00000129691	0.0906353	0.0329181	0.198435
DDHD1	Q8NEL9	ENSG00000100523	-0.0664927	0.0327075	0.198435
BRSK1	Q8TDC3	ENSG00000160469	-0.0601393	0.0329071	0.198435
RANBP2	P49792	ENSG00000153201	0.0589647	0.0327949	0.198435
RBP1	P09455	ENSG00000114115	0.125944	0.033159	0.199386
TNS2	Q63HR2	ENSG00000111077	0.0900222	0.0334317	0.20061
RHOA	P61586	ENSG00000067560	0.0609473	0.0335075	0.20061
BOLA2; BOLA2B	Q9H3K6	ENSG00000169627; ENSG00000183336	0.0541615	0.0335426	0.20061
SH3GL1	Q99961	ENSG00000141985	-0.0519279	0.0335557	0.20061
PTMA	P06454	ENSG00000187514	0.209084	0.0337583	0.200954
PGGT1B	P53609	ENSG00000164219	-0.118431	0.033738	0.200954
RAB3C	Q96E17	ENSG00000152932	0.0637535	0.0336673	0.200954
REEP2	Q9BRK0-2	#N/A	-0.136493	0.0338174	0.201018
AARS2	Q5JTZ9	ENSG00000124608	-0.141329	0.0340974	0.202224
PSMB6	P28072	ENSG00000142507	0.0701403	0.0341177	0.202224
#N/A	O15027	#N/A	0.0992642	0.034487	0.202306
MARCKSL1	P49006	ENSG00000175130	0.0981866	0.0342648	0.202306
ACAA1	P09110	ENSG00000060971	0.0756201	0.0344852	0.202306
CMAS	Q8NFW8	ENSG00000111726	-0.0703092	0.0345797	0.202306
DLD	P09622	ENSG00000091140	-0.0584939	0.0346752	0.202306
GSKIP	Q9P0R6	ENSG00000100744	-0.054939	0.0346868	0.202306
CTPS2	Q9NRF8	ENSG00000047230	0.0527663	0.0343302	0.202306
PPM1A	P35813	ENSG00000100614	0.0492678	0.0347158	0.202306
CRMP1	Q14194-2	#N/A	-0.0430696	0.0345497	0.202306
ANXA7	P20073	ENSG00000138279	0.039708	0.0346932	0.202306
PSMD12	O00232	ENSG00000197170	0.0364445	0.0341927	0.202306
VAPA	Q9P0L0	ENSG00000101558	0.0360365	0.0343567	0.202306
UNC5B	Q8IZJ1	ENSG00000107731	0.0916286	0.0348704	0.202639
SYT12	Q8IV01	ENSG00000173227	-0.0838537	0.034853	0.202639
RPL21	P46778	ENSG00000122026	-0.0670765	0.0352259	0.204418
MRPS12	O15235	ENSG00000128626; ENSG00000283018	-0.127623	0.0353465	0.204547
PTCD3	Q96EY7	ENSG00000132300	-0.107724	0.0353134	0.204547
EHD1	Q9H4M9	ENSG00000110047	0.0495812	0.0356729	0.206149
NUDT11	Q96G61	ENSG00000196368	-0.0967468	0.0357543	0.206332
RGS14	O43566	ENSG00000169220	0.095721	0.0358874	0.206527
SNAP29	O95721	ENSG00000099940	0.0551872	0.0358522	0.206527
AQP4	P55087	ENSG00000171885	0.259112	0.0361014	0.206931
GRIN2B	Q13224	ENSG00000273079	0.0897145	0.0361029	0.206931
RAB35	Q15286	ENSG00000111737	0.0866451	0.0361071	0.206931
BCR	P11274	ENSG00000186716	-0.0537856	0.0362347	0.207376
DPM1	O60762	ENSG00000000419	-0.0746337	0.0366618	0.208957
SEPTIN5	Q99719	ENSG00000184702	-0.0452318	0.0366241	0.208957
PIP5K1C	O60331	ENSG00000186111	-0.0416786	0.036565	0.208957
TMX4	Q9H1E5	ENSG00000125827	-0.114654	0.0369752	0.210315
SEMA7A	O75326	ENSG00000138623; ENSG00000288455	0.0971026	0.0370013	0.210315
SLC35A4	L0R6Q1	ENSG00000176087	0.160594	0.0370678	0.210405
ZMPSTE24	O75844	ENSG00000084073	0.0795196	0.0371272	0.210455
RPS6KA3	P51812	ENSG00000177189	0.0474051	0.0371829	0.210483
SRSF9	Q13242	ENSG00000111786	-0.162401	0.0374148	0.211508
SUN2	Q9UH99	ENSG00000100242	0.159232	0.0377323	0.212705
EXOG	Q9Y2C4	ENSG00000157036	-0.131265	0.037694	0.212705
RPS6KA2	Q15349-2	#N/A	0.0667446	0.0377801	0.212705
ME3	Q16798	ENSG00000151376	-0.0613772	0.038105	0.214244
MOXD1	Q6UVY6	ENSG00000079931	0.16014	0.0386985	0.217006
CIAO3	Q9H6Q4	ENSG00000103245	0.0956542	0.0387309	0.217006
ASPSCR1	Q9BZE9	ENSG00000169696	-0.0669392	0.0387529	0.217006
IMPDH2	P12268	ENSG00000178035	0.0508694	0.0389319	0.217715
LYNX1	P0DP58	ENSG00000180155	-0.208148	0.0391498	0.217761
MTR	Q99707	ENSG00000116984	-0.141455	0.0390101	0.217761
PHACTR3	Q96KR7	ENSG00000087495	0.0974026	0.0391159	0.217761
BSG	P35613	ENSG00000172270	0.0944302	0.0390914	0.217761
L3HYPDH	Q96EM0	ENSG00000126790	0.162872	0.0392055	0.217779
MPRIP	Q6WCQ1-2	#N/A	-0.051531	0.0392634	0.21781
ADCK1	Q86TW2	ENSG00000063761	-0.136003	0.0394984	0.2184
RMND5A	Q9H871	ENSG00000153561	-0.0983297	0.0395698	0.2184
CPT1C	Q8TCG5	ENSG00000169169	0.0876564	0.0395519	0.2184
SHANK3	Q9BYB0	#N/A	0.064173	0.0396214	0.2184
PLAA	Q9Y263	ENSG00000137055	-0.0504191	0.0396326	0.2184
COPA	P53621	ENSG00000122218	0.03189	0.0396985	0.218473
USP9X	Q93008-1	ENSG00000124486	-0.0371558	0.0399007	0.219296
QKI	Q96PU8	ENSG00000112531	0.0867745	0.0399672	0.219371
RBP4	P02753	ENSG00000138207	-0.208807	0.0401169	0.219902
HEL-S-51	P02774	#N/A	-0.211594	0.0403889	0.220148
ATP13A2	Q9NQ11	ENSG00000159363	0.092275	0.0402745	0.220148
RPLP2	P05387	ENSG00000177600	-0.0910185	0.0403385	0.220148
NUBP1	P53384	ENSG00000103274	0.0651047	0.0403395	0.220148
SPTAN1	Q13813-2	#N/A	0.0402346	0.0404267	0.220148
ARHGAP12	Q8IWW6	ENSG00000165322	0.0475837	0.0406137	0.220588
PGD	P52209	ENSG00000142657	0.046649	0.0405795	0.220588
HNRNPH1	P31943	ENSG00000169045; ENSG00000284254	-0.0450307	0.0407471	0.221024
RDH11	Q8TC12	ENSG00000072042	0.063841	0.0409182	0.221663
#N/A	O75122	#N/A	0.0420129	0.040996	0.221795
CDC42SE2	Q9NRR3	ENSG00000158985	0.123986	0.0411193	0.222008
IDH1	O75874	ENSG00000138413	0.0517928	0.0411422	0.222008
FNTA	P49354	ENSG00000168522	0.067661	0.0413372	0.222771
MRPS7	Q9Y2R9	ENSG00000125445	-0.117671	0.0422197	0.223055
ANXA5	P08758	ENSG00000164111	0.102712	0.0417536	0.223055
IK	Q13123	ENSG00000113141	0.0986168	0.0419697	0.223055
PLCXD3	Q63HM9	ENSG00000182836	0.0882521	0.042249	0.223055
ANKRD29	Q8N6D5	ENSG00000154065	0.0842006	0.0420883	0.223055
ADD1	P35611-6	#N/A	0.079317	0.0422475	0.223055
MVD	P53602	ENSG00000167508	-0.0765826	0.0416966	0.223055
PSME2	Q9UL46	ENSG00000100911; ENSG00000284889	0.0762987	0.0415582	0.223055
CPNE3	O75131	ENSG00000085719	0.0734443	0.041851	0.223055
GUCY1B1	Q02153	ENSG00000061918	-0.070414	0.0415669	0.223055
SPAG9	O60271	ENSG00000008294	0.0655857	0.0421216	0.223055
DNPH1	O43598	ENSG00000112667	0.0606412	0.04203	0.223055
IDH3A	P50213	ENSG00000166411	-0.0605186	0.0420034	0.223055
ADSS2	P30520	ENSG00000035687	-0.0602714	0.0417723	0.223055
PLCL2	Q9UPR0	ENSG00000154822; ENSG00000284017	-0.0598418	0.041483	0.223055
SNX2	O60749	ENSG00000205302	0.0353019	0.0422248	0.223055
LONP1	P36776	ENSG00000196365	0.0433907	0.0423664	0.223391
ISYNA1	Q9NPH2	ENSG00000105655	0.0911177	0.0425225	0.22393
MT-ATP8	P03928	ENSG00000228253	0.116224	0.0426892	0.224524
LARS1	Q9P2J5	ENSG00000133706	-0.0496939	0.0428992	0.225343
SEPTIN5	Q99719-2	#N/A	-0.0987911	0.0431108	0.225599
FBXO2	Q9UK22	ENSG00000116661	0.0528995	0.0431047	0.225599
RPTOR	Q8N122	ENSG00000141564	-0.0460917	0.0430361	0.225599
ARMCX3	Q9UH62	ENSG00000102401	-0.0819427	0.0434188	0.226925
OXCT1	P55809	ENSG00000083720	-0.0420514	0.0436611	0.227904
IDH2	P48735	ENSG00000182054	-0.04104	0.043723	0.227941
LINGO1	Q96FE5	ENSG00000169783	-0.112409	0.0438041	0.228078
COX20	Q5RI15	ENSG00000203667	0.10766	0.0440619	0.228708
NLN	Q9BYT8	ENSG00000123213	-0.100984	0.0440447	0.228708
ASL	P04424	ENSG00000126522	0.0875649	0.0442004	0.228708
LSM4	Q9Y4Z0	ENSG00000130520	-0.064159	0.0441768	0.228708
MATR3	P43243	ENSG00000015479	0.05929	0.044114	0.228708
HNRNPDL	O14979	ENSG00000152795	0.130969	0.0443108	0.228994
ABHD17B	Q5VST6	ENSG00000107362	0.107538	0.0444153	0.229136
VAT1L	Q9HCJ6	ENSG00000171724	0.0886511	0.0444775	0.229136
SLC25A24	Q6NUK1	ENSG00000085491; ENSG00000284468	-0.0696702	0.0445588	0.229136
PFKM	P08237	ENSG00000152556	0.0378151	0.0445192	0.229136
KCNMA1	Q12791-2	#N/A	0.119544	0.0452355	0.230503
LANCL1	O43813	ENSG00000115365	-0.102038	0.04504	0.230503
TCEA1	P23193	ENSG00000187735	0.0996837	0.0455458	0.230503
TRAF3	Q13114	ENSG00000131323	0.0837749	0.0451419	0.230503
HERC4	Q5GLZ8	ENSG00000148634	-0.0635684	0.0449506	0.230503
THYN1	Q9P016	ENSG00000151500	0.0610348	0.0454634	0.230503
CLUH	O75153	ENSG00000132361	-0.060699	0.0454931	0.230503
ARHGDIA	P52565	ENSG00000141522	-0.0547783	0.0455248	0.230503
DMXL1	Q9Y485	ENSG00000172869	0.0546019	0.0453288	0.230503
SLC30A9	Q6PML9	ENSG00000014824	0.0490888	0.0452025	0.230503
ALDH3A2	P51648	ENSG00000072210	0.0474733	0.045262	0.230503
CRYZL1	O95825	ENSG00000205758	0.0430813	0.0455048	0.230503
DCTN1	Q14203	ENSG00000204843	0.0413357	0.0450196	0.230503
PHKG1	Q16816	ENSG00000164776	0.156137	0.0458834	0.231493
AFG3L2	Q9Y4W6	ENSG00000141385	0.0491017	0.0458569	0.231493
HARS1	P12081	ENSG00000170445	-0.0451419	0.0459086	0.231493
CDC27	P30260	ENSG00000004897	0.0900758	0.0460751	0.232051
ULK3	Q6PHR2	ENSG00000140474	0.0822324	0.0461885	0.232341
FBXO3	Q9UK99	ENSG00000110429	-0.13485	0.0467917	0.23424
MEGF9	Q9H1U4	ENSG00000106780	0.102145	0.0467741	0.23424
UPF2	Q9HAU5	ENSG00000151461	0.0706763	0.0466226	0.23424
RPS6	P62753	ENSG00000137154	-0.0661682	0.0467184	0.23424
SELENBP1	Q13228	ENSG00000143416	0.0738691	0.0471673	0.235837
CADM3	Q8N126	ENSG00000162706	0.0657811	0.0473212	0.236322
SORCS2	Q96PQ0	ENSG00000184985	0.0779901	0.0474964	0.236628
GNA12	Q03113	ENSG00000146535	0.0595321	0.0474955	0.236628
WDR17	Q8IZU2	ENSG00000150627	-0.0657288	0.047632	0.237019
HID1	Q8IV36	ENSG00000167861	-0.0801184	0.0477188	0.237167
EPDR1	Q9UM22	ENSG00000086289	-0.137213	0.0478285	0.237428
MYL12B	O14950	ENSG00000118680	-0.0615623	0.0479384	0.23769
SYNPO	Q8N3V7	ENSG00000171992	0.106733	0.0481258	0.238088
SORBS3	O60504	ENSG00000120896	0.0967226	0.0481696	0.238088
ARHGAP44	Q17R89	ENSG00000006740	-0.0569242	0.0481907	0.238088
LMO7	Q8WWI1	ENSG00000136153	0.0712624	0.0482714	0.238204
ANKRD34A	Q69YU3	ENSG00000272031	-0.113483	0.0483695	0.238306
NDUFV1	P49821	ENSG00000167792	-0.0507774	0.0484067	0.238306
HDHD2	Q9H0R4	ENSG00000167220	0.066625	0.0485239	0.2386
FBLN1	P23142	ENSG00000077942	-0.174263	0.0489071	0.239633
GNG10	P50151	ENSG00000242616	0.114976	0.048836	0.239633
AK5	Q9Y6K8	ENSG00000154027	-0.0580038	0.0488946	0.239633
SCG2	P13521	ENSG00000171951	0.0843671	0.0490169	0.239888
GSTM2	P28161	ENSG00000213366	0.0820928	0.0491865	0.240435
SPECC1	Q5M775	ENSG00000128487	0.0583666	0.0492646	0.240534
C2orf49	Q9BVC5	ENSG00000135974	0.160896	0.0495813	0.241796
CPNE4	Q96A23	ENSG00000196353	-0.0583962	0.0496656	0.241923
DGKQ	P52824	ENSG00000145214	-0.0986387	0.0497917	0.242253
MICOS13	Q5XKP0	ENSG00000174917	-0.0493249	0.0500253	0.243105
TBL1XR1	Q9BZK7	ENSG00000177565	0.0455049	0.0501043	0.243205
FAHD1	Q6P587	ENSG00000180185	-0.0547091	0.0502624	0.243688
ACAP2	Q15057	ENSG00000114331	-0.0482258	0.0503881	0.244012
ZC3HAV1	Q7Z2W4	ENSG00000105939	0.105898	0.0505973	0.244308
FHL2	Q14192	ENSG00000115641	-0.10288	0.0505817	0.244308
EIF2AK4	Q9P2K8	ENSG00000128829	0.0962714	0.0508303	0.244308
RAB14	P61106	ENSG00000119396	0.0780582	0.0510028	0.244308
CLCN6	P51797	ENSG00000011021	0.0741024	0.0507773	0.244308
RPS15	P62841	ENSG00000115268	-0.0740726	0.0508901	0.244308
EDF1	O60869	ENSG00000107223	0.0730068	0.0510372	0.244308
LRPAP1	P30533	ENSG00000163956	-0.0584801	0.0509145	0.244308
RPS15A	P62244	ENSG00000134419	-0.0523317	0.0509611	0.244308
CSDE1	O75534	ENSG00000009307	-0.0345146	0.0508949	0.244308
#N/A	Q96KN2	#N/A	-0.202791	0.0517476	0.24582
BDH2	Q9BUT1	ENSG00000164039	0.096843	0.0516666	0.24582
ASB1	Q9Y576	ENSG00000065802	-0.0946954	0.0517672	0.24582
USP32	Q8NFA0	ENSG00000170832	0.0814086	0.0514876	0.24582
ANK3	Q12955	ENSG00000151150	-0.0626398	0.051756	0.24582
TOP1	P11387	ENSG00000198900	0.0599304	0.0514326	0.24582
SLC3A2	P08195	ENSG00000168003	0.0546762	0.0516638	0.24582
MYH10	P35580-3	#N/A	-0.030545	0.0520024	0.246655
GPR37L1	O60883	ENSG00000170075	0.21437	0.0521643	0.246859
WASF1	Q92558	ENSG00000112290	-0.124593	0.0521348	0.246859
GRIA1	P42261	ENSG00000155511	-0.124096	0.0522371	0.246923
INPP5J	Q15735	ENSG00000185133	-0.11998	0.0524904	0.246996
THOC3	Q96J01	ENSG00000051596	0.112813	0.0523522	0.246996
#N/A	Q5TZA2	#N/A	0.0907466	0.0523939	0.246996
#N/A	Q5T5U3	#N/A	0.0521339	0.0524431	0.246996
RAB27B	O00194	ENSG00000041353	0.178143	0.0529953	0.248809
SASH1	O94885	ENSG00000111961	0.0752939	0.0529559	0.248809
BLOC1S1	P78537	ENSG00000135441	0.0655412	0.0535616	0.251183
PAIP1	Q9H074-2	#N/A	-0.0817452	0.0537154	0.251198
LSM2	Q9Y333	ENSG00000172850; ENSG00000204392; ENSG00000224979; ENSG00000225998; ENSG00000231502; ENSG00000236826	-0.071773	0.0537968	0.251198
CNNM1	Q9NRU3	ENSG00000119946	0.058672	0.0537399	0.251198
ARHGAP23	Q9P227	ENSG00000273780; ENSG00000275832	0.0582305	0.0538065	0.251198
ADAP1	O75689	ENSG00000105963	-0.0613772	0.0540583	0.25209
TEX2	Q8IWB9	ENSG00000136478	0.0842482	0.0544363	0.253568
SLC12A2	P55011	ENSG00000064651	0.106222	0.0546846	0.254262
RPL7	P18124	ENSG00000147604	-0.0528266	0.0547689	0.254262
EIF3B	P55884	ENSG00000106263	0.0338146	0.054766	0.254262
BASP1	P80723	ENSG00000176788	0.0997253	0.0551234	0.255053
MRAS	O14807	ENSG00000158186	0.0640585	0.0550908	0.255053
PLEKHA2	Q9HB19	#N/A	0.0495995	0.0550548	0.255053
INSR	P06213	ENSG00000171105	0.0628846	0.0551878	0.255067
KCNJ10	P78508	ENSG00000177807	0.142951	0.0553839	0.255689
ARF4	P18085	ENSG00000168374	0.133023	0.0554561	0.255738
HCN1	O60741	ENSG00000164588	0.074518	0.0555439	0.255859
PCYOX1	Q9UHG3	ENSG00000116005	0.0665024	0.0556357	0.255998
ITGA1	P56199	ENSG00000213949	-0.119576	0.0557774	0.256001
CCDC51	Q96ER9	ENSG00000164051	-0.0762416	0.0558212	0.256001
TALDO1	P37837	ENSG00000177156	0.0635237	0.0557728	0.256001
LRP1B	Q9NZR2	ENSG00000168702	-0.111011	0.0559113	0.256132
JPH1	Q9HDC5	ENSG00000104369	-0.0770495	0.0560236	0.256363
TMEM126B	Q8IUX1	ENSG00000171204	0.0897768	0.0562414	0.257077
GFRA2	O00451	ENSG00000168546	-0.0944894	0.0563691	0.257166
EVI5	O60447	ENSG00000067208	0.0744929	0.0563846	0.257166
PHLDB1	Q86UU1	ENSG00000019144	0.141119	0.0565116	0.257463
KPNA6	O60684	ENSG00000025800	-0.0850552	0.0570788	0.259497
FGF2	P09038-1	#N/A	0.0782969	0.057083	0.259497
WDR1	O75083	ENSG00000071127	0.0400497	0.0571816	0.259661
VPS52	Q8N1B4	ENSG00000206286; ENSG00000223501; ENSG00000224455; ENSG00000225590; ENSG00000228425; ENSG00000236014	-0.0439173	0.0572819	0.259832
TANC2	Q9HCD6	ENSG00000170921	-0.0448698	0.0573661	0.25993
CDH11	P55287	ENSG00000140937	-0.093241	0.0576975	0.261147
CALR	P27797	ENSG00000179218	0.0458219	0.0577945	0.261302
VTN	P04004	ENSG00000109072	-0.208986	0.0580693	0.261406
CBX5	P45973	ENSG00000094916	0.070848	0.0580368	0.261406
NEMF	O60524	ENSG00000165525	-0.0564791	0.0580216	0.261406
GSS	P48637	ENSG00000100983	-0.0540137	0.058	0.261406
SERPINF1	P36955	ENSG00000132386	-0.0943455	0.058194	0.261684
LGI4	Q8N135	ENSG00000153902	0.108757	0.0584622	0.262606
PRMT5	O14744	ENSG00000100462	0.0435952	0.0585863	0.262879
FARSA	Q9Y285	ENSG00000179115	-0.0629137	0.0588148	0.26362
CCDC91	Q7Z6B0	ENSG00000123106	-0.0579384	0.0592289	0.26519
PIN4	Q9Y237	ENSG00000102309	-0.105739	0.0596496	0.265642
CTTNBP2NL	Q9P2B4	ENSG00000143079	-0.0677264	0.0594031	0.265642
OSBPL2	Q9H1P3	ENSG00000130703	0.054728	0.0595685	0.265642
HNRNPR	O43390	ENSG00000125944; ENSG00000282958	0.0418433	0.0596262	0.265642
PAK1	Q13153	ENSG00000149269	-0.0411503	0.0594969	0.265642
PPP3CA	Q08209-2	#N/A	0.0940153	0.0598385	0.266167
DENND5B	Q6ZUT9	ENSG00000170456	0.070268	0.0598956	0.266167
PRDX5	P30044	ENSG00000126432	-0.0438056	0.0603327	0.267823
LAMTOR1	Q6IAA8	ENSG00000149357	0.0899829	0.0610142	0.268581
CNNM2	Q9H8M5	ENSG00000148842	0.0850919	0.0606079	0.268581
FHL1	Q13642-1	#N/A	0.0831648	0.0610207	0.268581
CBX3	Q13185	ENSG00000122565	0.0738253	0.0606941	0.268581
RBBP9	O75884	ENSG00000089050	0.0634292	0.0609776	0.268581
CAPN2	P17655	ENSG00000162909	0.062644	0.0610138	0.268581
WDR91	A4D1P6	ENSG00000105875	0.0492196	0.0606995	0.268581
GNPDA1	P46926	ENSG00000113552	0.0486355	0.0607794	0.268581
NDUFA7	O95182	ENSG00000267855	-0.0613736	0.0611118	0.268698
PDE2A	O00408-2	#N/A	-0.081062	0.0613026	0.269252
MACROD1	Q9BQ69	ENSG00000133315	0.0981337	0.0614643	0.269677
APPL1	Q9UKG1	ENSG00000157500	0.0388682	0.0615548	0.269789
FAIM	Q9NVQ4	ENSG00000158234	-0.115048	0.0618218	0.270389
NUDC	Q9Y266	ENSG00000090273	0.0577088	0.0618212	0.270389
AMPH	P49418	ENSG00000078053	-0.0443804	0.061936	0.270415
IQSEC1	Q6DN90	ENSG00000144711	-0.0396976	0.061958	0.270415
#N/A	Q9Y2K2	#N/A	-0.0593683	0.0620656	0.270601
LRG1	P02750	ENSG00000171236	-0.273715	0.0622455	0.270817
EEF1A2	Q05639	ENSG00000101210	0.0629587	0.0622306	0.270817
ENY2	Q9NPA8	ENSG00000120533	-0.102376	0.0623517	0.270896
HNRNPC	P07910-2	#N/A	0.0753005	0.0624593	0.270896
EIF2S1	P05198	ENSG00000134001	-0.0554582	0.0624529	0.270896
LPP	Q93052	ENSG00000145012	0.134743	0.0627474	0.271862
ATRN	O75882	ENSG00000088812	-0.0973802	0.0628287	0.27193
BABAM2	Q9NXR7-1	#N/A	-0.0722722	0.0630945	0.271948
RAPGEF2	Q9Y4G8	ENSG00000109756	0.0413728	0.0630399	0.271948
ATP6V1B2	P21281	ENSG00000147416	-0.0394234	0.0630356	0.271948
ARHGEF12	Q9NZN5	ENSG00000196914	0.0368403	0.0629593	0.271948
PPP2R1A	P30153	ENSG00000105568	-0.0476743	0.0637178	0.27435
CARHSP1	Q9Y2V2	ENSG00000153048	0.136603	0.0642716	0.274358
GALE	Q14376	ENSG00000117308	-0.113921	0.0640233	0.274358
SCO2	O43819	ENSG00000284194	-0.103864	0.063978	0.274358
PPFIA2	O75334	ENSG00000139220	-0.0821724	0.0640006	0.274358
MAST1	Q9Y2H9	ENSG00000105613	0.0637092	0.0638731	0.274358
CTSD	P07339	ENSG00000117984	-0.0606249	0.0642189	0.274358
CARMIL2	Q6F5E8	ENSG00000159753	-0.0557255	0.0641096	0.274358
DBT	P11182	ENSG00000137992	-0.0455803	0.0641636	0.274358
VSNL1	P62760	ENSG00000163032	0.042264	0.064314	0.274358
ACBD7	Q8N6N7	ENSG00000176244	-0.125206	0.0644762	0.274768
CAP1	Q01518-2	#N/A	0.0358938	0.0647205	0.275527
PLIN4	Q96Q06	ENSG00000167676	0.187085	0.065006	0.276458
U2SURP	O15042	ENSG00000163714	0.085354	0.0652085	0.277036
TPM1	P09493-10	#N/A	0.108025	0.0655209	0.277578
EPM2A	O95278	ENSG00000112425	0.0789241	0.0655364	0.277578
MTARC2	Q969Z3	ENSG00000117791	0.0765769	0.0654103	0.277578
TMSB4X	P62328	ENSG00000205542	0.24087	0.0658419	0.277739
SCG3	Q8WXD2	ENSG00000104112	0.0582782	0.0656449	0.277739
PPP2R2D	Q66LE6	ENSG00000175470	0.0541465	0.0657224	0.277739
CIT	O14578-3	#N/A	0.051115	0.0657787	0.277739
FAM91A1	Q658Y4	ENSG00000176853	0.108209	0.066043	0.278023
ATP6V1C1	P21283	ENSG00000155097	-0.0378558	0.0659902	0.278023
DMTN	Q08495	ENSG00000158856	-0.0678472	0.0661791	0.278314
BPHL	Q86WA6	ENSG00000137274	-0.107905	0.0664542	0.278627
GLO1	Q04760	ENSG00000124767	-0.0338302	0.0664525	0.278627
TPR	P12270	ENSG00000047410	0.0336472	0.0664547	0.278627
UCHL5	Q9Y5K5	ENSG00000116750	-0.0836479	0.0665926	0.278643
PRKCB	P05771-2	#N/A	-0.0408417	0.0665281	0.278643
SYNJ1	O43426-2	#N/A	-0.0291328	0.0667413	0.278984
DDAH2	O95865	ENSG00000206395; ENSG00000213722; ENSG00000225635; ENSG00000226634; ENSG00000227317; ENSG00000228128; ENSG00000233076	0.085005	0.0668305	0.279076
ASMTL	O95671	ENSG00000169093	0.130847	0.0669171	0.279157
MAOA	P21397	ENSG00000189221	0.0486502	0.067227	0.280002
HSD17B4	P51659	ENSG00000133835	0.0477998	0.0672544	0.280002
HDGF	P51858	ENSG00000143321	0.0486305	0.0673543	0.280137
C9	P02748	ENSG00000113600	-0.198396	0.0674424	0.280223
CCAR1	Q8IX12	ENSG00000060339	0.0622826	0.0680698	0.281703
FABP5	Q01469	ENSG00000164687	0.0596962	0.0680123	0.281703
GPD1L	Q8N335	ENSG00000152642	0.0424259	0.0680252	0.281703
UBXN6	Q9BZV1	ENSG00000167671	-0.0349539	0.0678764	0.281703
CEP170	Q5SW79	ENSG00000143702; ENSG00000276725	0.0375936	0.0681646	0.281815
VARS2	Q5ST30	ENSG00000137411	-0.158034	0.0682736	0.281985
SERPINC1	P01008	ENSG00000117601	-0.192892	0.0684746	0.282254
UBE2O	Q9C0C9	ENSG00000175931	-0.043315	0.0684562	0.282254
ARL1	P40616	ENSG00000120805	0.101641	0.0690374	0.28405
ADCY8	P40145	ENSG00000155897	0.0926907	0.0692474	0.28405
PREPL	Q4J6C6	ENSG00000138078	0.0487673	0.0691906	0.28405
PDK3	Q15120	ENSG00000067992	-0.0440812	0.0692522	0.28405
SAMM50	Q9Y512	ENSG00000100347	-0.0406058	0.0692284	0.28405
CAPS	Q13938	#N/A	0.241335	0.0695181	0.284837
KANK2	Q63ZY3	ENSG00000197256	0.173388	0.0697253	0.284837
NRIP2	Q9BQI9	ENSG00000053702	0.142181	0.0697868	0.284837
AKAP8	O43823	ENSG00000105127	0.113724	0.0696658	0.284837
RTCB	Q9Y3I0	ENSG00000100220	0.0278915	0.0697385	0.284837
VDAC1	P21796	ENSG00000213585	-0.0327157	0.0698723	0.284906
COX7A1	P24310	ENSG00000161281	0.163401	0.0700695	0.285424
NECTIN2	Q92692	ENSG00000130202	0.0987055	0.0704115	0.285424
RDX	P35241	ENSG00000137710	0.0876186	0.0701808	0.285424
TRIM3	O75382	ENSG00000110171	-0.0572465	0.0703757	0.285424
PMPCB	O75439	ENSG00000105819	-0.0450015	0.0702574	0.285424
TARS1	P26639	ENSG00000113407	0.0343869	0.0703789	0.285424
#N/A	P30837	#N/A	-0.230101	0.0706256	0.286013
LYRM9	A8MSI8	ENSG00000232859	-0.156293	0.0708809	0.286158
PPIP5K2	O43314	ENSG00000145725	-0.0782671	0.0707793	0.286158
USP11	P51784	ENSG00000102226	-0.0548856	0.0709369	0.286158
PACS1	Q6VY07	ENSG00000175115	-0.0320359	0.0708128	0.286158
PALM	O75781	ENSG00000099864	0.0550721	0.0711104	0.28658
PGM1	P36871	ENSG00000079739	0.0431923	0.0712322	0.286792
ARG2	P78540	ENSG00000081181	0.181817	0.0714849	0.287445
AP2M1	Q96CW1	ENSG00000161203	-0.0355269	0.0715326	0.287445
COA3	Q9Y2R0	ENSG00000183978	0.0566492	0.0718127	0.288291
PGP	A6NDG6	ENSG00000184207	-0.0929769	0.0721011	0.28917
MRPS31	Q92665	ENSG00000102738	-0.0961991	0.0723058	0.289705
PLD3	Q8IV08	ENSG00000105223	-0.0638533	0.072374	0.289705
EPS15	P42566	ENSG00000085832	0.0566903	0.0725582	0.290163
RPL24	P83731	ENSG00000114391	-0.0581006	0.0726747	0.290349
VPS53	Q5VIR6-4	ENSG00000141252; ENSG00000283883	-0.0468425	0.0727697	0.29045
#N/A	P17301	#N/A	0.165568	0.0728527	0.290502
PTPRE	P23469	ENSG00000132334	0.0624808	0.0730449	0.290989
PRPF3	O43395	ENSG00000117360	0.103957	0.0736299	0.29192
FAM169A	Q9Y6X4	ENSG00000198780	0.081175	0.0734539	0.29192
RPL38	P63173	ENSG00000172809	-0.0710241	0.0736297	0.29192
MBLAC2	Q68D91	ENSG00000176055	0.0652328	0.0736241	0.29192
PI4KA	P42356	ENSG00000241973	-0.0503521	0.0735623	0.29192
C1orf198	Q9H425	ENSG00000119280	0.121632	0.0737487	0.292112
VAMP3	Q15836	ENSG00000049245	0.141859	0.074051	0.292679
PPP1CA	P62136-2	#N/A	-0.0429853	0.0739673	0.292679
TXNL1	O43396	ENSG00000091164	-0.0407489	0.0741031	0.292679
ARMC6	Q6NXE6	ENSG00000105676	-0.0710735	0.0741966	0.29277
ADD2	P35612	ENSG00000075340	-0.0442566	0.0743697	0.293175
CTNNBIP1	Q9NSA3	ENSG00000178585	-0.104157	0.0746236	0.293618
GANAB	Q14697	ENSG00000089597	0.0264527	0.074613	0.293618
ARHGEF9	O43307	ENSG00000131089	-0.108923	0.0747142	0.293697
KIF2A	O00139	ENSG00000068796	0.0266458	0.0748161	0.293819
SBF2	Q86WG5	ENSG00000133812	0.0789968	0.0751188	0.294729
GDAP2	Q9NXN4	ENSG00000196505	0.0691775	0.0752063	0.294795
LPCAT4	Q643R3	ENSG00000176454	-0.090315	0.0754247	0.295222
PNP	P00491	ENSG00000198805	0.0771596	0.0754576	0.295222
GABRB2	P47870-1	#N/A	-0.0976556	0.0757215	0.29542
ASTN2	O75129	ENSG00000148219	-0.0949307	0.0756692	0.29542
LAP3	P28838	ENSG00000002549	0.0564499	0.0756396	0.29542
LACTB	P83111	ENSG00000103642	-0.0847931	0.0762709	0.297131
SNPH	O15079-2	#N/A	0.0504294	0.076303	0.297131
GAD1	Q99259	ENSG00000128683	-0.0997203	0.0764379	0.297378
ATXN10	Q9UBB4	ENSG00000130638	-0.0544692	0.076572	0.297537
UBR4	Q5T4S7	ENSG00000127481	-0.0340549	0.076622	0.297537
UTRN	P46939	ENSG00000152818	0.0650657	0.0766981	0.297554
PIPOX	Q9P0Z9	ENSG00000179761	0.204323	0.0769411	0.297941
NCAN	O14594	ENSG00000130287	-0.0571055	0.0768926	0.297941
GNAQ	P50148	ENSG00000156052	0.0677777	0.0770614	0.298129
IGSF9B	Q9UPX0	ENSG00000080854	0.0700763	0.0772231	0.298476
COQ5	Q5HYK3	ENSG00000110871	0.0678781	0.0773041	0.298512
RGS17	Q9UGC6	ENSG00000091844	0.0746617	0.0778314	0.300269
IFT27	Q9BW83	ENSG00000100360	0.0789323	0.0783423	0.30168
PEA15	Q15121	ENSG00000162734	0.065004	0.0783129	0.30168
PRRC2A	P48634	ENSG00000204469; ENSG00000206427; ENSG00000225164; ENSG00000225748; ENSG00000226618; ENSG00000231370; ENSG00000231825	0.0758244	0.078652	0.302018
NPTN	Q9Y639-5	#N/A	-0.0647124	0.0786954	0.302018
NUMA1	Q14980-2	#N/A	0.0513969	0.078721	0.302018
CDH2	P19022	ENSG00000170558	0.0429778	0.0785403	0.302018
TCEAL5	Q5H9L2	ENSG00000204065	0.183875	0.0800982	0.30494
VGF	O15240	ENSG00000128564	-0.147431	0.0797485	0.30494
ANKRD27	Q96NW4	ENSG00000105186	0.0902663	0.0801431	0.30494
RAPH1	Q70E73	ENSG00000173166	-0.0858628	0.0797111	0.30494
MVK	Q03426	ENSG00000110921	-0.0848256	0.0799551	0.30494
ME2	P23368	ENSG00000082212	-0.0641604	0.0800927	0.30494
RPL8	P62917	ENSG00000161016	-0.0613354	0.0798303	0.30494
NIPSNAP3A	Q9UFN0	ENSG00000136783	-0.051402	0.0799765	0.30494
RO60	P10155	ENSG00000116747	0.0388206	0.0797212	0.30494
RNASET2	O00584	ENSG00000026297	-0.09925	0.0803435	0.30516
DCPS	Q96C86	ENSG00000110063	0.0615954	0.0803478	0.30516
TIMM8A	O60220	ENSG00000126953	-0.0657818	0.0805441	0.305626
MAP4	P27816	ENSG00000047849	0.0858088	0.0806779	0.305818
MACROH2A2	Q9P0M6	ENSG00000099284	0.0808536	0.0807418	0.305818
AGPAT4	Q9NRZ5	ENSG00000026652	-0.0899114	0.0810496	0.306704
EFR3A	Q14156	ENSG00000132294	0.0843439	0.0812062	0.306738
DMXL2	Q8TDJ6	ENSG00000104093	-0.0348769	0.0811942	0.306738
API5	Q9BZZ5	ENSG00000166181	0.0570289	0.0818427	0.308861
CNTN1	Q12860	ENSG00000018236	0.0589009	0.082017	0.309238
BROX	Q5VW32	ENSG00000162819	0.0478989	0.0821515	0.309464
ATG4B	Q9Y4P1	ENSG00000168397	-0.0621874	0.0822759	0.309653
BCAT2	O15382	ENSG00000105552	-0.233715	0.0824743	0.309838
U2AF1	Q01081	ENSG00000160201	0.0550652	0.0824222	0.309838
SPARCL1	Q14515	ENSG00000152583	-0.0753196	0.0826362	0.310166
ARL6IP1	Q15041	ENSG00000170540	-0.104157	0.0829471	0.310937
PDPK1	O15530	ENSG00000140992	0.0402002	0.0829914	0.310937
BTD	P43251	ENSG00000169814	-0.0878902	0.083622	0.312757
FRYL	O94915	ENSG00000075539	0.0718932	0.083703	0.312757
PSMA4	P25789	ENSG00000041357	0.0295981	0.0836358	0.312757
ADO	Q96SZ5	ENSG00000181915	-0.0637913	0.0838247	0.312931
PSMA3	P25788	ENSG00000100567	0.0244118	0.08433	0.314534
HNRNPLL	Q8WVV9	ENSG00000143889	0.0528504	0.084842	0.31616
ABCD2	Q9UBJ2	ENSG00000173208	0.120021	0.0851112	0.316879
ERC2	O15083	ENSG00000187672	-0.0471465	0.0852776	0.317214
APBB1	O00213	ENSG00000166313	0.093339	0.0855053	0.317777
COMMD2	Q86X83	ENSG00000114744	0.060248	0.0855904	0.317809
CPNE9	Q8IYJ1	ENSG00000144550	-0.0957746	0.0862226	0.318876
GNAO1	P09471-2	#N/A	0.0682064	0.0862236	0.318876
TBC1D1	Q86TI0-2	#N/A	0.0631045	0.0860335	0.318876
RAB1A	P62820	ENSG00000138069	0.0602889	0.0862614	0.318876
WDR45B	Q5MNZ6	ENSG00000141580	0.0435332	0.0862558	0.318876
SYN1	P17600	ENSG00000008056	0.0496183	0.0864663	0.31917
U2AF2	P26368	ENSG00000063244	0.0415274	0.0864946	0.31917
#N/A	Q10567-3	#N/A	0.0563731	0.086797	0.319873
DCLK1	O15075	ENSG00000133083	-0.0370846	0.0868392	0.319873
ARPC4	P59998	ENSG00000241553	0.0375728	0.0870576	0.320393
LRRC4C	Q9HCJ2	ENSG00000148948	0.10855	0.0877321	0.32259
TGFBRAP1	Q8WUH2	ENSG00000135966	0.0479844	0.0879283	0.322961
DLG3	Q92796	ENSG00000082458	-0.0374574	0.0879884	0.322961
SARS1	P49591	ENSG00000031698	-0.0454837	0.0881728	0.323352
RYR2	Q92736-2	#N/A	-0.0593381	0.0884412	0.32348
ATP13A1	Q9HD20	ENSG00000105726	-0.0504828	0.0884245	0.32348
PARP1	P09874	ENSG00000143799	0.0429249	0.0884292	0.32348
F2	P00734	ENSG00000180210	-0.135537	0.0885251	0.323502
PTPA	Q15257	ENSG00000119383	-0.0658954	0.0886103	0.323529
SAE1	Q9UBE0	ENSG00000142230	0.0493586	0.088784	0.323853
SFXN1	Q9H9B4	ENSG00000164466	-0.0410504	0.0888549	0.323853
COMMD4	Q9H0A8	ENSG00000140365	-0.069414	0.0889909	0.324064
ALDH1A1	P00352	ENSG00000165092	-0.0855449	0.0891679	0.324141
HSD17B12	Q53GQ0	ENSG00000149084	0.0773368	0.0891678	0.324141
SYNGR3	O43761	ENSG00000127561	-0.123698	0.0894277	0.324232
SORD	Q00796	ENSG00000140263	0.0671777	0.0895053	0.324232
PFN2	P35080	ENSG00000070087	0.0330219	0.0893504	0.324232
STAM	Q92783	ENSG00000136738	-0.0274339	0.0893827	0.324232
HINT3	Q9NQE9	ENSG00000111911	-0.10209	0.0896288	0.324397
AKAP5	P24588	ENSG00000179841	0.0651508	0.0897771	0.324625
LRSAM1	Q6UWE0	ENSG00000148356	-0.0426941	0.089848	0.324625
ADK	P55263	ENSG00000156110	0.0570662	0.0902748	0.325318
GAK	O14976	ENSG00000178950	-0.0431297	0.0902061	0.325318
VPS33B	Q9H267	ENSG00000184056	-0.0279242	0.090177	0.325318
PDIA3	P30101	ENSG00000167004	0.0268139	0.0904257	0.32558
YARS2	Q9Y2Z4	ENSG00000139131	-0.0731204	0.0907957	0.326346
SYN3	O14994	ENSG00000185666	-0.071633	0.0907839	0.326346
CPT1A	P50416	ENSG00000110090	-0.0561152	0.0911647	0.327389
ANO10	Q9NW15	ENSG00000160746	0.0560411	0.0915752	0.328579
RBM39	Q14498	ENSG00000131051	0.0486771	0.0920309	0.32993
C11orf68	Q9H3H3-2	ENSG00000175573	-0.0463847	0.0929712	0.332726
OGDH	Q02218	ENSG00000105953	-0.0389644	0.0929078	0.332726
MARS1	P56192	ENSG00000166986	-0.0506136	0.0933256	0.333707
CERT1	Q9Y5P4	ENSG00000113163	-0.0979382	0.0935057	0.333777
NDUFA13	Q9P0J0	ENSG00000186010	-0.0552517	0.0934643	0.333777
TMPO	P42167-2	#N/A	0.0759588	0.0937388	0.334035
GOLM2	Q6P4E1-4	ENSG00000166734	0.0704629	0.0937378	0.334035
PRKAG1	P54619	ENSG00000181929	0.0489154	0.0942795	0.335674
HNRNPA1	P09651	ENSG00000135486	-0.0833345	0.09454	0.336313
WASHC2A	Q641Q2	ENSG00000099290	0.10874	0.0948835	0.337129
DDX6	P26196	ENSG00000110367	0.0321818	0.0949317	0.337129
ADGRB1	O14514	ENSG00000181790	0.0738313	0.095073	0.337236
STK39	Q9UEW8	ENSG00000198648	-0.0442396	0.0951242	0.337236
ABHD6	Q9BV23	ENSG00000163686	-0.0996815	0.0953881	0.337439
UQCRB	P14927	ENSG00000156467	-0.0625346	0.0953065	0.337439
UFL1	O94874	ENSG00000014123	0.0371435	0.0954251	0.337439
DUT	P33316	ENSG00000128951	-0.0766809	0.0955387	0.33747
ACBD3	Q9H3P7	ENSG00000182827	-0.0649632	0.0955962	0.33747
TTC1	Q99614	ENSG00000113312	-0.0427996	0.0957188	0.337616
VASP	P50552	ENSG00000125753	0.0727066	0.0959444	0.338067
TUBB	P07437	ENSG00000183311; ENSG00000196230; ENSG00000224156; ENSG00000227739; ENSG00000229684; ENSG00000232421; ENSG00000232575; ENSG00000235067	0.0383697	0.0960094	0.338067
SHISA9	B4DS77	ENSG00000237515	0.119004	0.096701	0.340078
HSP90AB1	P08238	ENSG00000096384	0.0538343	0.0967442	0.340078
CPOX	P36551	ENSG00000080819	-0.0951721	0.0971138	0.340856
HSPA8	P11142	ENSG00000109971	0.0256425	0.0971297	0.340856
WASHC3	Q9Y3C0	ENSG00000120860	0.0729492	0.0975785	0.342142
ANXA1	P04083	ENSG00000135046	0.115607	0.0980384	0.342622
CLMN	Q96JQ2	ENSG00000165959	0.104854	0.0978369	0.342622
TRAPPC2L	Q9UL33	ENSG00000167515	0.079642	0.0980452	0.342622
FH	P07954	ENSG00000091483	-0.0412615	0.0979257	0.342622
CEND1	Q8N111	ENSG00000184524	0.0812018	0.0985625	0.343287
TMED10	P49755	ENSG00000170348	0.0585078	0.0983448	0.343287
ASRGL1	Q7L266	ENSG00000162174	0.0569955	0.0985908	0.343287
NDUFA2	O43678	ENSG00000131495	-0.0522924	0.0986486	0.343287
XRCC5	P13010	ENSG00000079246	0.0329919	0.0984502	0.343287
NT5DC1	Q5TFE4	ENSG00000178425	-0.104409	0.0989127	0.343631
DDX46	Q7L014	ENSG00000145833	0.0743369	0.098912	0.343631
TRMT11	Q7Z4G4	ENSG00000066651	0.0854173	0.099182	0.343704
NUDT5	Q9UKK9	ENSG00000165609	0.0443813	0.0991648	0.343704
OSTF1	Q92882	ENSG00000134996	0.0431015	0.0991685	0.343704
RAB3B	P20337	ENSG00000169213	-0.109718	0.0995734	0.344651
RCAN1	P53805	ENSG00000159200	0.0531029	0.0996212	0.344651
NRXN1	Q9ULB1-2	#N/A	0.0349182	0.09987	0.345225
SERPINE2	P07093	ENSG00000135919	-0.0957672	0.10013	0.345835
ANKIB1	Q9P2G1	ENSG00000001629	-0.082247	0.10033	0.345951
STIM1	Q13586	ENSG00000167323	-0.0668241	0.100319	0.345951
AHCYL1	O43865	ENSG00000168710	0.103513	0.10042	0.345974
GCLM	P48507	ENSG00000023909	0.0431474	0.100625	0.346395
CYB5R1	Q9UHQ9	ENSG00000159348	-0.065176	0.101423	0.348644
HSPD1	P10809	ENSG00000144381	-0.0295168	0.101447	0.348644
GABBR1	Q9UBS5	ENSG00000204681; ENSG00000206466; ENSG00000206511; ENSG00000232569; ENSG00000232632; ENSG00000237051; ENSG00000237112	0.109535	0.101796	0.349557
GOLGA2	Q08379	ENSG00000167110	0.0560887	0.101959	0.349827
ZFR	Q96KR1	ENSG00000056097	0.0830863	0.102475	0.351091
ATXN2	Q99700	ENSG00000204842	0.0610268	0.102497	0.351091
NT5C3A	Q9H0P0	ENSG00000122643	-0.0817487	0.102656	0.351348
DLG2	Q15700-2	#N/A	0.0242249	0.102874	0.351803
AHNAK	Q09666	ENSG00000124942	0.0916129	0.103074	0.352143
COX4I1	P13073	ENSG00000131143	0.0493397	0.103143	0.352143
ACYP2	P14621	ENSG00000170634	0.0405933	0.103349	0.352558
PDZD8	Q8NEN9	ENSG00000165650	0.0463428	0.10387	0.354044
GNPDA2	Q8TDQ7	ENSG00000163281	0.0565855	0.104159	0.354738
UBA2	Q9UBT2	ENSG00000126261	0.0402547	0.104463	0.355483
CAPZA1	P52907	ENSG00000116489	-0.0538871	0.104726	0.355846
RPL18A	Q02543	ENSG00000105640	0.0441085	0.104741	0.355846
AARS1	P49588	ENSG00000090861	0.0329446	0.104892	0.356066
MT-ATP6	P00846	ENSG00000198899	-0.100817	0.105043	0.356187
UBL3	O95164	ENSG00000122042	0.0985956	0.105099	0.356187
C9orf64	Q5T6V5	ENSG00000165118	-0.084411	0.105373	0.356383
NDUFA12	Q9UI09	ENSG00000184752	-0.0484967	0.105377	0.356383
CAMK1D	Q8IU85	ENSG00000183049	-0.0403855	0.105414	0.356383
MAP1S	Q66K74	ENSG00000130479	-0.0519529	0.105642	0.356864
CHRM3	P20309	ENSG00000133019	0.126768	0.106212	0.35707
NUP98	P52948	ENSG00000110713	0.0991044	0.106186	0.35707
HPCAL1	P37235	ENSG00000115756	0.064756	0.10639	0.35707
MMUT	P22033	ENSG00000146085	-0.0644704	0.105851	0.35707
ABCF1	Q8NE71	ENSG00000204574; ENSG00000206490; ENSG00000225989; ENSG00000231129; ENSG00000232169; ENSG00000236149; ENSG00000236342	0.0489891	0.106353	0.35707
BCL2L2	Q92843-2	#N/A	0.0344644	0.106303	0.35707
PTGES3	Q15185	ENSG00000110958	0.0341494	0.106294	0.35707
AP2B1	P63010	ENSG00000006125	-0.0299687	0.105963	0.35707
GLUD2	P49448	ENSG00000182890; ENSG00000288118	-0.098893	0.10701	0.35886
QPRT	Q15274	ENSG00000103485	0.0963412	0.107422	0.35995
RARS1	P54136	ENSG00000113643	-0.0364674	0.107664	0.360469
JAM3	Q9BX67	ENSG00000166086	0.151665	0.107971	0.361207
PDE1C	Q14123	ENSG00000154678	0.0810762	0.108087	0.361306
PSD2	Q9BQI7	ENSG00000146005	0.0677963	0.108232	0.361497
CLEC2L	P0C7M8	ENSG00000236279	-0.113433	0.108439	0.361608
PES1	O00541	ENSG00000100029	0.0640693	0.108369	0.361608
TST	Q16762	ENSG00000128311	-0.0894457	0.109087	0.363309
GAS7	O60861	ENSG00000007237	-0.0472707	0.109124	0.363309
FYN	P06241	ENSG00000010810	0.0588091	0.109663	0.364811
TCP11L1	Q9NUJ3	ENSG00000176148	-0.076355	0.109829	0.365072
#N/A	P0DOX5	#N/A	-0.19706	0.110757	0.365815
ABCA8	O94911-3	ENSG00000141338	0.155547	0.110334	0.365815
FLNC	Q14315	ENSG00000128591	0.139972	0.110656	0.365815
DAAM2	Q86T65	ENSG00000146122	0.118172	0.110446	0.365815
EPB41L5	Q9HCM4	ENSG00000115109	0.0988799	0.110732	0.365815
SUGP2	Q8IX01	ENSG00000064607	0.0548212	0.110182	0.365815
#N/A	O43169	#N/A	0.0515619	0.110598	0.365815
PPFIA3	O75145	ENSG00000177380	-0.0275005	0.110602	0.365815
SPTBN1	Q01082	ENSG00000115306	-0.0342942	0.110873	0.365907
GABARAPL2	P60520	ENSG00000034713	-0.0635547	0.111099	0.366363
SCIN	Q9Y6U3	ENSG00000006747	0.218387	0.111216	0.366457
CFL1	P23528	ENSG00000172757	-0.0268465	0.111651	0.3676
#N/A	O14782	#N/A	-0.078191	0.112629	0.370462
CLTA	P09496	ENSG00000122705	-0.0300695	0.112699	0.370462
RMDN2	Q96LZ7	ENSG00000115841	-0.0667962	0.113459	0.371783
TBC1D24	Q9ULP9	ENSG00000162065	-0.0423295	0.113196	0.371783
SACM1L	Q9NTJ5	ENSG00000211456	0.0422326	0.11345	0.371783
GGPS1	O95749	ENSG00000152904	0.0398931	0.113365	0.371783
RAB4B	P61018	ENSG00000167578	0.0625873	0.113648	0.371981
LRRC7	Q96NW7	#N/A	0.0541587	0.113698	0.371981
DCTN3	O75935	ENSG00000137100	0.0241422	0.113801	0.372026
NDUFV3	P56181	ENSG00000160194	0.123258	0.114332	0.372882
CAPRIN1	Q14444	ENSG00000135387	0.042306	0.114319	0.372882
RAB7A	P51149	ENSG00000075785	0.0416116	0.114209	0.372882
GFUS	Q13630	ENSG00000104522; ENSG00000278243	-0.0528256	0.114631	0.373563
EML6	Q6ZMW3	ENSG00000214595	0.0881057	0.115092	0.374463
CLCN3	P51790	ENSG00000109572	0.0854794	0.115168	0.374463
PYGM	P11217	ENSG00000068976	0.0753448	0.115358	0.374463
KCTD16	Q68DU8	ENSG00000183775	-0.0430737	0.115326	0.374463
RPS12	P25398	ENSG00000112306	-0.0304212	0.115214	0.374463
CLU	P10909	ENSG00000120885	0.0673373	0.115641	0.37496
PPP5C	P53041	ENSG00000011485	-0.0500993	0.115692	0.37496
PITHD1	Q9GZP4	ENSG00000057757	0.0332475	0.115911	0.375379
RAB4A	P20338	ENSG00000168118	0.0543878	0.116023	0.375448
NELL2	Q99435	ENSG00000184613	-0.0838402	0.11633	0.375857
KYAT1	Q16773	ENSG00000171097	0.0390486	0.116301	0.375857
PACSIN2	Q9UNF0-2	#N/A	0.0391771	0.116561	0.376019
EIF5	P55010	ENSG00000100664	0.037101	0.116561	0.376019
MAP3K7	O43318	ENSG00000135341	0.0619036	0.116856	0.376677
SPTAN1	Q13813-3	#N/A	0.0829585	0.117481	0.377067
CNTNAP2	Q9UHC6	ENSG00000174469; ENSG00000278728	0.057551	0.117499	0.377067
COQ9	O75208	ENSG00000088682	0.0519109	0.117324	0.377067
PC	P11498	ENSG00000173599	0.0428363	0.117157	0.377067
SEPTIN11	Q9NVA2	ENSG00000138758	-0.0371972	0.117219	0.377067
COPS2	P61201	ENSG00000166200	-0.0324407	0.117521	0.377067
RCN1	Q15293	ENSG00000049449	0.109433	0.117718	0.377117
GM2A	P17900	ENSG00000196743	-0.105801	0.117675	0.377117
LYRM7	Q5U5X0	ENSG00000186687	-0.0733795	0.118747	0.378881
VPS8	Q8N3P4	ENSG00000156931	0.0416004	0.118767	0.378881
SPTBN4	Q9H254	ENSG00000160460	-0.0412427	0.118816	0.378881
GSTK1	Q9Y2Q3	ENSG00000197448	-0.0398109	0.118698	0.378881
CAPN1	P07384	ENSG00000014216	0.0327173	0.118527	0.378881
CAPZB	P47756-2	#N/A	0.0222291	0.118523	0.378881
RP2	O75695	ENSG00000102218	0.0803201	0.119018	0.379083
CPE	P16870	ENSG00000109472	0.0582864	0.119321	0.379083
TAF15	Q92804	ENSG00000270647; ENSG00000276833	0.042532	0.119203	0.379083
GDAP1	Q8TB36	ENSG00000104381	0.0382119	0.119211	0.379083
EPRS1	P07814	ENSG00000136628	-0.0312914	0.119336	0.379083
PSD	A5PKW4	ENSG00000059915	-0.0677753	0.119808	0.380292
DTX3	Q8N9I9	ENSG00000178498	-0.0764447	0.120423	0.380797
HEXB	P07686	#N/A	-0.0446576	0.120425	0.380797
ERO1A	Q96HE7	ENSG00000197930	-0.0383621	0.120302	0.380797
SH3GL3	Q99963	ENSG00000140600	-0.0365617	0.1204	0.380797
CSE1L	P55060	ENSG00000124207	-0.0359873	0.12021	0.380797
FABP7	O15540	ENSG00000164434	0.106003	0.121035	0.381853
GARS1	P41250	ENSG00000106105	-0.03586	0.120859	0.381853
CSTB	P04080	ENSG00000160213	0.0331691	0.120998	0.381853
MIF	P14174	ENSG00000240972; ENSG00000276701	-0.053037	0.121162	0.381962
GSK3A	P49840	ENSG00000105723	-0.0692803	0.121592	0.382451
CMIP	Q8IY22	ENSG00000153815	-0.0635265	0.121685	0.382451
RPL36	Q9Y3U8	ENSG00000130255	-0.0611164	0.121497	0.382451
CTSB	P07858	ENSG00000164733	-0.044933	0.121628	0.382451
THY1	P04216	ENSG00000154096	-0.0700524	0.122071	0.383373
RASA1	P20936	ENSG00000145715	-0.0462396	0.122326	0.383596
YARS1	P54577	ENSG00000134684	-0.0308766	0.122253	0.383596
TBCA	O75347	ENSG00000171530	0.0786639	0.122783	0.383818
DYNLT3	P51808	ENSG00000165169	0.068119	0.122859	0.383818
KSR2	Q6VAB6	ENSG00000171435	0.0511071	0.122729	0.383818
DLST	P36957	ENSG00000119689	-0.0381798	0.1228	0.383818
MAPRE1	Q15691	ENSG00000101367	0.0243574	0.122812	0.383818
HDAC4	P56524	ENSG00000068024	-0.0970708	0.123251	0.384177
MACROD2	A1Z1Q3-2	ENSG00000172264	-0.0652148	0.123221	0.384177
HERC1	Q15751	ENSG00000103657	-0.0421594	0.123213	0.384177
SNRNP40	Q96DI7	ENSG00000060688	0.0587735	0.123498	0.384371
XPNPEP1	Q9NQW7-3	#N/A	-0.030476	0.123437	0.384371
WDR77	Q9BQA1	ENSG00000116455	-0.079967	0.123635	0.38442
AUH	Q13825	ENSG00000148090	-0.0393509	0.123736	0.38442
ATG7	O95352	ENSG00000197548	-0.0343191	0.123792	0.38442
RIC8A	Q9NPQ8	ENSG00000177963	-0.0658848	0.124173	0.385028
ENO1	P06733	ENSG00000074800	0.0328456	0.12408	0.385028
RPL36A	P83881	ENSG00000241343	-0.0550449	0.124551	0.385339
NAA50	Q9GZZ1	ENSG00000121579	0.0384989	0.124379	0.385339
HYOU1	Q9Y4L1	ENSG00000149428; ENSG00000280682	-0.0348259	0.124547	0.385339
ANXA6	P08133	ENSG00000197043	-0.0362307	0.124726	0.385591
DSP	P15924	ENSG00000096696	-0.304244	0.125163	0.386081
LAMP2	P13473-2	#N/A	0.0893827	0.125095	0.386081
TRIM32	Q13049	ENSG00000119401	-0.0428018	0.124983	0.386081
VDAC2	P45880-2	#N/A	0.0273831	0.125366	0.386422
MRPS22	P82650	ENSG00000175110	-0.088078	0.125589	0.386687
DNAJC8	O75937	ENSG00000126698; ENSG00000285317	0.0611009	0.125638	0.386687
LUC7L3	O95232	ENSG00000108848	0.0774656	0.125774	0.386817
LDHB	P07195	ENSG00000111716	0.0274061	0.125913	0.386959
POGLUT1	Q8NBL1	ENSG00000163389	0.0700608	0.126195	0.386964
BRK1	Q8WUW1	ENSG00000254999	-0.0635336	0.126287	0.386964
CFAP20	Q9Y6A4	ENSG00000070761	0.0616498	0.12616	0.386964
GPS1	Q13098	ENSG00000169727	-0.0437958	0.12623	0.386964
DNM3	Q9UQ16-3	#N/A	-0.0372594	0.12646	0.387209
METAP2	P50579	ENSG00000111142	-0.0423822	0.126831	0.388059
LIPE	Q05469	ENSG00000079435	0.162438	0.127475	0.389019
UBLCP1	Q8WVY7	ENSG00000164332	-0.102141	0.127414	0.389019
PPM1K	Q8N3J5	ENSG00000163644	-0.0834722	0.127337	0.389019
COPS7A	Q9UBW8	ENSG00000111652	-0.0540313	0.127613	0.389019
ELOC	Q15369	ENSG00000154582	0.0459534	0.127575	0.389019
PRICKLE2	Q7Z3G6	ENSG00000163637	0.0477271	0.128368	0.391032
OLFM3	Q96PB7	ENSG00000118733	-0.0514962	0.128865	0.392259
MCTS1	Q9ULC4	ENSG00000232119; ENSG00000288295	-0.0268417	0.129274	0.393217
CTSH	P09668	ENSG00000103811	0.111803	0.129381	0.393253
TM9SF2	Q99805	ENSG00000125304	-0.112923	0.129733	0.393633
C2CD4C	Q8TF44	ENSG00000183186	-0.073005	0.129843	0.393633
EDC4	Q6P2E9	ENSG00000038358	-0.0548786	0.129885	0.393633
RBM22	Q9NW64	ENSG00000086589	0.0542049	0.12963	0.393633
MYO18A	Q92614	ENSG00000196535	0.0239021	0.130288	0.394568
#N/A	O00468-7	#N/A	-0.0852868	0.130508	0.394659
NUP155	O75694	ENSG00000113569	-0.0409471	0.130506	0.394659
SGIP1	Q9BQI5	ENSG00000118473	-0.0608585	0.130676	0.39488
NAA80	Q93015	ENSG00000243477	0.100186	0.131082	0.395819
TTC7B	Q86TV6	ENSG00000165914	-0.0390616	0.131268	0.396092
HDAC11	Q96DB2	ENSG00000163517	-0.110021	0.131574	0.39644
OXLD1	Q5BKU9	ENSG00000204237	-0.0510117	0.131498	0.39644
TSTD1	Q8NFU3	ENSG00000215845	-0.0718619	0.131729	0.39662
FARP1	Q9Y4F1	ENSG00000152767	0.0476816	0.131873	0.396764
QDPR	P09417	ENSG00000151552	0.0782515	0.131992	0.396837
MRPL57	Q9BQC6	ENSG00000173141	-0.0607356	0.132682	0.39854
RABGGTA	Q92696	ENSG00000100949; ENSG00000285193	-0.0517506	0.132751	0.39854
GNB1	P62873	ENSG00000078369	-0.0380208	0.132872	0.398616
S100A16	Q96FQ6	ENSG00000188643	-0.0693304	0.133103	0.398734
ADH5	P11766	ENSG00000197894	0.0403884	0.133036	0.398734
SEC62	Q99442	ENSG00000008952	0.0348186	0.133208	0.398761
CDKN1B	P46527	ENSG00000111276	0.0763498	0.134252	0.400676
RBMXL1	Q96E39	ENSG00000213516	0.0657975	0.134389	0.400676
PRKAB2	O43741	ENSG00000131791	0.0570554	0.134012	0.400676
RAB23	Q9ULC3	ENSG00000112210	0.0556897	0.134051	0.400676
CCDC177	Q9NQR7	ENSG00000267909	0.0494059	0.134427	0.400676
CCDC22	O60826	ENSG00000101997	0.0396815	0.134371	0.400676
#N/A	Q7Z3E5	#N/A	0.101009	0.134706	0.401165
SLC25A10	Q9UBX3	ENSG00000183048	-0.0865795	0.134806	0.401165
DNM2	P50570-3	#N/A	0.0585923	0.13488	0.401165
TTC19	Q6DKK2	ENSG00000011295	-0.0947843	0.134995	0.401218
GSN	P06396	ENSG00000148180	0.060593	0.135139	0.40136
RPLP0	P05388	ENSG00000089157	-0.0286455	0.135476	0.402074
PPID	Q08752	ENSG00000171497	0.0712203	0.135857	0.402629
SERAC1	Q96JX3	ENSG00000122335	-0.054372	0.135786	0.402629
RAP1B	P61224	ENSG00000127314	0.0570355	0.136069	0.402969
ADAM10	O14672	ENSG00000137845	-0.142448	0.136722	0.403754
NUCKS1	Q9H1E3	ENSG00000069275	-0.0806254	0.136654	0.403754
TNFAIP8L3	Q5GJ75	ENSG00000183578	-0.0482237	0.136667	0.403754
CKAP5	Q14008	ENSG00000175216	0.0213677	0.136609	0.403754
MCRIP1	C9JLW8	ENSG00000225663; ENSG00000288213	-0.0811239	0.137452	0.405139
BUB3	O43684	ENSG00000154473	0.0420508	0.137289	0.405139
HSPA5	P11021	ENSG00000044574	0.0391918	0.137551	0.405139
EIF3J	O75822	ENSG00000104131	-0.0343424	0.137582	0.405139
PAFAH1B1	P43034	ENSG00000007168	0.0275836	0.137684	0.405139
PSMC6	P62333	ENSG00000100519	0.0235294	0.137777	0.405139
CISD3	P0C7P0	ENSG00000274768; ENSG00000277972	0.122069	0.138174	0.405162
PPTC7	Q8NI37	ENSG00000196850	-0.084849	0.138053	0.405162
PDZD11	Q5EBL8	ENSG00000120509	0.0662859	0.138109	0.405162
KIF5C	O60282	ENSG00000168280	-0.0280662	0.137934	0.405162
GABRA3	P34903	ENSG00000011677	0.0526387	0.138308	0.405269
CARS2	Q9HA77	ENSG00000134905	0.0876317	0.138668	0.40591
RPSA	P08865	ENSG00000168028	-0.0275701	0.138722	0.40591
NUDT21	O43809	ENSG00000167005	0.0410909	0.139079	0.406666
CAPN5	O15484	ENSG00000149260	0.0891685	0.139189	0.406681
CCDC25	Q86WR0	ENSG00000147419	0.0756021	0.13928	0.406681
HSDL1	Q3SXM5	ENSG00000103160	0.0727074	0.139427	0.406825
PHYHIP	Q92561	ENSG00000168490	-0.0577093	0.139847	0.407763
LRFN2	Q9ULH4	ENSG00000156564	-0.0807018	0.14103	0.410926
OXR1	Q8N573-8	#N/A	-0.0556926	0.141143	0.410966
DGLUCY	Q7Z3D6-2	#N/A	0.276612	0.141873	0.411651
ERLEC1	Q96DZ1	ENSG00000068912	-0.0570531	0.141772	0.411651
DNAJB11	Q9UBS4	ENSG00000090520	-0.0383091	0.14181	0.411651
PHB1	P35232	ENSG00000167085	0.0363204	0.141483	0.411651
IARS2	Q9NSE4	ENSG00000067704	-0.0271171	0.14176	0.411651
SDCBP	O00560	ENSG00000137575	-0.080745	0.142305	0.412328
SESTD1	Q86VW0	ENSG00000187231	-0.0439433	0.142248	0.412328
SAFB	Q15424	ENSG00000160633	0.0683565	0.14241	0.412345
TTL	Q8NG68	ENSG00000114999	-0.0862048	0.142738	0.412651
MEMO1	Q9Y316	ENSG00000162959	-0.0610663	0.142625	0.412651
RUSF1	Q96GQ5	ENSG00000140688	-0.0493657	0.142814	0.412651
#N/A	Q9BXC9	#N/A	0.0584543	0.143304	0.412919
LANCL2	Q9NS86	ENSG00000132434	-0.0460804	0.143164	0.412919
RPL27	P61353	ENSG00000131469	-0.043156	0.143095	0.412919
EMC7	Q9NPA0	ENSG00000134153	0.0334522	0.143219	0.412919
RAB11FIP5	Q9BXF6	ENSG00000135631	0.0434709	0.143464	0.413092
EMC1	Q8N766	ENSG00000127463	0.0274346	0.143621	0.413259
HLCS	P50747	ENSG00000159267	-0.0579582	0.14376	0.413372
EEF2	P13639	ENSG00000167658	0.0274728	0.143891	0.413462
ALDH7A1	P49419-2	#N/A	0.0519018	0.144257	0.414227
FMC1	Q96HJ9	ENSG00000164898	0.13065	0.144419	0.414406
EEF1A1	P68104	ENSG00000156508	0.0928275	0.144978	0.415723
PICK1	Q9NRD5	ENSG00000100151	-0.0277639	0.145201	0.416077
BOLA3	Q53S33	ENSG00000163170	-0.0650707	0.145498	0.416639
MTSS2	Q765P7	ENSG00000132613	0.0819267	0.145619	0.416699
APMAP	Q9HDC9	ENSG00000101474	0.0333321	0.14607	0.417703
MRPL19	P49406	ENSG00000115364	-0.0997581	0.146493	0.418623
G6PD	P11413	ENSG00000160211	0.0509736	0.147824	0.422138
NCEH1	Q6PIU2	ENSG00000144959	0.0388384	0.148136	0.422737
GHDC	Q8N2G8	ENSG00000167925	0.0614766	0.148561	0.42366
ANXA11	P50995	ENSG00000122359	0.040564	0.149057	0.424782
DIRAS2	Q96HU8	ENSG00000165023	-0.0478588	0.149229	0.424981
HAGH	Q16775	ENSG00000063854	-0.0256638	0.149633	0.42584
ARPIN	Q7Z6K5-2	#N/A	0.052697	0.150218	0.426199
NDUFA6	P56556	ENSG00000184983; ENSG00000273397; ENSG00000277365; ENSG00000281013; ENSPPAG00000037220; ENSPTRG00000014449	-0.0500997	0.150078	0.426199
SV2A	Q7L0J3	ENSG00000159164	-0.0447341	0.150272	0.426199
ATP5PB	P24539	ENSG00000116459	-0.0396421	0.149918	0.426199
SNTB2	Q13425	ENSG00000168807	0.0334244	0.150089	0.426199
CORO1A	P31146	ENSG00000102879	-0.0466685	0.150652	0.426985
CABP1	Q9NZU7	ENSG00000157782	-0.133017	0.150937	0.427181
BAX	Q07812	ENSG00000087088	0.0899258	0.150924	0.427181
MRPS17	Q9Y2R5	ENSG00000239789	-0.0873889	0.151214	0.427181
EPHB2	P29323	ENSG00000133216	0.0665517	0.151412	0.427181
RFTN1	Q14699	ENSG00000131378	0.0556993	0.151544	0.427181
BORCS5	Q969J3	ENSG00000165714; ENSG00000280689	0.0529551	0.151128	0.427181
TBC1D10B	Q4KMP7	ENSG00000169221	-0.0453591	0.151513	0.427181
NONO	Q15233	ENSG00000147140	0.0421188	0.151373	0.427181
GSTP1	P09211	ENSG00000084207	0.0359461	0.151689	0.427301
#N/A	Q9UPP5-2	#N/A	0.0615796	0.152048	0.427731
SMYD5	Q6GMV2	ENSG00000135632	-0.0592997	0.152001	0.427731
PEF1	Q9UBV8	ENSG00000162517	-0.0705267	0.152282	0.42781
NGLY1	Q96IV0	ENSG00000151092	-0.0420202	0.152262	0.42781
APOD	P05090	ENSG00000189058	0.0781941	0.153873	0.429954
RTL8C	A6ZKI3	ENSG00000134590	-0.0688075	0.1532	0.429954
ALDH1L1	O75891	ENSG00000144908	0.0634022	0.153839	0.429954
TTC37	Q6PGP7	ENSG00000198677	-0.041656	0.153593	0.429954
HECW1	Q76N89	ENSG00000002746	-0.0400629	0.153429	0.429954
TIMM9	Q9Y5J7	ENSG00000100575	-0.0363291	0.153641	0.429954
TAX1BP1	Q86VP1	ENSG00000106052	0.0317828	0.153721	0.429954
DNM1	Q05193-2	#N/A	-0.0263542	0.153327	0.429954
FMNL2	Q96PY5-3	#N/A	0.0747334	0.154242	0.430697
PLXNC1	O60486	ENSG00000136040	-0.0585175	0.154671	0.431123
VPS45	Q9NRW7	ENSG00000136631	0.0253346	0.154668	0.431123
GNL1	P36915	ENSG00000204590; ENSG00000206492; ENSG00000226882; ENSG00000228581; ENSG00000229470; ENSG00000232143; ENSG00000235986	-0.0250244	0.154706	0.431123
ALS2	Q96Q42	ENSG00000003393	0.028892	0.15512	0.431986
SWAP70	Q9UH65	ENSG00000133789	0.0475863	0.155383	0.432429
OR1M1	Q8NGA1	ENSG00000170929	-0.136856	0.155829	0.43316
LMNB2	Q03252	ENSG00000176619	0.0681579	0.156008	0.43316
AKR1A1	P14550	ENSG00000117448	0.0465173	0.156024	0.43316
NAP1L1	P55209	ENSG00000187109	0.0257421	0.156063	0.43316
SHROOM2	Q13796	ENSG00000146950	0.0451916	0.156209	0.433276
SYNPR	Q8TBG9	ENSG00000163630	-0.10154	0.15677	0.434092
AIMP2	Q13155	ENSG00000106305	0.0950889	0.15669	0.434092
UGGT1	Q9NYU2	ENSG00000136731	0.0237666	0.156816	0.434092
MRPS35	P82673	ENSG00000061794	-0.0815739	0.15698	0.434255
GSTM1	P09488	ENSG00000134184	-0.34305	0.157304	0.434283
NECAP1	Q8NC96	ENSG00000089818	0.0651855	0.157243	0.434283
CCDC43	Q96MW1	ENSG00000180329	0.0580518	0.15716	0.434283
COA4	Q9NYJ1	ENSG00000181924	0.0712858	0.157408	0.434284
CPM	P14384	ENSG00000135678	0.131458	0.157839	0.434606
A2M	P01023	ENSG00000175899	-0.103867	0.157666	0.434606
HMGB2	P26583	ENSG00000164104	-0.0971135	0.157781	0.434606
CDH13	P55290	ENSG00000140945	-0.0989718	0.158021	0.434819
OSGEP	Q9NPF4	ENSG00000092094	-0.0637367	0.158863	0.436848
MRPL4	Q9BYD3	ENSG00000105364	0.0762024	0.159293	0.43716
PPP2CB	P62714	ENSG00000104695	-0.0370098	0.159088	0.43716
APEH	P13798	ENSG00000164062	0.0288617	0.159216	0.43716
PALS1	Q8N3R9	ENSG00000072415	0.056878	0.15941	0.437195
TMEM65	Q6PI78	ENSG00000164983	-0.0881301	0.159747	0.437524
FXR1	P51114	ENSG00000114416	-0.0627529	0.159796	0.437524
COX6C	P09669	ENSG00000164919	-0.040212	0.159846	0.437524
HMGCS1	Q01581	ENSG00000112972	-0.103202	0.160965	0.439828
CAMK4	Q16566	ENSG00000152495	-0.0466929	0.161006	0.439828
TRAPPC12	Q8WVT3	ENSG00000171853	-0.0289577	0.160828	0.439828
TLN1	Q9Y490	ENSG00000137076	0.0397306	0.161251	0.439949
CAB39	Q9Y376	ENSG00000135932	0.0385909	0.161262	0.439949
ARPP19	P56211	ENSG00000128989	-0.0764919	0.161544	0.440141
PGM2L1	Q6PCE3	ENSG00000165434	-0.0528217	0.161538	0.440141
APOB	P04114	ENSG00000084674	-0.190482	0.162354	0.441562
HLA-DRA	P01903	#N/A	0.134	0.162384	0.441562
RASAL1	O95294	ENSG00000111344	-0.0862793	0.162271	0.441562
ACOX3	O15254	ENSG00000087008	0.0769537	0.162619	0.441623
LACTB2	Q53H82	ENSG00000147592	0.047276	0.162519	0.441623
COL18A1	P39060	ENSG00000182871	-0.135584	0.163215	0.442374
CAND1	Q86VP6	ENSG00000111530	-0.0341225	0.163096	0.442374
RPL15	P61313	ENSG00000174748	0.0292225	0.163184	0.442374
ENSA	O43768	ENSG00000143420	-0.109502	0.163736	0.442989
CYTH2	Q99418	ENSG00000105443	-0.0969027	0.163869	0.442989
EIF2S2	P20042	ENSG00000125977	-0.0394244	0.163851	0.442989
BRAF	P15056	ENSG00000157764	-0.0209742	0.163708	0.442989
ITGB2	P05107	ENSG00000160255	0.0765761	0.164255	0.443746
ESD	P10768	ENSG00000139684	0.0518959	0.165104	0.44522
RPS3A	P61247	ENSG00000145425	-0.0419042	0.165123	0.44522
CLTC	Q00610	ENSG00000141367	-0.0312596	0.164963	0.44522
TBRG4	Q969Z0	ENSG00000136270	-0.0543429	0.165538	0.446051
SPATA2	Q9UM82	ENSG00000158480	0.0560681	0.165779	0.446411
SLC16A1	P53985	ENSG00000155380; ENSG00000281917	-0.150757	0.166188	0.446925
PRCP	P42785	ENSG00000137509	-0.0775719	0.166484	0.446925
SYT5	O00445	ENSG00000129990	0.072271	0.166327	0.446925
MCU	Q8NE86	ENSG00000156026	-0.0418185	0.166498	0.446925
PIN1	Q13526	ENSG00000127445	0.0319377	0.166508	0.446925
DPP9	Q86TI2	ENSG00000142002	0.032463	0.166677	0.44709
HOOK3	Q86VS8	ENSG00000168172	-0.0549083	0.166792	0.447109
ATP2B4	P23634-2	#N/A	0.0839464	0.167153	0.44779
CPEB3	Q8NE35-2	#N/A	-0.0531675	0.169551	0.453921
USP15	Q9Y4E8	ENSG00000135655	-0.030543	0.169786	0.454256
MAP3K5	Q99683	ENSG00000197442	0.0749318	0.170174	0.454586
SNCA	P37840	ENSG00000145335	0.0659352	0.170237	0.454586
TCERG1	O14776	ENSG00000113649	0.0357471	0.170091	0.454586
PPP2R5A	Q15172	ENSG00000066027	-0.0530723	0.170582	0.455215
UQCC2	Q9BRT2	ENSG00000137288	0.100257	0.170778	0.455443
TSC22D4	Q9Y3Q8	ENSG00000166925	0.0800045	0.171031	0.455826
DNAJC10	Q8IXB1	ENSG00000077232	-0.0686226	0.171423	0.45658
SRPRB	Q9Y5M8	ENSG00000144867	-0.0658069	0.171631	0.456839
KTN1	Q86UP2	ENSG00000126777	0.0345592	0.171767	0.456908
LAMTOR2	Q9Y2Q5	ENSG00000116586	-0.0499783	0.171999	0.456941
#N/A	Q9HA65	#N/A	-0.0478341	0.171892	0.456941
CYBC1	Q9BQA9	ENSG00000178927	-0.122017	0.172177	0.457123
ACO1	P21399	ENSG00000122729	0.0326084	0.172316	0.457198
LRRFIP2	Q9Y608	ENSG00000093167	0.0483451	0.172438	0.45723
PLG	P00747	ENSG00000122194	-0.141256	0.172871	0.457794
SH3BGRL	O75368	ENSG00000131171	-0.0491013	0.172761	0.457794
NDUFS1	P28331	ENSG00000023228; ENSG00000283447	-0.0371248	0.172998	0.45784
PRNP	P04156	ENSG00000171867	0.0779677	0.173116	0.457859
TAGLN2	P37802	ENSG00000158710	-0.0741332	0.173428	0.458393
MTIF2	P46199	ENSG00000085760	-0.042209	0.173847	0.459209
LMAN1	P49257	ENSG00000074695	0.0550359	0.174309	0.460135
TUBA8	Q9NY65	ENSG00000183785	0.0568182	0.174905	0.461408
STAT3	P40763	ENSG00000168610	0.0336723	0.175013	0.461408
D2HGDH	Q8N465	ENSG00000180902	-0.0834859	0.175124	0.461408
PTPN23	Q9H3S7	ENSG00000076201	0.0205826	0.175308	0.461601
INPP5F	Q9Y2H2	ENSG00000198825	-0.0617937	0.175781	0.462385
PRKCI	P41743	ENSG00000163558	0.0592883	0.175829	0.462385
FGB	P02675	ENSG00000171564	-0.167634	0.176558	0.462517
BTF3L4	Q96K17	ENSG00000134717	-0.0846305	0.176704	0.462517
ZYX	Q15942	ENSG00000159840; ENSG00000285443	0.0532482	0.176477	0.462517
SGTA	O43765	ENSG00000104969	0.0469058	0.176589	0.462517
EXOC6	Q8TAG9	ENSG00000138190	-0.0423259	0.176624	0.462517
VPS18	Q9P253	ENSG00000104142	0.0412892	0.176458	0.462517
SNRNP70	P08621	ENSG00000104852	0.0391899	0.176056	0.462517
EHD3	Q9NZN3	ENSG00000013016	-0.0233562	0.176769	0.462517
GALC	P54803	ENSG00000054983	0.144233	0.177197	0.463345
CACHD1	Q5VU97	ENSG00000158966	0.061037	0.177712	0.463598
COQ6	Q9Y2Z9	ENSG00000119723	-0.0568246	0.177653	0.463598
RCN2	Q14257	ENSG00000117906	-0.0448209	0.177741	0.463598
USP47	Q96K76-4	#N/A	0.0287588	0.177411	0.463598
#N/A	P16112	#N/A	0.0868274	0.178358	0.464916
CHCHD6	Q9BRQ6	ENSG00000159685	-0.0580149	0.179062	0.46646
BCKDHA	P12694	ENSG00000248098	-0.036534	0.179212	0.466558
PPM1B	O75688	ENSG00000138032	0.0451522	0.179425	0.466788
MAP2K6	P52564	ENSG00000108984	0.0397108	0.179525	0.466788
UFM1	P61960	ENSG00000120686	-0.0296891	0.180316	0.468552
FEN1	P39748	ENSG00000168496	-0.0917587	0.180547	0.468755
PPT1	P50897	ENSG00000131238	-0.0558234	0.18062	0.468755
SHC3	Q92529	ENSG00000148082	0.0349051	0.180753	0.468807
TENM3	Q9P273	ENSG00000218336	-0.060115	0.180931	0.468976
KLK6	Q92876	ENSG00000167755	-0.118014	0.181597	0.46956
SEC31A	O94979	ENSG00000138674	0.0673971	0.181947	0.46956
SPCS3	P61009	ENSG00000129128	0.0383287	0.181756	0.46956
ATG2B	Q96BY7	ENSG00000066739	-0.0294728	0.181881	0.46956
VPS11	Q9H270	#N/A	0.0266579	0.181581	0.46956
UPF1	Q92900	ENSG00000005007	0.0230807	0.18166	0.46956
RAN	P62826	ENSG00000132341	0.0184632	0.181305	0.46956
FGG	P02679	ENSG00000171557	-0.168201	0.182233	0.470005
PCSK1N	Q9UHG2	ENSG00000102109	-0.0702897	0.182579	0.470122
GSTO1	P78417	ENSG00000148834	0.0509654	0.182628	0.470122
GTPBP4	Q9BZE4	ENSG00000107937	-0.049671	0.182731	0.470122
AKT3	Q9Y243	ENSG00000117020; ENSG00000275199	-0.0263251	0.182439	0.470122
SMARCC2	Q8TAQ2-3	#N/A	0.0333129	0.183385	0.471512
PSMB2	P49721	ENSG00000126067	-0.0306486	0.183576	0.471712
SLC39A6	Q13433	ENSG00000141424	0.037949	0.183902	0.472258
PRKDC	P78527	ENSG00000253729	-0.0283574	0.184213	0.472548
SRGAP3	O43295-2	#N/A	-0.0236857	0.184243	0.472548
ECH1	Q13011	ENSG00000104823; ENSG00000282853	-0.0726848	0.184509	0.472647
VARS1	P26640	ENSG00000096171; ENSG00000204394; ENSG00000224264; ENSG00000226589; ENSG00000231116	0.0345757	0.184478	0.472647
CDH10	Q9Y6N8	ENSG00000040731	-0.0440949	0.184804	0.473111
DECR1	Q16698	ENSG00000104325	0.0659154	0.184954	0.473204
RTN3	O95197	ENSG00000133318	-0.0384477	0.185219	0.47359
EMD	P50402	ENSG00000102119	-0.0707582	0.18582	0.474251
NF2	P35240	ENSG00000186575	0.0490421	0.185641	0.474251
MACROH2A1	O75367	ENSG00000113648	0.0376676	0.185809	0.474251
RPL12	P30050	ENSG00000197958	0.0239705	0.18603	0.474496
MAPK3	P27361	ENSG00000102882	0.0488262	0.186434	0.475236
PTK2B	Q14289	ENSG00000120899	-0.0365601	0.186789	0.475848
SAT2	Q96F10	ENSG00000141504	0.110917	0.187438	0.476916
ARHGAP35	Q9NRY4	ENSG00000160007	-0.0202979	0.187329	0.476916
EFHD1	Q9BUP0	ENSG00000115468	0.119167	0.18865	0.478316
BAG5	Q9UL15	ENSG00000166170	-0.0995913	0.188785	0.478316
RPS28	P62857	ENSG00000233927	0.0618745	0.189063	0.478316
IMPACT	Q9P2X3	ENSG00000154059	-0.0617508	0.188776	0.478316
LIMK1	P53667	ENSG00000106683	0.0585361	0.188301	0.478316
EFL1	Q7Z2Z2	ENSG00000140598	0.0564268	0.188922	0.478316
CCM2	Q9BSQ5	ENSG00000136280	-0.049774	0.188365	0.478316
CELF2	O95319-3	#N/A	-0.0379578	0.188754	0.478316
ARFGAP1	Q8N6T3	ENSG00000101199	-0.0335823	0.189139	0.478316
SNX5	Q9Y5X3	ENSG00000089006	0.0332445	0.189012	0.478316
OGFRL1	Q5TC84	ENSG00000119900	0.0611175	0.189538	0.479032
UBE2J1	Q9Y385	ENSG00000198833	-0.0539526	0.190558	0.480796
RTCA	O00442	ENSG00000137996	-0.0388454	0.19048	0.480796
GOLGB1	Q14789	ENSG00000173230	-0.0343064	0.190583	0.480796
MRPS26	Q9BYN8	ENSG00000125901	-0.0787236	0.190977	0.48103
OXSM	Q9NWU1	ENSG00000151093	-0.0442665	0.191023	0.48103
CCDC47	Q96A33	ENSG00000108588	0.0437798	0.191018	0.48103
DSTN	P60981	ENSG00000125868	-0.0246483	0.191164	0.481095
PSMC4	P43686	ENSG00000013275; ENSG00000281221	0.0272397	0.191571	0.481826
GK	P32189-1	#N/A	-0.0399461	0.191788	0.48208
HSPH1	Q92598	ENSG00000120694	0.037032	0.192513	0.483609
ISOC2	Q96AB3	ENSG00000063241	-0.0883489	0.1932	0.484893
ATAD3A	Q9NVI7-2	#N/A	-0.0290532	0.193257	0.484893
CMPK1	P30085	ENSG00000162368	-0.102705	0.193456	0.485099
GET4	Q7L5D6	ENSG00000239857	0.102165	0.19363	0.485242
FUBP1	Q96AE4	ENSG00000162613	-0.0368299	0.193776	0.485315
LIN7A	O14910	ENSG00000111052	0.0342216	0.194633	0.487169
CHMP1B	Q7LBR1	ENSG00000255112	-0.0592562	0.195023	0.487264
RNMT	O43148	ENSG00000101654	-0.0452322	0.194946	0.487264
SYAP1	Q96A49	ENSG00000169895	0.0396696	0.194836	0.487264
PCCB	P05166	ENSG00000114054	-0.0316509	0.195156	0.487304
MRPL27	Q9P0M9	ENSG00000108826	-0.0623581	0.195463	0.487777
OPALIN	Q96PE5	ENSG00000197430	0.174666	0.196407	0.488773
TOMM6	Q96B49	ENSG00000214736	0.0421466	0.19645	0.488773
UBE2Q1	Q7Z7E8	ENSG00000160714	-0.0421214	0.196407	0.488773
TIMM22	Q9Y584	ENSG00000177370; ENSG00000277649; ENSG00000278501	-0.0289771	0.196023	0.488773
NPEPPS	P55786	ENSG00000141279	0.0242709	0.196103	0.488773
ALB	P02768	ENSG00000163631	-0.108963	0.196828	0.489128
HOMER1	Q86YM7	ENSG00000152413	-0.0320655	0.196782	0.489128
NT5C2	P49902	ENSG00000076685	0.0418431	0.197144	0.489618
CHCHD3	Q9NX63	ENSG00000106554	0.0474239	0.197568	0.490379
ZER1	Q7Z7L7	ENSG00000160445	-0.0786599	0.19795	0.491034
HARS2	P49590	ENSG00000112855	0.0424103	0.198197	0.491354
CMC4	P56277	ENSG00000182712	0.065389	0.198582	0.491373
PCDH10	Q9P2E7	ENSG00000138650	0.0527307	0.198597	0.491373
LYPLAL1	Q5VWZ2	ENSG00000143353	-0.0464223	0.198678	0.491373
GOLGA4	Q13439-5	#N/A	-0.0372625	0.198495	0.491373
FAM107A	O95990	ENSG00000168309	0.151028	0.199458	0.491825
GAMT	Q14353	ENSG00000130005	0.0827151	0.199571	0.491825
CD47	Q08722-4	#N/A	-0.0465577	0.199192	0.491825
DENND4C	Q5VZ89	ENSG00000137145	-0.0449994	0.199361	0.491825
SLC30A1	Q9Y6M5	ENSG00000170385	0.0420621	0.199456	0.491825
WDR82	Q6UXN9	ENSG00000164091	0.0328562	0.1991	0.491825
ANXA4	P09525	ENSG00000196975	0.0501895	0.199952	0.492473
GRSF1	Q12849	ENSG00000132463	-0.0465213	0.200097	0.492536
CNPY3	Q9BT09	ENSG00000137161	0.0450953	0.200638	0.493577
STOM	P27105	ENSG00000148175	0.0917653	0.201097	0.493829
ANXA3	P12429	ENSG00000138772	-0.0517754	0.20103	0.493829
PGK1	P00558	ENSG00000102144	-0.0192869	0.200951	0.493829
UQCC1	Q9NVA1	ENSG00000101019	-0.0764179	0.201296	0.494026
SGPL1	O95470	ENSG00000166224	0.066177	0.201765	0.494029
CDC42	P60953-1	#N/A	0.0583487	0.201684	0.494029
BAZ1B	Q9UIG0	ENSG00000009954	0.0556062	0.201892	0.494029
FAF1	Q9UNN5	ENSG00000185104	-0.0496199	0.201888	0.494029
AVL9	Q8NBF6	ENSG00000105778	-0.0421032	0.20165	0.494029
UNC5C	O95185	ENSG00000182168	0.0726032	0.202272	0.4944
RAB3A	P20336	ENSG00000105649	0.0380637	0.202281	0.4944
OPLAH	O14841	ENSG00000178814	0.0590719	0.202921	0.495089
MINK1	Q8N4C8-3	#N/A	-0.0541704	0.202915	0.495089
USP25	Q9UHP3	ENSG00000155313	0.0514916	0.202831	0.495089
WASHC4	Q2M389	ENSG00000136051	0.0445111	0.203641	0.496553
HECTD4	Q9Y4D8	#N/A	-0.0351094	0.204003	0.497145
PLXND1	Q9Y4D7	ENSG00000004399	0.0524226	0.204172	0.497265
RASAL2	Q9UJF2-2	#N/A	-0.0480095	0.204292	0.497265
PELO	Q9BRX2	ENSG00000152684	0.061686	0.204444	0.497344
APOA1	P02647	ENSG00000118137	-0.132676	0.204789	0.497894
NDUFAF7	Q7L592	ENSG00000003509	-0.0506833	0.205021	0.498166
DNAJC16	Q9Y2G8	ENSG00000116138	0.0681612	0.205281	0.498506
GNG13	Q9P2W3	ENSG00000127588	0.0796346	0.205455	0.498635
SNRPE	P62304	ENSG00000182004	0.0345535	0.205662	0.498768
CUTA	O60888	ENSG00000112514; ENSG00000226492	0.0304949	0.205805	0.498768
ETF1	P62495	ENSG00000120705	0.0187489	0.205869	0.498768
DNAJB1	P25685	ENSG00000132002	0.033085	0.206289	0.499204
NAP1L4	Q99733-2	#N/A	0.0264679	0.206196	0.499204
MRPL58	Q14197	ENSG00000167862	-0.0615717	0.206921	0.500442
MGLL	Q99685	ENSG00000074416	-0.0433859	0.207122	0.500635
ERC1	Q8IUD2	ENSG00000082805	-0.0626698	0.207766	0.501026
#N/A	Q8NCA5	#N/A	-0.0608483	0.207731	0.501026
SCAI	Q8N9R8	ENSG00000173611	-0.0330664	0.207537	0.501026
XRCC6	P12956	ENSG00000196419	0.0280976	0.207591	0.501026
PLPBP	O94903	ENSG00000147471	0.0280327	0.207922	0.50111
HSP90B1	P14625	ENSG00000166598	-0.0308679	0.208133	0.501329
CDC123	O75794	ENSG00000151465	0.0444851	0.209078	0.503022
GPRIN1	Q7Z2K8	ENSG00000169258	0.0422882	0.209075	0.503022
TMED8	Q6PL24	ENSG00000100580	-0.0756276	0.20955	0.503867
ANAPC4	Q9UJX5	ENSG00000053900	-0.0571634	0.209849	0.504294
TMEM11	P17152	ENSG00000178307	-0.0698883	0.210355	0.504552
DHX29	Q7Z478	ENSG00000067248	0.057341	0.210544	0.504552
ABLIM3	O94929	ENSG00000173210	0.0511625	0.210564	0.504552
TRAPPC10	P48553	ENSG00000160218	-0.0458599	0.21054	0.504552
ACTR3	P61158	ENSG00000115091	-0.0232287	0.210181	0.504552
PRKAB1	Q9Y478	ENSG00000111725	-0.0673498	0.210686	0.504553
PLXNB2	O15031	ENSG00000196576	0.0368317	0.210947	0.504695
MPI	P34949	ENSG00000178802	-0.0367117	0.210988	0.504695
LZTFL1	Q9NQ48	ENSG00000163818	-0.0311304	0.211442	0.50549
DDX18	Q9NVP1	ENSG00000088205	0.0695354	0.21169	0.505792
RAB8B	Q92930	ENSG00000166128	0.118026	0.212174	0.506358
CSNK1A1	P48729	ENSG00000113712	-0.0603027	0.212358	0.506358
NUAK1	O60285	ENSG00000074590	-0.0520867	0.212116	0.506358
ARL8A	Q96BM9	ENSG00000143862	0.0477765	0.212658	0.506358
SFXN5	Q8TD22	ENSG00000144040	0.0422069	0.212598	0.506358
NDUFS4	O43181	ENSG00000164258	-0.0361487	0.212428	0.506358
PLPPR4	Q7Z2D5	ENSG00000117600	0.082965	0.213351	0.50713
ATRNL1	Q5VV63	ENSG00000107518	0.0635533	0.213232	0.50713
HDDC2	Q7Z4H3	ENSG00000111906	0.0551189	0.213446	0.50713
DLGAP1	O14490-6	#N/A	-0.0462888	0.213592	0.50713
PGRMC2	O15173	ENSG00000164040	0.0290344	0.213551	0.50713
COPE	O14579	ENSG00000105669	0.056825	0.213804	0.507342
PPP4R1	Q8TF05	ENSG00000154845	0.0641932	0.214281	0.507893
ARRB2	P32121	ENSG00000141480	-0.0379769	0.214261	0.507893
GAB2	Q9UQC2	ENSG00000033327	-0.063942	0.214755	0.508727
MT2A	P02795	ENSG00000125148	-0.167425	0.215164	0.509117
SLC25A40	Q8TBP6	ENSG00000075303	-0.0779466	0.215165	0.509117
AIDA	Q96BJ3	ENSG00000186063	-0.0274042	0.215706	0.510106
MROH1	Q8NDA8	ENSG00000179832	-0.0632147	0.216048	0.510494
ATE1	O95260	ENSG00000107669	0.0537499	0.216238	0.510494
EIF6	P56537	ENSG00000242372	0.0492662	0.216235	0.510494
GUF1	Q8N442	ENSG00000151806	-0.0695153	0.216457	0.510722
SUCLG2	Q96I99	ENSG00000172340	0.0376445	0.216891	0.511455
ITIH2	P19823	ENSG00000151655	-0.119497	0.217374	0.512302
MRPL9	Q9BYD2	ENSG00000143436	-0.0638917	0.2183	0.513079
NCK2	O43639	ENSG00000071051	-0.045131	0.218041	0.513079
CCDC127	Q96BQ5	ENSG00000164366	-0.0354201	0.218079	0.513079
CANX	P27824	ENSG00000127022; ENSG00000283777	-0.0308131	0.217889	0.513079
DDX39B	Q13838	ENSG00000198563; ENSG00000215425; ENSG00000225073; ENSG00000225859; ENSG00000229496; ENSG00000230624; ENSG00000235439	0.0278204	0.218321	0.513079
SORBS1	Q9BX66-12	#N/A	0.0507254	0.218832	0.513618
SLC27A1	Q6PCB7	ENSG00000130304	0.0425659	0.218921	0.513618
CORO1B	Q9BR76	ENSG00000172725	-0.0368702	0.218758	0.513618
PCDH19	Q8TAB3	ENSG00000165194	0.0585033	0.219477	0.514443
CRYM	Q14894	ENSG00000103316	-0.046017	0.219521	0.514443
MRPL49	Q13405	ENSG00000149792	-0.0580862	0.219903	0.51505
TMED2	Q15363	ENSG00000086598	-0.0966166	0.220321	0.515737
S100A13	Q99584	ENSG00000189171	0.0589488	0.220538	0.515861
MICAL3	Q7RTP6	ENSG00000243156	0.0284822	0.220622	0.515861
ACO2	Q99798	ENSG00000100412	-0.027764	0.220789	0.51596
LETM1	O95202	ENSG00000168924	-0.0218472	0.221486	0.517299
ARL15	Q9NXU5	ENSG00000185305	-0.0392345	0.221627	0.517337
ATP5F1C	P36542-2	#N/A	-0.0259354	0.22181	0.517475
PADI2	Q9Y2J8	ENSG00000117115	0.0631575	0.222068	0.517717
SKP1	P63208	ENSG00000113558	0.0371607	0.222164	0.517717
TEX264	Q9Y6I9	ENSG00000164081	0.0601895	0.222615	0.518377
UROS	P10746	ENSG00000188690	-0.0583931	0.222821	0.518377
PRPF8	Q6P2Q9	ENSG00000174231; ENSG00000274442	0.0278234	0.222703	0.518377
CDK18	Q07002-3	#N/A	0.0581171	0.223417	0.519182
CUL2	Q13617	ENSG00000108094	-0.0200644	0.223314	0.519182
PODXL	O00592	ENSG00000128567	-0.0725212	0.22364	0.519409
GSTA4	O15217	ENSG00000170899	-0.0906013	0.223908	0.519742
KCNA1	Q09470	ENSG00000111262	0.0904391	0.224668	0.520342
CBR1	P16152	ENSG00000159228	0.0549358	0.224518	0.520342
NUP205	Q92621	ENSG00000155561	-0.0329681	0.224665	0.520342
UQCRC2	P22695	ENSG00000140740	-0.0284758	0.224317	0.520342
ACADM	P11310	ENSG00000117054	-0.0617909	0.224897	0.520582
MRPL41	Q8IXM3	ENSG00000182154	-0.0713424	0.225062	0.520627
DYNLT1	P63172	ENSG00000146425	0.0627448	0.225292	0.520627
RASGRF2	O14827	ENSG00000113319	0.0449792	0.225232	0.520627
TKT	P29401	ENSG00000163931	0.0320285	0.225447	0.520672
EIF3A	Q14152	ENSG00000107581	0.0218314	0.225562	0.520672
PPP3CC	P48454	ENSG00000120910	-0.0365828	0.225739	0.520792
MOGS	Q13724	ENSG00000115275	-0.0327548	0.226651	0.522605
NIBAN2	Q96TA1	ENSG00000136830	0.0615117	0.227164	0.522927
APPL2	Q8NEU8	ENSG00000136044	0.0439185	0.227168	0.522927
CISD1	Q9NZ45	ENSG00000122873	-0.0192091	0.226936	0.522927
NFASC	O94856-5	#N/A	0.0809313	0.227458	0.523304
OCIAD1	Q9NX40	ENSG00000109180	-0.0498018	0.227676	0.523516
ENAH	Q8N8S7	ENSG00000154380	0.0315745	0.227931	0.523812
MRPS9	P82933	ENSG00000135972	-0.076497	0.228376	0.524545
OSBPL1A	Q9BXW6	ENSG00000141447	-0.0279511	0.22867	0.524641
RAD23B	P54727	ENSG00000119318	-0.0263804	0.228625	0.524641
CSNK2A1	P68400	ENSG00000101266	-0.0413609	0.229078	0.525287
EIPR1	Q53HC9	ENSG00000032389	-0.0486308	0.229526	0.525461
KHDRBS3	O75525	ENSG00000131773	0.0485983	0.229293	0.525461
AK1	P00568	ENSG00000106992	0.0390822	0.229533	0.525461
PDAP1	Q13442	ENSG00000106244	-0.0380641	0.229972	0.525981
BPNT1	O95861	ENSG00000162813	0.0202215	0.230014	0.525981
GLIPR2	Q9H4G4	ENSG00000122694	0.103277	0.23041	0.526324
MTMR10	Q9NXD2	ENSG00000166912; ENSG00000277086	0.060192	0.230439	0.526324
ATP5F1D	P30049	ENSG00000099624	-0.0291896	0.230544	0.526324
CNP	P09543	ENSG00000173786	0.121919	0.230763	0.526535
SRPRA	P08240	ENSG00000182934	-0.0447971	0.231051	0.526902
ROBO2	Q9HCK4	ENSG00000185008	-0.0568871	0.231219	0.526996
MACF1	Q9UPN3-5	#N/A	0.0718172	0.231552	0.527467
GNB2	P62879	ENSG00000172354	-0.0289452	0.231823	0.527794
#N/A	Q49A26	#N/A	0.0580101	0.232304	0.528309
DENR	O43583	ENSG00000139726	-0.0329	0.232256	0.528309
#N/A	O43665	#N/A	-0.0882878	0.232593	0.52839
AGAP1	Q9UPQ3	ENSG00000157985	0.0328841	0.232577	0.52839
JUP	P14923	ENSG00000173801	-0.1124	0.233513	0.529773
TRAPPC5	Q8IUR0	ENSG00000181029	-0.0807765	0.23377	0.529773
SH3RF1	Q7Z6J0	ENSG00000154447	-0.048824	0.233676	0.529773
MDP1	Q86V88	ENSG00000213920; ENSG00000285200	-0.0485236	0.23384	0.529773
RNPEP	Q9H4A4	ENSG00000176393	-0.0395385	0.233341	0.529773
ACSBG1	Q96GR2	ENSG00000103740	-0.049075	0.234036	0.52993
TERF2IP	Q9NYB0	ENSG00000166848	0.06695	0.234201	0.530013
UHRF1BP1L	A0JNW5	ENSG00000111647	0.0277613	0.234545	0.530504
MTX2	O75431	ENSG00000128654	-0.0304386	0.234858	0.530922
NCOA7	Q8NI08-2	#N/A	0.0269137	0.235137	0.531265
EPB41L1	Q9H4G0	ENSG00000088367	0.0212709	0.235584	0.531985
DDX1	Q92499	ENSG00000079785	-0.0302057	0.235764	0.532102
SLC9A3R2	Q15599	ENSG00000065054	0.0330517	0.236077	0.532518
CALU	O43852	ENSG00000128595	-0.0606938	0.236211	0.532532
BECN1	Q14457	ENSG00000126581	-0.0480183	0.236465	0.532816
DIP2A	Q14689	ENSG00000160305	0.0289244	0.236947	0.533324
DARS1	P14868	ENSG00000115866	0.0188677	0.236888	0.533324
HACL1	Q9UJ83	ENSG00000131373	0.110335	0.238537	0.534584
TRPV2	Q9Y5S1	ENSG00000187688	0.100723	0.238079	0.534584
NHLRC3	Q5JS37	ENSG00000188811	0.0467077	0.238268	0.534584
ADAM23	O75077	ENSG00000114948	-0.0465093	0.238384	0.534584
OSBPL10	Q9BXB5	ENSG00000144645	0.0425777	0.238166	0.534584
PIK3R1	P27986	ENSG00000145675	0.0391956	0.237909	0.534584
RALA	P11233	ENSG00000006451	0.0356461	0.238521	0.534584
DHX9	Q08211	ENSG00000135829	0.0263581	0.237971	0.534584
FAAH	O00519	ENSG00000117480	-0.0730951	0.238849	0.534997
TP53RK	Q96S44	ENSG00000172315	0.0448396	0.239327	0.535547
VPS37A	Q8NEZ2	ENSG00000155975	-0.0334356	0.239353	0.535547
SLC4A1	P02730	ENSG00000004939	-0.128391	0.239891	0.536175
CAPZA2	P47755	ENSG00000198898	-0.0219206	0.23977	0.536175
CTPS1	P17812	ENSG00000171793	-0.0313809	0.240071	0.536288
EPS15L1	Q9UBC2-2	#N/A	-0.0144299	0.24033	0.536578
MT-CO2	P00403	ENSG00000198712	-0.0730266	0.240683	0.537061
#N/A	O95248	#N/A	-0.0166824	0.240805	0.537061
RIMS3	Q9UJD0	ENSG00000117016	0.0330832	0.24136	0.537897
CAMSAP2	Q08AD1	ENSG00000118200	0.0282691	0.241531	0.537897
NRXN3	Q9Y4C0-4	#N/A	0.0268716	0.241668	0.537897
ARPC5L	Q9BPX5	ENSG00000136950	-0.0217779	0.241698	0.537897
CDV3	Q9UKY7	ENSG00000091527	0.0528049	0.241985	0.538249
ADCY1	Q08828	ENSG00000164742	-0.0707356	0.242388	0.538279
DPYSL3	Q14195-2	#N/A	0.0372098	0.242301	0.538279
NCLN	Q969V3	ENSG00000125912	-0.0352951	0.242313	0.538279
ASAP1	Q9ULH1	ENSG00000153317	-0.0213664	0.242943	0.539225
MTA1	Q13330	ENSG00000182979	0.0865596	0.243204	0.539515
ISCA1	Q9BUE6	ENSG00000135070	0.0337766	0.243693	0.540313
KYAT3	Q6YP21	ENSG00000137944	-0.0977751	0.243934	0.540558
GAPDH	P04406-2	#N/A	0.136104	0.24412	0.540682
FAM177A1	Q8N128	ENSG00000151327	-0.0648246	0.244415	0.540757
RBM12	Q9NTZ6	ENSG00000244462	0.0283532	0.244387	0.540757
MSI2	Q96DH6	ENSG00000153944	-0.0352605	0.245112	0.542012
PIK3CA	P42336	ENSG00000121879	-0.0396858	0.245404	0.542369
ABHD10	Q9NUJ1	ENSG00000144827	-0.0318174	0.245558	0.542422
NDUFB11	Q9NX14	ENSG00000147123	-0.0354508	0.245817	0.542704
ATP1A1	P05023	ENSG00000163399	0.0481987	0.246939	0.544891
SPAST	Q9UBP0	ENSG00000021574	-0.0655481	0.247209	0.545198
RPS21	P63220	ENSG00000171858	0.0505227	0.247385	0.545296
CLIC1	O00299	ENSG00000206394; ENSG00000213719; ENSG00000223639; ENSG00000226248; ENSG00000226417; ENSG00000226651; ENSG00000230685	0.0639123	0.247824	0.545976
MVP	Q14764	ENSG00000013364	0.119618	0.248029	0.546136
FNTB	P49356	ENSG00000257365	-0.0704127	0.248354	0.546562
C4BPA	P04003	ENSG00000123838	-0.144715	0.249317	0.548225
RETSAT	Q6NUM9	ENSG00000042445	-0.0771609	0.24938	0.548225
NACAD	O15069	ENSG00000136274	-0.0727991	0.250165	0.548225
AARSD1	Q9BTE6	ENSG00000108825; ENSG00000266967	-0.060178	0.250238	0.548225
CHD4	Q14839	ENSG00000111642	0.0494269	0.250071	0.548225
#N/A	Q99873	#N/A	0.0451631	0.25001	0.548225
OSBP2	Q969R2	ENSG00000184792	-0.0337057	0.249962	0.548225
SNX4	O95219	ENSG00000114520	-0.0274454	0.250125	0.548225
ERP44	Q9BS26	ENSG00000023318	-0.0230769	0.250297	0.548225
ARHGAP5	Q13017	ENSG00000100852	0.0256135	0.250791	0.549017
GSTM3	P21266	ENSG00000134202	0.0896382	0.252944	0.550346
OARD1	Q9Y530	ENSG00000124596	-0.0718083	0.25292	0.550346
NCDN	Q9UBB6-2	#N/A	-0.0558936	0.252937	0.550346
GNAZ	P19086	ENSG00000128266	0.0463599	0.252455	0.550346
PPP1R12A	O14974	ENSG00000058272	0.041647	0.25305	0.550346
GRM3	Q14832	ENSG00000198822	0.0401955	0.252936	0.550346
YWHAB	P31946	ENSG00000166913	0.0397393	0.252324	0.550346
DNAJB4	Q9UDY4	ENSG00000162616	0.0362155	0.251837	0.550346
TUBB2A	Q13885	ENSG00000137267	0.0326153	0.253119	0.550346
#N/A	Q9UPX8	#N/A	-0.0302516	0.2527	0.550346
UBE2V2	Q15819	ENSG00000169139	0.0284848	0.252067	0.550346
ANKFY1	Q9P2R3	ENSG00000185722	0.0242565	0.251898	0.550346
SSBP1	Q04837	ENSG00000106028; ENSG00000262771	-0.0232391	0.251785	0.550346
ALAD	P13716	ENSG00000148218	0.0425472	0.253647	0.551205
ARMCX1	Q9P291	ENSG00000126947	-0.0580401	0.253799	0.551248
PDCD6	O75340-2	#N/A	-0.0796217	0.254179	0.551784
JPT1	Q9UK76	ENSG00000189159	0.0813944	0.254675	0.552033
TRAF2	Q12933	ENSG00000127191	0.0327333	0.254644	0.552033
SDHA	P31040	ENSG00000073578	-0.0282047	0.254692	0.552033
GABRA5	P31644	ENSG00000186297	-0.0924768	0.25592	0.552751
NOLC1	Q14978	ENSG00000166197	0.0813457	0.255584	0.552751
IFIT1	P09914	ENSG00000185745	0.0703039	0.255869	0.552751
PTPRK	Q15262	ENSG00000152894; ENSG00000273993	0.0532962	0.256199	0.552751
CNTN2	Q02246	ENSG00000184144	0.0532648	0.255611	0.552751
MRPL12	P52815	ENSG00000262814	-0.0494608	0.25616	0.552751
#N/A	O43847	#N/A	-0.048015	0.256152	0.552751
CACNA2D3	Q8IZS8	ENSG00000157445	0.0380528	0.25584	0.552751
ARHGAP26	Q9UNA1	ENSG00000145819	0.0284244	0.256221	0.552751
IPO11	Q9UI26	ENSG00000086200	-0.0860982	0.256923	0.553116
SVIP	Q8NHG7	ENSG00000198168	0.0555078	0.256688	0.553116
LAMP1	P11279	ENSG00000185896	0.040522	0.25686	0.553116
HMGCL	P35914	ENSG00000117305	0.0363974	0.256749	0.553116
SRXN1	Q9BYN0	ENSG00000271303	0.0528826	0.257322	0.553689
IARS1	P41252	ENSG00000196305	-0.0305535	0.257713	0.554243
RPS3	P23396	ENSG00000149273	-0.0295186	0.2582	0.554488
VIPAS39	Q9H9C1	ENSG00000151445	0.0245229	0.258227	0.554488
PRDX2	P32119	ENSG00000167815	0.0186455	0.258219	0.554488
ILF3	Q12906	ENSG00000129351	-0.0625471	0.258843	0.555523
ARL3	P36405	ENSG00000138175	0.026109	0.259607	0.556874
RALB	P11234	ENSG00000144118	-0.0890423	0.260126	0.557701
YWHAZ	P63104	ENSG00000164924	-0.0238978	0.260302	0.557791
RBSN	Q9H1K0	ENSG00000131381	-0.0204667	0.260455	0.557831
GFOD1	Q9NXC2	ENSG00000145990	0.0317324	0.261175	0.559085
GBP1	P32455	ENSG00000117228	0.0754122	0.261637	0.559742
PKM	P14618-2	#N/A	-0.016106	0.261752	0.559742
PPP2R5B	Q15173	ENSG00000068971	-0.0463565	0.261924	0.559822
SGCE	O43556	ENSG00000127990	-0.062669	0.262068	0.559842
MRPL37	Q9BZE1	ENSG00000116221	-0.0647	0.262585	0.560082
FDPS	P14324	ENSG00000160752	0.0469885	0.262473	0.560082
MTURN	Q8N3F0	ENSG00000180354	-0.0283843	0.262548	0.560082
PFDN2	Q9UHV9	ENSG00000143256	0.0408161	0.262982	0.560641
TCAF1	Q9Y4C2-2	#N/A	-0.0490606	0.263309	0.560762
IDH3B	O43837	ENSG00000101365	-0.037011	0.26324	0.560762
CTTNBP2	Q8WZ74	ENSG00000077063	-0.0358205	0.263578	0.561048
MAP2K1	Q02750	ENSG00000169032	-0.03294	0.263876	0.561396
ATP1B1	P05026	ENSG00000143153	0.0459971	0.264249	0.561901
FOXK1	P85037	ENSG00000164916	-0.0623649	0.264596	0.562351
SURF6	O75683	ENSG00000148296; ENSG00000281309	0.0541967	0.265534	0.563481
ADGRB3	O60242	ENSG00000135298	0.0347036	0.265373	0.563481
RTN1	Q16799	ENSG00000139970	-0.0302067	0.265447	0.563481
RTF1	Q92541	ENSG00000137815	0.0529008	0.265976	0.563555
GUCY1A2	P33402	ENSG00000152402	-0.0350124	0.265942	0.563555
RTRAF	Q9Y224	ENSG00000087302	0.0218455	0.265963	0.563555
PDE4B	Q07343	ENSG00000184588	0.0487071	0.266364	0.564089
CCDC6	Q16204	ENSG00000108091	-0.0340539	0.266549	0.564193
SLC4A4	Q9Y6R1	ENSG00000080493	-0.157826	0.266906	0.564373
NRCAM	Q92823	ENSG00000091129	-0.0491039	0.266784	0.564373
SLC44A2	Q8IWA5	ENSG00000129353	-0.0977668	0.267949	0.56514
HEBP1	Q9NRV9	ENSG00000013583	0.0646391	0.267578	0.56514
PPP1R2	P41236	ENSG00000184203	-0.0595813	0.267764	0.56514
RRP12	Q5JTH9	ENSG00000052749	-0.0592503	0.267905	0.56514
KPNA4	O00629	ENSG00000186432	-0.0554225	0.267533	0.56514
CUEDC2	Q9H467	ENSG00000107874	0.0620995	0.268171	0.565323
PTPMT1	Q8WUK0	ENSG00000110536; ENSG00000285206	-0.132545	0.269013	0.565949
ITPA	Q9BY32	ENSG00000125877	-0.10742	0.268978	0.565949
ACAD9	Q9H845	ENSG00000177646	-0.0468247	0.268748	0.565949
PDHX	O00330	ENSG00000110435	-0.0248913	0.268615	0.565949
MYH14	Q7Z406	ENSG00000105357	0.0288916	0.269571	0.566836
FKBP15	Q5T1M5	ENSG00000119321	-0.0523741	0.270801	0.569054
ACTR1A	P61163	ENSG00000138107	-0.0186647	0.2709	0.569054
CAMK2D	Q13557-4	#N/A	0.107039	0.271258	0.569089
SCRN2	Q96FV2	ENSG00000141295	0.0741559	0.271737	0.569089
ECI2	O75521	ENSG00000198721	0.0641382	0.271666	0.569089
TOMM40L	Q969M1	ENSG00000158882	0.0631427	0.272452	0.569089
GLRX5	Q86SX6	ENSG00000182512	0.0553746	0.272684	0.569089
BCAP29	Q9UHQ4	ENSG00000075790; ENSG00000283852	-0.0493031	0.272359	0.569089
LYRM4	Q9HD34	ENSG00000214113	0.0454963	0.271927	0.569089
GNB4	Q9HAV0	ENSG00000114450	-0.0432911	0.272464	0.569089
ZFYVE21	Q9BQ24	ENSG00000100711	0.0393784	0.272307	0.569089
CHL1	O00533	ENSG00000134121	0.0296603	0.271715	0.569089
HNRNPUL2	Q1KMD3	ENSG00000214753	-0.0293245	0.271429	0.569089
PCDH9	Q9HC56	ENSG00000184226	-0.0284921	0.272697	0.569089
TBCE	Q15813	ENSG00000282984; ENSG00000284770; ENSG00000285053	0.0270489	0.272427	0.569089
PSPC1	Q8WXF1	ENSG00000121390	-0.0336487	0.272964	0.569244
DAG1	Q14118	ENSG00000173402	-0.0326481	0.273082	0.569244
TIPRL	O75663	ENSG00000143155	-0.0247283	0.273182	0.569244
MAP6D1	Q9H9H5	ENSG00000180834	0.141882	0.273476	0.56957
SLC32A1	Q9H598	ENSG00000101438	0.058636	0.274195	0.570211
MRPL11	Q9Y3B7	ENSG00000174547	-0.0551146	0.274069	0.570211
PTPN5	P54829	ENSG00000110786	-0.0451815	0.274176	0.570211
MGST1	P10620	ENSG00000008394	-0.0704565	0.274839	0.570361
[truncated: 2,156 more rows]

## Sheet: MSA_CT_proteins
gene_name	Accession	gene_id	logFC	P.Value	adj.P.Val
ARPC1A	Q92747	ENSG00000241685	-0.125608	1.44882e-06	0.00601985
SERPINI1	Q99574	ENSG00000163536	0.159749	4.4054e-06	0.00915221
JPT1	Q9UK76	ENSG00000189159	0.309136	7.34203e-05	0.0234662
ADCK1	Q86TW2	ENSG00000063761	-0.300077	3.02826e-05	0.0234662
CDC5L	Q99459	ENSG00000096401	0.298461	2.39329e-05	0.0234662
GM2A	P17900	ENSG00000196743	-0.292266	7.25064e-05	0.0234662
PCNP	Q8WW12	ENSG00000081154	0.258307	2.26076e-05	0.0234662
TOM1	O60784-2	#N/A	0.225361	5.56e-05	0.0234662
SAFB2	Q14151	ENSG00000130254	0.197874	5.01689e-05	0.0234662
AMPD2	Q01433	ENSG00000116337	0.150864	6.49675e-05	0.0234662
TP53BP1	Q12888	ENSG00000067369	0.141911	7.29862e-05	0.0234662
PCYOX1L	Q8NBM8	ENSG00000145882	-0.136241	7.02675e-05	0.0234662
PGM1	P36871	ENSG00000079739	0.105439	5.25129e-05	0.0234662
AQP4	P55087	ENSG00000171885	0.526119	8.83743e-05	0.0244797
DPYSL5	Q9BPU6	ENSG00000157851	-0.13746	8.54106e-05	0.0244797
CNN3	Q15417	ENSG00000117519	0.220884	0.000105509	0.0273993
FAM169A	Q9Y6X4	ENSG00000198780	0.189977	0.000115491	0.0282275
TIMM23	O14925	ENSG00000265354	0.167505	0.000125863	0.0290534
DCLK2	Q8N568	ENSG00000170390	0.0911675	0.000135273	0.0295822
SARNP	P82979	ENSG00000205323	0.333062	0.00014471	0.0300635
SLC6A11	P48066	ENSG00000132164	0.288759	0.000167259	0.0302836
CTTN	Q14247	ENSG00000085733; ENSG00000288401	0.150696	0.000167635	0.0302836
ATL1	Q8WXF7	ENSG00000198513	-0.0909284	0.000162011	0.0302836
BCL2L13	Q9BXK5	ENSG00000099968	0.174514	0.0001803	0.0312144
SERBP1	Q8NC51	ENSG00000142864	0.236983	0.000223445	0.0312744
SAR1A	Q9NR31	ENSG00000079332	-0.188102	0.000233272	0.0312744
PRRC2A	P48634	ENSG00000204469; ENSG00000206427; ENSG00000225164; ENSG00000225748; ENSG00000226618; ENSG00000231370; ENSG00000231825	0.173035	0.000216032	0.0312744
PTPN1	P18031	ENSG00000196396	-0.128739	0.000233335	0.0312744
DNPH1	O43598	ENSG00000112667	0.120604	0.000189796	0.0312744
TBC1D24	Q9ULP9	ENSG00000162065	-0.107695	0.000206167	0.0312744
PPP2CB	P62714	ENSG00000104695	-0.105239	0.000228121	0.0312744
DR1	Q01658	ENSG00000117505	0.249776	0.000296482	0.0313827
SYNPO	Q8N3V7	ENSG00000171992	0.211237	0.00030212	0.0313827
ZFR	Q96KR1	ENSG00000056097	0.199937	0.000290967	0.0313827
RANBP3	Q9H6Z4-2	#N/A	0.154109	0.000245203	0.0313827
AJM1	C9J069	ENSG00000232434	-0.131444	0.0002998	0.0313827
SMARCA2	P51531	ENSG00000080503	0.117429	0.0002778	0.0313827
DNAJB1	P25685	ENSG00000132002	0.102766	0.000301318	0.0313827
SRI	P30626	ENSG00000075142	0.0981165	0.000279265	0.0313827
VPS13A	Q96RL7	ENSG00000197969	-0.0874956	0.000259464	0.0313827
ASH2L	Q9UBL3	ENSG00000129691	0.165529	0.000314528	0.0318747
SEPTIN4	O43236	ENSG00000108387	-0.159531	0.000334346	0.0326929
RAC1	P63000	ENSG00000136238	-0.139186	0.000338339	0.0326929
KCTD8	Q6ZWB6	ENSG00000183783	0.244123	0.000359869	0.033983
ABHD14B	Q96IU4	ENSG00000114779	0.170561	0.000379956	0.0350826
TCEAL5	Q5H9L2	ENSG00000204065	0.398554	0.000457764	0.0368384
MAP4	P27816-3	#N/A	0.231298	0.000455786	0.0368384
GPT	P24298	ENSG00000167701	0.222046	0.000423176	0.0368384
CSTF2T	Q9H0L4	ENSG00000177613	0.17999	0.000413105	0.0368384
NME3	Q13232	ENSG00000103024	-0.171433	0.000461034	0.0368384
NEBL	O76041-2	#N/A	0.147887	0.000460132	0.0368384
FYN	P06241	ENSG00000010810	-0.139833	0.000446551	0.0368384
RAB2A	P61019	ENSG00000104388	-0.126106	0.000500376	0.0392276
DDT	P30046	ENSG00000099977; ENSG00000275003	0.198936	0.000567138	0.0420796
LSM14B	Q9BX40	ENSG00000149657	0.149041	0.000548439	0.0420796
CPT1A	P50416	ENSG00000110090	-0.123971	0.000563619	0.0420796
LMO7	Q8WWI1	ENSG00000136153	0.133663	0.000605603	0.0441452
CTNND2	Q9UQB3	ENSG00000169862	0.0846125	0.000627601	0.0449601
KCNIP4	Q6PIL6	ENSG00000185774	0.15546	0.000641054	0.0450514
CAMSAP2	Q08AD1	ENSG00000118200	0.0892266	0.000650561	0.0450514
IK	Q13123	ENSG00000113141	0.1782	0.000663768	0.0452124
ADD1	P35611-6	#N/A	0.14307	0.000689351	0.0454644
RAB33B	Q9H082	ENSG00000172007	-0.13962	0.000688117	0.0454644
DPYSL4	O14531	ENSG00000151640	-0.0940208	0.000733477	0.0476187
RYR2	Q92736-2	#N/A	-0.126699	0.000766622	0.0490048
ATOX1	O00244	ENSG00000177556	0.357099	0.000790048	0.0497371
NUP88	Q99567	ENSG00000108559	0.147587	0.000817765	0.0507136
EPB41L5	Q9HCM4	ENSG00000115109	0.223598	0.000853004	0.0516905
PTP4A1	Q93096	ENSG00000112245	-0.0983878	0.000858397	0.0516905
NLRX1	Q86UT6	ENSG00000160703	-0.11685	0.00087701	0.0520568
GNAI1	P63096	ENSG00000127955	-0.214486	0.000892382	0.0522232
ARF5	P84085	ENSG00000004059	-0.166263	0.000910939	0.0525688
CHGA	P10645	ENSG00000100604; ENSG00000276781	0.222372	0.000943653	0.0537107
ADD3	Q9UEY8-2	#N/A	0.160633	0.000992771	0.0539886
IPO7	O95373	ENSG00000205339	-0.12431	0.00097195	0.0539886
RAB12	Q6IQ22	#N/A	-0.103897	0.000978154	0.0539886
USP39	Q53GS9	ENSG00000168883	0.102563	0.00100051	0.0539886
AHCYL1	O43865	ENSG00000168710	0.22341	0.00103362	0.0545469
CHGB	P05060	ENSG00000089199	0.161369	0.00103711	0.0545469
SEC31A	O94979	ENSG00000138674	0.178244	0.00110297	0.0568182
SCAMP5	Q8TAC9	ENSG00000198794	-0.104493	0.00110765	0.0568182
GABBR1	Q9UBS5	ENSG00000204681; ENSG00000206466; ENSG00000206511; ENSG00000232569; ENSG00000232632; ENSG00000237051; ENSG00000237112	0.235548	0.00112672	0.0570916
ACIN1	Q9UKV3	ENSG00000100813	0.192411	0.00115765	0.0579523
RHOA	P61586	ENSG00000067560	-0.0999408	0.00121024	0.0593715
HNRNPK	P61978-3	#N/A	0.0979599	0.00122887	0.0593715
HRAS	P01112	ENSG00000174775; ENSG00000276536	-0.0757945	0.00122843	0.0593715
CDKN1B	P46527	ENSG00000111276	0.177691	0.00126015	0.0594992
SH3GL1	Q99961	ENSG00000141985	-0.0849025	0.00125338	0.0594992
RTN1	Q16799-3	#N/A	-0.305287	0.00128799	0.0601302
FTH1	P02794	ENSG00000167996	-0.29949	0.00134785	0.0622259
DPP6	P42658	ENSG00000130226	-0.105841	0.0014194	0.0648088
GSTA4	O15217	ENSG00000170899	-0.255827	0.00149601	0.0660499
MTDH	Q86UE4	ENSG00000147649	0.141079	0.00152606	0.0660499
ARHGAP32	A7KAX9	ENSG00000134909	0.131856	0.001497	0.0660499
SUGP2	Q8IX01	ENSG00000064607	0.117529	0.00151484	0.0660499
SYT7	O43581-3	#N/A	-0.0766425	0.00150914	0.0660499
CCAR2	Q8N163	ENSG00000158941	0.0965499	0.00155151	0.0664591
ADCY1	Q08828	ENSG00000164742	-0.20674	0.00158127	0.0670172
CCAR1	Q8IX12	ENSG00000060339	0.116181	0.0015968	0.0670172
CLDN10	P78369	ENSG00000134873	0.332713	0.00164439	0.0682053
ALYREF	Q86V81	#N/A	0.209638	0.00168163	0.0682053
NUP98	P52948	ENSG00000110713	0.208082	0.00167271	0.0682053
ACAA1	P09110	ENSG00000060971	0.120699	0.00171332	0.0682053
DTYMK	P23919	ENSG00000168393	0.114241	0.00174001	0.0682053
SAE1	Q9UBE0	ENSG00000142230	0.0979727	0.00173855	0.0682053
UBE2I	P63279	ENSG00000103275	0.0679836	0.00173477	0.0682053
MATR3	P43243	ENSG00000015479	0.0992162	0.00175761	0.0682511
MEMO1	Q9Y316	ENSG00000162959	-0.14056	0.00177774	0.0683937
SRP9	P49458	ENSG00000143742	0.0937926	0.00179493	0.0684214
SORBS3	O60504	ENSG00000120896	0.164318	0.00182701	0.0690112
MICOS10	Q5TGZ0	ENSG00000173436	-0.244257	0.00192544	0.0714306
RBM25	P49756	ENSG00000119707	0.122434	0.00192048	0.0714306
GRIN2B	Q13224	ENSG00000273079	0.142657	0.00195226	0.0717846
NDUFB8	O95169	ENSG00000166136	-0.224249	0.0019993	0.0726958
PTPRG	P23470	ENSG00000144724	-0.194657	0.00201204	0.0726958
LYPLA2	O95372	ENSG00000011009	0.0808155	0.00203713	0.072968
ASPHD1	Q5U4P2	ENSG00000174939	-0.348811	0.00209957	0.0733084
MTFR1L	Q9H019	ENSG00000117640	0.161141	0.00207761	0.0733084
RAB1A	P62820	ENSG00000138069	-0.116595	0.00208862	0.0733084
ALDH1A1	P00352	ENSG00000165092	-0.166674	0.00212671	0.0736373
PCBD2	Q9H0N5	ENSG00000132570	0.109417	0.00215611	0.0740383
ARL8A	Q96BM9	ENSG00000143862	-0.126402	0.00226703	0.0772092
CEP170	Q5SW79	ENSG00000143702; ENSG00000276725	0.0676961	0.00229496	0.0775248
SNCB	Q16143	ENSG00000074317	0.251476	0.00238384	0.0798778
SLC17A6	Q9P2U8	ENSG00000091664	0.255439	0.00241455	0.0802595
MAPT	P10636-4	#N/A	0.1508	0.00244081	0.0804887
TOMM34	Q15785	ENSG00000025772	0.214193	0.00254263	0.0812665
ESYT2	A0FGR8-6	#N/A	-0.111798	0.00250549	0.0812665
PPP1CA	P62136-2	#N/A	-0.0782535	0.00252726	0.0812665
DYNC1H1	Q14204	ENSG00000197102	-0.0650806	0.00250608	0.0812665
CHMP4B	Q9H444	ENSG00000101421	0.168521	0.00259674	0.0820199
NAP1L4	Q99733-2	#N/A	0.0680578	0.00260568	0.0820199
CDV3	Q9UKY7	ENSG00000091527	0.146563	0.0026372	0.0823876
BRINP1	O60477	ENSG00000078725	-0.142224	0.00269447	0.0830964
TMEM143	Q96AN5	ENSG00000161558	-0.115573	0.0027217	0.0830964
SUCLG2	Q96I99	ENSG00000172340	0.0986791	0.00271488	0.0830964
ANK2	Q01484	ENSG00000145362	0.0602427	0.00273988	0.0830964
GSTM2	P28161	ENSG00000213366	0.133676	0.00290245	0.0849272
RAB14	P61106	ENSG00000119396	-0.128179	0.00289184	0.0849272
PPP2R5A	Q15172	ENSG00000066027	-0.12451	0.00288313	0.0849272
PFDN2	Q9UHV9	ENSG00000143256	0.117503	0.00284429	0.0849272
FAM98B	Q52LJ0-2	ENSG00000171262	0.0900073	0.00284622	0.0849272
MAP2	P11137	ENSG00000078018	0.157736	0.00292688	0.0850432
STX1A	Q16623	ENSG00000106089	-0.131301	0.00299475	0.085815
PHYHIPL	Q96FC7	ENSG00000165443	-0.0875991	0.00299162	0.085815
TRAPPC4	Q9Y296	ENSG00000196655; ENSG00000280495	-0.0928353	0.00302215	0.0860072
PSME1	Q06323	ENSG00000092010; ENSG00000284916	0.1033	0.00309633	0.0869273
NSFL1C	Q9UNZ2	ENSG00000088833	0.0645132	0.0030844	0.0869273
LIMA1	Q9UHB6	ENSG00000050405	0.203717	0.00313291	0.0873642
PABPC1	P11940	ENSG00000070756	0.0548577	0.00316366	0.0876335
EIF3C	Q99613	ENSG00000184110	0.0587376	0.00322547	0.0887539
TMEM230	Q96A57	ENSG00000089063	0.168318	0.0032633	0.0888672
PAFAH1B3	Q15102	ENSG00000079462	0.107111	0.00327237	0.0888672
CDIP1	Q9H305	ENSG00000089486; ENSG00000274336	-0.316439	0.00340898	0.0917593
DHRS7B	Q6IAN0	ENSG00000109016	-0.190795	0.00342303	0.0917593
SMU1	Q2TAY7	ENSG00000122692	0.067046	0.00357965	0.0947354
TOLLIP	Q9H0E2	ENSG00000078902	-0.0500131	0.0035714	0.0947354
CCDC124	Q96CT7	ENSG00000007080	0.132711	0.00366615	0.0958799
MAPK3	P27361	ENSG00000102882	0.115778	0.00366905	0.0958799
TUBG2	Q9NRH3	ENSG00000037042	0.08175	0.00372704	0.0967866
#N/A	P16112	#N/A	0.201094	0.00383786	0.0986418
HIP1	O00291	ENSG00000127946	-0.181767	0.00384596	0.0986418
HSPB1	P04792	ENSG00000106211	0.219405	0.00406126	0.0989328
RP2	O75695	ENSG00000102218	-0.159763	0.00398705	0.0989328
SCAMP4	Q969E2	ENSG00000227500	-0.148706	0.0040716	0.0989328
GNAZ	P19086	ENSG00000128266	-0.126161	0.00389338	0.0989328
BORCS5	Q969J3	ENSG00000165714; ENSG00000280689	0.114362	0.00401322	0.0989328
SEPTIN8	Q92599-4	#N/A	-0.110839	0.00403128	0.0989328
DCPS	Q96C86	ENSG00000110063	0.109156	0.00397498	0.0989328
NDUFB11	Q9NX14	ENSG00000147123	-0.0947249	0.00404229	0.0989328
PSMD11	O00231	ENSG00000108671	0.0662733	0.00406182	0.0989328
ARL6IP1	Q15041	ENSG00000170540	-0.185416	0.00412211	0.0990022
ERGIC1	Q969X5	ENSG00000113719	-0.103092	0.00411171	0.0990022
CHML	P26374	ENSG00000203668	-0.161923	0.00417688	0.0992485
NUDC	Q9Y266	ENSG00000090273	0.0950968	0.00420202	0.0992485
RALA	P11233	ENSG00000006451	-0.0933613	0.00420403	0.0992485
MYEF2	Q9P2K5	ENSG00000104177	0.0859521	0.00423267	0.0993603
TPR	P12270	ENSG00000047410	0.0563227	0.00427313	0.0997464
SERPINA1	P01009	ENSG00000197249	-0.403064	0.0044228	0.0998735
SLC35A4	L0R6Q1	ENSG00000176087	-0.235743	0.00435964	0.0998735
NES	P48681	ENSG00000132688	0.210546	0.00440393	0.0998735
RANGAP1	P46060	ENSG00000100401	0.0830177	0.00440033	0.0998735
EFTUD2	Q15029	ENSG00000108883	0.076745	0.00433813	0.0998735
GDI2	P50395	ENSG00000057608	-0.0581431	0.00436434	0.0998735
MACF1	Q9UPN3-5	#N/A	0.183683	0.00454067	0.101981
#N/A	Q9UPP5-2	#N/A	0.131194	0.00461156	0.103016
PLP1	P60201	ENSG00000123560	-0.511268	0.00481007	0.105189
#N/A	Q5TZA2	#N/A	0.141844	0.00476435	0.105189
SHMT2	P34897	ENSG00000182199	-0.13433	0.00476082	0.105189
SYNJ1	O43426-2	#N/A	-0.0481614	0.00480602	0.105189
TMED7	Q9Y3B3	ENSG00000134970	-0.112498	0.00484192	0.105331
HNRNPD	Q14103-3	#N/A	0.139003	0.00502985	0.10801
AKAP12	Q02952	ENSG00000131016	0.0952954	0.00501471	0.10801
TIMM50	Q3ZCQ8	ENSG00000105197	0.0891971	0.00504306	0.10801
VAPB	O95292	ENSG00000124164	0.14701	0.00512155	0.108509
RHOB	P62745	ENSG00000143878	-0.137015	0.0051447	0.108509
COTL1	Q14019	ENSG00000103187	0.0921364	0.00512451	0.108509
MGST1	P10620	ENSG00000008394	-0.194485	0.00517976	0.108697
SEPTIN7	Q16181-2	#N/A	-0.0541238	0.00523065	0.109213
RAP1A	P62834	ENSG00000116473	-0.197854	0.00527835	0.109658
#N/A	O15027	#N/A	0.14038	0.0053167	0.109905
ISYNA1	Q9NPH2	ENSG00000105655	0.134077	0.00542247	0.110987
RAB35	Q15286	ENSG00000111737	-0.123389	0.00540693	0.110987
ATXN2	Q99700	ENSG00000204842	0.111317	0.00561939	0.114454
RABL6	Q3YEC7	ENSG00000196642	0.156228	0.00585027	0.117999
EXOC2	Q96KP1	ENSG00000112685	-0.0533705	0.00582984	0.117999
RCC2	Q9P258	ENSG00000179051; ENSG00000281540	-0.124158	0.00593495	0.118348
AK3	Q9UIJ7	ENSG00000147853	0.109456	0.00591203	0.118348
YLPM1	P49750-4	ENSG00000119596	0.108474	0.005953	0.118348
SNCA	P37840	ENSG00000145335	0.142107	0.00604349	0.119008
SYNJ2BP	P57105	ENSG00000213463	-0.0848193	0.00604177	0.119008
PPP1R1B	Q9UD71	ENSG00000131771	0.276699	0.00615717	0.119547
DAAM2	Q86T65	ENSG00000146122	-0.218345	0.00610316	0.119547
PCBD1	P61457	ENSG00000166228	0.084347	0.00613223	0.119547
GNAQ	P50148	ENSG00000156052	-0.112693	0.00622405	0.119727
ARCN1	P48444	ENSG00000095139	0.0617786	0.00620789	0.119727
RBMXL1	Q96E39	ENSG00000213516	0.128935	0.00639879	0.120852
EIF4B	P23588	ENSG00000063046	0.125163	0.00641007	0.120852
RNF123	Q5XPI4	ENSG00000164068	-0.100927	0.00642799	0.120852
INPPL1	O15357	ENSG00000165458	0.0866749	0.00641593	0.120852
MARK1	Q9P0L2	ENSG00000116141	-0.0746632	0.00631678	0.120852
CD81	P60033	ENSG00000110651	-0.20045	0.00647502	0.120895
DDX17	Q92841	ENSG00000100201	0.0703689	0.00648846	0.120895
GLUL	P15104	ENSG00000135821	0.168985	0.00685196	0.122715
DCAKD	Q8WVC6	ENSG00000172992	-0.157975	0.00663962	0.122715
MAP4	P27816	ENSG00000047849	0.14276	0.00683206	0.122715
GRIN1	Q05586-5	#N/A	0.140482	0.00668901	0.122715
PPP1R16B	Q96T49	ENSG00000101445	-0.11375	0.00671302	0.122715
ARPIN	Q7Z6K5-2	#N/A	0.106577	0.00684274	0.122715
CCDC92	Q53HC0	ENSG00000119242; ENSG00000275035	0.0998122	0.00681224	0.122715
SARS2	Q9NP81	ENSG00000104835; ENSG00000283104	0.087275	0.00672289	0.122715
RANBP2	P49792	ENSG00000153201	0.0800947	0.00683115	0.122715
BCL2L1	Q07817	ENSG00000171552	-0.114024	0.00688606	0.122797
EFL1	Q7Z2Z2	ENSG00000140598	0.124653	0.00701437	0.12455
ATG2B	Q96BY7	ENSG00000066739	-0.0640015	0.00707241	0.125046
CAPN1	P07384	ENSG00000014216	-0.0606318	0.0071362	0.125109
CORO1C	Q9ULV4	ENSG00000110880	0.0544594	0.00713197	0.125109
PAFAH1B1	P43034	ENSG00000007168	-0.0535811	0.00733849	0.128115
HSD17B11	Q8NBQ5	ENSG00000198189	-0.239902	0.00740701	0.12877
TTC37	Q6PGP7	ENSG00000198677	-0.0840359	0.00745123	0.128999
PCK2	Q16822	#N/A	0.141878	0.00748249	0.129003
RTCB	Q9Y3I0	ENSG00000100220	0.0440851	0.00758785	0.130279
CYB5A	P00167	ENSG00000166347	0.0975585	0.00763356	0.130524
CALCOCO1	Q9P1Z2	ENSG00000012822	-0.0947555	0.00771024	0.131295
SKIV2L	Q15477	ENSG00000204351; ENSG00000206353; ENSG00000223493; ENSG00000225737; ENSG00000228896; ENSG00000232616	-0.0922675	0.00779697	0.13223
RLBP1	P12271	ENSG00000140522	0.356165	0.00803578	0.133248
PSME3	P61289	ENSG00000131467	0.191244	0.00806104	0.133248
SLC32A1	Q9H598	ENSG00000101438	0.152875	0.00811354	0.133248
PTAR1	Q7Z6K3	ENSG00000188647	0.151288	0.00806517	0.133248
CLPB	Q9H078-2	#N/A	0.0985682	0.00791245	0.133248
SHANK3	Q9BYB0	#N/A	0.0887152	0.00796474	0.133248
SRP72	O76094	ENSG00000174780	0.0642597	0.00809564	0.133248
#N/A	O95248	#N/A	-0.0406475	0.0079413	0.133248
MACROD1	Q9BQ69	ENSG00000133315	0.14893	0.0081743	0.133717
PLXNA2	O75051	ENSG00000076356	-0.153054	0.008391	0.136101
PPA2	Q9H2U2	ENSG00000138777	0.106663	0.00844013	0.136101
LYSMD2	Q8IV50	ENSG00000140280	0.0708422	0.00845101	0.136101
PLXNA1	Q9UIW2	ENSG00000114554	-0.062048	0.00844555	0.136101
RAB10	P61026	ENSG00000084733	-0.102987	0.00850425	0.136398
PDCD5	O14737	ENSG00000105185	0.0709927	0.00853514	0.136398
RDH11	Q8TC12	ENSG00000072042	-0.0879895	0.00857078	0.136443
FAM120A	Q9NZB2	ENSG00000048828	0.116333	0.00861312	0.136594
MECP2	P51608	ENSG00000169057	0.138607	0.0088222	0.137289
SYP	P08247	ENSG00000102003	-0.121781	0.00870139	0.137289
WASL	O00401	ENSG00000106299	0.119574	0.00877097	0.137289
G3BP1	Q13283	ENSG00000145907	0.106346	0.00880956	0.137289
ACAT1	P24752	ENSG00000075239	0.0714802	0.00880886	0.137289
YKT6	O15498	ENSG00000106636	-0.109794	0.00885688	0.137315
TCEAL2	Q9H3H9	ENSG00000184905	0.17172	0.00909058	0.138865
FMNL2	Q96PY5-3	#N/A	-0.147165	0.00907234	0.138865
G3BP2	Q9UN86	ENSG00000138757	0.117001	0.00901548	0.138865
GNA11	P29992	ENSG00000088256	-0.10496	0.00903043	0.138865
DYNLT3	P51808	ENSG00000165169	-0.123541	0.00921496	0.14025
SNRNP40	Q96DI7	ENSG00000060688	0.106695	0.00926625	0.140516
FUBP3	Q96I24	ENSG00000107164	0.153335	0.0094704	0.142571
SNRNP70	P08621	ENSG00000104852	0.0808353	0.00945597	0.142571
PHKG1	Q16816	ENSG00000164776	0.217029	0.00962443	0.143847
AMN1	Q8IY45	ENSG00000151743	0.158555	0.00959741	0.143847
MAG	P20916	ENSG00000105695	-0.330938	0.00969711	0.144414
HSPA12B	Q96MM6	ENSG00000132622	0.140496	0.00984511	0.146094
TMEM263	Q8WUH6	ENSG00000151135	0.131158	0.00998437	0.147634
BRSK2	Q8IWQ3-4	#N/A	0.172487	0.0100585	0.148203
OXLD1	Q5BKU9	ENSG00000204237	0.0934317	0.010142	0.148905
BCL2L2	Q92843-2	#N/A	0.0588452	0.0102353	0.149745
NAPEPLD	Q6IQ20	ENSG00000161048; ENSG00000275723	-0.165969	0.0102805	0.149793
DPP10	Q8N608-3	#N/A	-0.11479	0.0103107	0.149793
MBP	P02686-4	#N/A	-0.554929	0.0105902	0.150979
HPCAL4	Q9UM19	ENSG00000116983	-0.139331	0.0106216	0.150979
TIMMDC1	Q9NPL8	ENSG00000113845	0.138948	0.010536	0.150979
RBM26	Q5T8P6	ENSG00000139746	0.121233	0.0106466	0.150979
RBM39	Q14498	ENSG00000131051	0.0793177	0.010544	0.150979
ATG16L1	Q676U5	ENSG00000085978; ENSG00000281089	0.0762909	0.010599	0.150979
SUCLG1	P53597	ENSG00000163541	0.0738627	0.0104951	0.150979
ARFIP2	P53365	ENSG00000132254	0.0514715	0.0106972	0.15118
DHX9	Q08211	ENSG00000135829	0.0612806	0.0107589	0.151537
TOMM40L	Q969M1	ENSG00000158882	-0.157667	0.0108745	0.151546
ILF3	Q12906	ENSG00000129351	0.151803	0.0108627	0.151546
RBMX	P38159	ENSG00000147274	0.109451	0.0109055	0.151546
PSMC1	P62191	ENSG00000100764	0.0559237	0.0108819	0.151546
CLEC2L	P0C7M8	ENSG00000236279	-0.192894	0.0110144	0.152549
ADCY5	O95622	ENSG00000173175	-0.125477	0.011151	0.153928
NOLC1	Q14978	ENSG00000166197	0.194564	0.0114768	0.156308
METTL26	Q96S19	ENSG00000130731	-0.154233	0.0114188	0.156308
CDC42	P60953	ENSG00000070831	-0.107323	0.0115491	0.156308
ELP1	O95163	ENSG00000070061	-0.107217	0.0115297	0.156308
CHM	P24386	ENSG00000188419	-0.0822597	0.0115439	0.156308
APOOL	Q6UXV4	ENSG00000155008	0.0745278	0.0114989	0.156308
API5	Q9BZZ5	ENSG00000166181	0.0887503	0.0116004	0.156492
PDE4B	Q07343	ENSG00000184588	-0.118454	0.0119751	0.161003
GUK1	Q16774-2	#N/A	-0.0564124	0.0120123	0.161003
NUBP1	P53384	ENSG00000103274	0.0853448	0.0120783	0.161368
SLC25A25	Q6KCM7-5	#N/A	0.111722	0.0121243	0.161463
ARMC1	Q9NVT9	ENSG00000104442	0.0644148	0.0122504	0.162621
ACSL3	O95573	ENSG00000123983	-0.0644378	0.0125821	0.166492
TMX4	Q9H1E5	ENSG00000125827	-0.14667	0.0126715	0.167143
PPP1R12A	O14974	ENSG00000058272	0.0974247	0.0129043	0.169676
HSPB6	O14558	ENSG00000004776	0.263328	0.0132277	0.170081
RAB9B	Q9NP90	ENSG00000123570	-0.158737	0.0133036	0.170081
PHACTR3	Q96KR7	ENSG00000087495	0.125403	0.0131004	0.170081
U2SURP	O15042	ENSG00000163714	0.12322	0.013021	0.170081
COPE	O14579	ENSG00000105669	0.121733	0.013226	0.170081
TMPO	P42167-2	#N/A	0.120563	0.0131561	0.170081
RAP1B	P61224	ENSG00000127314	-0.101722	0.0132942	0.170081
INPP5A	Q14642	ENSG00000068383	-0.0957933	0.0131717	0.170081
MYO5A	Q9Y4I1	ENSG00000197535	-0.0390419	0.0131057	0.170081
KHSRP	Q92945	ENSG00000088247	0.1091	0.0133856	0.170605
PTGR1	Q14914	ENSG00000106853	0.178807	0.013487	0.171371
COA7	Q96BR5	ENSG00000162377	0.19429	0.0136846	0.171781
SQSTM1	Q13501	ENSG00000161011	0.135204	0.0136825	0.171781
RTL8C	A6ZKI3	ENSG00000134590	-0.127683	0.0135939	0.171781
ARVCF	O00192	ENSG00000099889	0.11765	0.0136319	0.171781
FKBP15	Q5T1M5	ENSG00000119321	-0.125951	0.0137867	0.172541
EIF4G2	P78344	ENSG00000110321	0.0559575	0.013832	0.172589
CYRIB	Q9NUQ9	ENSG00000153310	-0.106241	0.0139002	0.17292
CPS1	P31327	ENSG00000021826	0.241592	0.0139639	0.173194
COL4A1	P02462	#N/A	-0.311005	0.0143652	0.176418
CYRIA	Q9H0Q0	ENSG00000197872	-0.168274	0.0145417	0.176418
NCALD	P61601	ENSG00000104490	-0.164744	0.0146099	0.176418
BORCS6	Q96GS4	ENSG00000196544	0.092359	0.0144666	0.176418
CARMIL1	Q5VZK9	ENSG00000079691	0.0856011	0.0146485	0.176418
AGAP2	Q99490	ENSG00000135439	0.0820881	0.0145655	0.176418
SLC25A22	Q9H936	ENSG00000177542	-0.0698941	0.0145669	0.176418
ABR	Q12979	ENSG00000159842; ENSG00000276016; ENSG00000278741	-0.0654249	0.0143043	0.176418
SET	Q01105-2	#N/A	0.0548236	0.0145511	0.176418
GLO1	Q04760	ENSG00000124767	0.0482964	0.0144872	0.176418
AP1S1	P61966	ENSG00000106367	0.168839	0.0147253	0.176443
HABP4	Q5JVS0	ENSG00000130956	0.157779	0.0147354	0.176443
APLP2	Q06481	ENSG00000084234	0.111457	0.0148878	0.177755
MRPS27	Q92552	ENSG00000113048	0.294233	0.0149844	0.178396
RGN	Q15493	ENSG00000130988	0.151866	0.015029	0.178416
CLASP1	Q7Z460	ENSG00000074054	0.0564969	0.0150945	0.178683
PDK1	Q15118	ENSG00000152256	-0.0626589	0.0152265	0.179733
SPATS2L	Q9NUQ6	ENSG00000196141	0.188125	0.015301	0.180101
TACO1	Q9BSH4	ENSG00000136463	0.076709	0.0153972	0.180422
HECW1	Q76N89	ENSG00000002746	-0.0729616	0.0154585	0.180422
PDPK1	O15530	ENSG00000140992	0.0602225	0.0154178	0.180422
CNTNAP1	P78357	ENSG00000108797	-0.157028	0.0155267	0.18071
ANLN	Q9NQW6	ENSG00000011426	-0.291328	0.0156341	0.181451
ZNF521	Q96K83	ENSG00000198795	0.0729165	0.0157022	0.181734
RPS10	P46783	ENSG00000124614	0.0885723	0.0157746	0.181929
AGPAT5	Q9NUQ2	ENSG00000155189; ENSG00000284980	-0.0861273	0.0158066	0.181929
SH3GLB1	Q9Y371-2	#N/A	-0.0528004	0.0159229	0.182761
DNAJC8	O75937	ENSG00000126698; ENSG00000285317	0.102982	0.0161438	0.184279
AAK1	Q2M2I8	ENSG00000115977	0.0697682	0.016111	0.184279
ASMTL	O95671	ENSG00000169093	0.183919	0.0162242	0.18469
MTA1	Q13330	ENSG00000182979	0.191414	0.0163253	0.185332
RGS14	O43566	ENSG00000169220	0.116839	0.0166457	0.187434
CACYBP	Q9HB71	ENSG00000116161	0.0872749	0.0166033	0.187434
UBA2	Q9UBT2	ENSG00000126261	0.0637033	0.0165876	0.187434
ACY1	Q03154	ENSG00000243989	0.0882405	0.0168222	0.187875
SEPTIN9	Q9UHD8	ENSG00000184640	0.0766453	0.0167723	0.187875
#N/A	O60229	#N/A	-0.0746304	0.0167842	0.187875
ADD1	P35611-4	#N/A	0.0725484	0.0168658	0.187875
ARHGAP35	Q9NRY4	ENSG00000160007	-0.0394178	0.017104	0.190019
PRKRA	O75569	ENSG00000180228	0.109159	0.0171597	0.19013
CNP	P09543	ENSG00000173786	-0.260319	0.0172283	0.190378
XRCC6	P12956	ENSG00000196419	0.0570135	0.0172737	0.190378
FNBP1	Q96RU3	ENSG00000187239	-0.0671104	0.0173983	0.191244
MT2A	P02795	ENSG00000125148	-0.344613	0.0175369	0.192204
PITPNB	P48739	ENSG00000180957	-0.0628792	0.0175783	0.192204
LMAN2	Q12907	ENSG00000169223	-0.0626834	0.0177383	0.193445
OLFM3	Q96PB7	ENSG00000118733	-0.0861186	0.0179195	0.194401
DDB1	Q16531	ENSG00000167986	-0.0458657	0.017892	0.194401
GLTP	Q9NZD2	ENSG00000139433	-0.211191	0.0181899	0.195263
FXYD7	P58549	ENSG00000221946	-0.185304	0.0182786	0.195263
GRPEL1	Q9HAV7	ENSG00000109519	0.107751	0.0183142	0.195263
FAM171A2	A8MVW0	ENSG00000161682	0.101673	0.0180707	0.195263
MBLAC2	Q68D91	ENSG00000176055	-0.0921476	0.018328	0.195263
CTH	P32929	ENSG00000116761	0.0864681	0.0183133	0.195263
ATP6V1A	P38606	ENSG00000114573	-0.0430581	0.0182206	0.195263
ATP5MJ	P56378	ENSG00000156411	0.162076	0.0184116	0.195652
SORT1	Q99523	ENSG00000134243	-0.0917269	0.0185701	0.196332
USP9X	Q93008-1	ENSG00000124486	-0.0455302	0.018568	0.196332
RHOG	P84095	ENSG00000177105	-0.227836	0.0187921	0.197517
NHP2	Q9NX24	ENSG00000145912	0.101232	0.018738	0.197517
CPE	P16870	ENSG00000109472	0.0942291	0.0188722	0.197517
ARL15	Q9NXU5	ENSG00000185305	-0.0809597	0.0188571	0.197517
AGFG2	O95081	ENSG00000106351	0.147859	0.0189832	0.198179
WDR91	A4D1P6	ENSG00000105875	-0.0658391	0.019105	0.198453
LRRC40	Q9H9A6	ENSG00000066557	-0.0528163	0.0190888	0.198453
CUEDC2	Q9H467	ENSG00000107874	0.140893	0.0193645	0.200148
HPF1	Q9NWY4	ENSG00000056050	0.137082	0.0193522	0.200148
WDR61	Q9GZS3	ENSG00000140395	-0.144235	0.0194425	0.200456
NDUFS2	O75306	ENSG00000158864	-0.0618027	0.0195406	0.200968
MYH10	P35580-3	#N/A	-0.0392012	0.0197872	0.203002
CPLX1	O14810	ENSG00000168993	0.124495	0.0198579	0.203226
GPRIN1	Q7Z2K8	ENSG00000169258	0.0840815	0.0200083	0.204261
WASF3	Q9UPY6	ENSG00000132970	0.112907	0.0202248	0.205966
SSR4	P51571	ENSG00000180879	0.136193	0.0203528	0.206258
PSMB1	P20618	ENSG00000008018	0.0431568	0.0203148	0.206258
PGM5	Q15124	ENSG00000154330	0.214412	0.0206294	0.208553
NUBP2	Q9Y5Y2	ENSG00000095906	0.089477	0.0207085	0.208845
RGS7	P49802	ENSG00000182901	-0.0666416	0.0210952	0.212229
HEPACAM	Q14CZ8	ENSG00000165478	0.179011	0.021243	0.213199
RBM4B	Q9BQ04	ENSG00000173914	0.071597	0.021362	0.213877
HPX	P02790	ENSG00000110169	0.256853	0.0214251	0.213994
GDE1	Q9NZC3	ENSG00000006007	-0.143087	0.0216976	0.216196
RABGAP1	Q9Y3P9	ENSG00000011454	-0.0724269	0.021756	0.216258
MTAP	Q13126	ENSG00000099810	0.101715	0.0223268	0.217765
EDF1	O60869	ENSG00000107223	0.0915048	0.0222483	0.217765
SF3A1	Q15459	ENSG00000099995	0.0861259	0.0220791	0.217765
GLUD1	P00367	ENSG00000148672	0.0822576	0.0222365	0.217765
TOR1AIP1	Q5JTV8	ENSG00000143337	0.0656658	0.0220869	0.217765
HINT2	Q9BX68	ENSG00000137133	0.0631508	0.0221978	0.217765
RPL4	P36578	ENSG00000174444	0.0627939	0.0223228	0.217765
STIP1	P31948	ENSG00000168439	0.0466862	0.0219692	0.217765
RPL21	P46778	ENSG00000122026	0.0776427	0.0225607	0.219531
OPALIN	Q96PE5	ENSG00000197430	-0.33067	0.0226691	0.22007
AKAP8	O43823	ENSG00000105127	0.152839	0.0227609	0.220446
DOCK5	Q9H7D0	ENSG00000147459	-0.174519	0.0228834	0.220604
SPRYD7	Q5W111	ENSG00000123178	0.134582	0.0228348	0.220604
SOD3	P08294	ENSG00000109610	0.171067	0.0231854	0.221576
SESTD1	Q86VW0	ENSG00000187231	-0.0729667	0.0230643	0.221576
CSTB	P04080	ENSG00000160213	0.0520529	0.0231975	0.221576
MTOR	P42345	ENSG00000198793	-0.0481379	0.0231302	0.221576
SORBS1	Q9BX66-12	#N/A	0.100478	0.0232511	0.221579
SKP1	P63208	ENSG00000113558	0.0739476	0.0236141	0.224523
SNTA1	Q13424	ENSG00000101400	0.077879	0.0237721	0.225509
HERC4	Q5GLZ8	ENSG00000148634	-0.0765794	0.023872	0.225941
HDAC11	Q96DB2	ENSG00000163517	-0.176482	0.0240483	0.226065
GOLM2	Q6P4E1-4	ENSG00000166734	0.101613	0.0240456	0.226065
PDAP1	Q13442	ENSG00000106244	0.0767953	0.0240464	0.226065
LZIC	Q8WZA0	ENSG00000162441	0.231248	0.0241635	0.226125
ARSB	P15848	ENSG00000113273	-0.162277	0.0241104	0.226125
SFPQ	P23246	ENSG00000116560	0.0791296	0.0244421	0.228218
PLG	P00747	ENSG00000122194	0.24888	0.0251502	0.230704
SNAP25	P60880	ENSG00000132639	-0.115989	0.0249889	0.230704
SRXN1	Q9BYN0	ENSG00000271303	0.112294	0.025049	0.230704
AKAP1	Q92667	ENSG00000121057	0.1034	0.0250769	0.230704
PHACTR1	Q9C0D0	ENSG00000112137	-0.0945352	0.0251224	0.230704
AHCYL2	Q96HN2-2	#N/A	0.0889391	0.0251526	0.230704
MON2	Q7Z3U7	ENSG00000061987	-0.0771453	0.0249256	0.230704
PSPC1	Q8WXF1	ENSG00000121390	0.0739064	0.0249169	0.230704
TPP2	P29144	ENSG00000134900	-0.0782113	0.0253224	0.231306
FSCN1	Q16658	ENSG00000075618	-0.0734401	0.0253295	0.231306
ACSL4	O60488	ENSG00000068366	-0.0877642	0.0254457	0.231857
FAM171A1	Q5VUB5	ENSG00000148468	0.0826628	0.0255627	0.232414
RRAS2	P62070	ENSG00000133818	-0.112477	0.0256949	0.232598
PPP6C	O00743	ENSG00000119414	-0.054995	0.0256532	0.232598
STIM1	Q13586	ENSG00000167323	0.0970348	0.0258923	0.232863
PEA15	Q15121	ENSG00000162734	0.0880985	0.0258158	0.232863
RPS3	P23396	ENSG00000149273	0.0624408	0.0258729	0.232863
NMNAT3	Q96T66	ENSG00000163864	-0.0982008	0.0260203	0.233508
SH3GL3	Q99963	ENSG00000140600	-0.05608	0.0262047	0.234656
RNF20	Q5VTR2	ENSG00000155827	0.0936744	0.0266184	0.237338
CKB	P12277	ENSG00000166165	0.0517871	0.0265981	0.237338
LAMTOR2	Q9Y2Q5	ENSG00000116586	0.0867931	0.026976	0.239674
LUZP1	Q86V48	ENSG00000169641	0.0825179	0.0269957	0.239674
TNKS1BP1	Q9C0C2	ENSG00000149115	0.101702	0.0272026	0.240961
CYP46A1	Q9Y6A2	ENSG00000036530	-0.0947175	0.0273147	0.240961
RBKS	Q9H477	ENSG00000171174	0.0860763	0.0273114	0.240961
RASAL1	O95294	ENSG00000111344	-0.145957	0.0274553	0.241688
PRKCE	Q02156	ENSG00000171132	-0.0459069	0.0276492	0.24288
TRAPPC5	Q8IUR0	ENSG00000181029	0.160102	0.0278433	0.24323
GATAD2B	Q8WXI9	ENSG00000143614; ENSG00000261992	0.156869	0.0278658	0.24323
#N/A	Q9Y679	#N/A	0.0762221	0.0279232	0.24323
PLCD1	P51178-2	#N/A	0.0688876	0.02792	0.24323
GNG13	Q9P2W3	ENSG00000127588	0.148165	0.0280778	0.243481
POLR2H	P52434	ENSG00000163882	-0.106959	0.0281265	0.243481
FAM114A2	Q9NRY5	ENSG00000055147	0.0624526	0.0281277	0.243481
HAGH	Q16775	ENSG00000063854	-0.0418066	0.0285392	0.246529
PPP3CB	P16298	ENSG00000107758	0.115764	0.0286592	0.24654
AKT1	P31749	ENSG00000142208	-0.0603753	0.0286194	0.24654
S100A6	P06703	ENSG00000197956	0.173702	0.0288442	0.247329
COMMD6	Q7Z4G1	ENSG00000188243	0.0793329	0.0288699	0.247329
PCP4	P48539	ENSG00000183036	0.224572	0.0289585	0.247577
CD9	P21926	ENSG00000010278	-0.284435	0.029028	0.247662
THOP1	P52888	ENSG00000172009	-0.0673598	0.0291041	0.247802
WIPF2	Q8TF74	ENSG00000171475	0.112012	0.0293343	0.248803
RPS3A	P61247	ENSG00000145425	0.0705152	0.0293414	0.248803
NMT1	P30419	ENSG00000136448	0.071304	0.0294177	0.248942
PHF2	O75151	ENSG00000197724	-0.138444	0.0295886	0.249372
DIRAS2	Q96HU8	ENSG00000165023	-0.0773947	0.0295393	0.249372
ISOC1	Q96CN7	ENSG00000066583	0.104088	0.0297644	0.250141
NEK9	Q8TD19	ENSG00000119638	-0.070558	0.0298002	0.250141
HNRNPR	O43390	ENSG00000125944; ENSG00000282958	0.0515833	0.0298984	0.250459
MTSS2	Q765P7	ENSG00000132613	0.130843	0.0301061	0.250683
NDUFB5	O43674	ENSG00000136521	-0.0924428	0.0300418	0.250683
CRAT	P43155	ENSG00000095321	0.0684266	0.0300572	0.250683
SAR1B	Q9Y6B6	ENSG00000152700	-0.124372	0.0301685	0.2507
MYO1D	O94832	ENSG00000176658	-0.262898	0.0304939	0.251075
SEMA7A	O75326	ENSG00000138623; ENSG00000288455	0.107665	0.0303572	0.251075
GPX1	P07203	ENSG00000233276	0.0895539	0.0305038	0.251075
CNTFR	P26992	ENSG00000122756	0.0847335	0.0302906	0.251075
TPM3	P06753-4	#N/A	0.0571687	0.0305157	0.251075
ILKAP	Q9H0C8	ENSG00000132323	0.094779	0.0308123	0.253014
CAP2	P40123	ENSG00000112186	-0.0459731	0.0310788	0.254699
PHYKPL	Q8IUZ5	ENSG00000175309	0.117106	0.0312301	0.254739
SEC14L2	O76054	ENSG00000100003	0.0717165	0.0312676	0.254739
AP2A2	O94973-2	#N/A	-0.0482651	0.0312458	0.254739
SPOCK2	Q92563	ENSG00000107742	0.118633	0.0314042	0.254791
HSDL1	Q3SXM5	ENSG00000103160	-0.113345	0.0315192	0.254791
LAMTOR1	Q6IAA8	ENSG00000149357	0.110461	0.0314933	0.254791
PHF24	Q9UPV7	ENSG00000122733	-0.0590143	0.0313829	0.254791
PCYOX1	Q9UHG3	ENSG00000116005	-0.0798326	0.0316165	0.255081
SCRG1	O75711	ENSG00000164106	0.113451	0.0316853	0.25514
ATP2B4	P23634-2	#N/A	0.139725	0.0319326	0.256634
SLC16A1	P53985	ENSG00000155380; ENSG00000281917	-0.250097	0.032107	0.257356
AK1	P00568	ENSG00000106992	0.0747451	0.0321463	0.257356
PLEKHB1	Q9UF11-2	#N/A	-0.241774	0.0324668	0.258428
CP	P00450	ENSG00000047457	-0.237086	0.0324215	0.258428
CLIC4	Q9Y696	ENSG00000169504	-0.157846	0.0323472	0.258428
PAIP1	Q9H074-2	#N/A	0.0967756	0.032615	0.259112
NPC1	O15118	ENSG00000141458	-0.160857	0.0326982	0.259276
ARL8B	Q9NVJ2	ENSG00000134108	-0.0975695	0.0328361	0.259874
KPNA3	O00505	ENSG00000102753	0.0805226	0.033142	0.2613
AGFG1	P52594	ENSG00000173744	0.075053	0.0330968	0.2613
GOLGA7	Q7Z5G4	ENSG00000147533	-0.21774	0.033278	0.261875
HAX1	O00165	ENSG00000143575	0.0726571	0.0337134	0.2648
CAMK2A	Q9UQM7	ENSG00000070808	-0.0647927	0.0338148	0.265095
PPP1R2	P41236	ENSG00000184203	0.122214	0.0340821	0.266687
LYRM4	Q9HD34	ENSG00000214113	0.093932	0.0344752	0.267025
CBX3	Q13185	ENSG00000122565	-0.0891027	0.0341978	0.267025
GRM5	P41594	ENSG00000168959	0.0740931	0.0345426	0.267025
CPNE4	Q96A23	ENSG00000196353	-0.0671757	0.0345751	0.267025
L1CAM	P32004	ENSG00000198910	0.0629099	0.0345635	0.267025
PTGES2	Q9H7Z7	ENSG00000148334	0.0536067	0.0343647	0.267025
PIP5K1C	O60331	ENSG00000186111	-0.0450545	0.0342791	0.267025
FHL1	Q13642-1	#N/A	0.100105	0.034905	0.269073
CDC42EP4	Q9H3Q1	ENSG00000179604	0.244908	0.0349783	0.269139
#N/A	Q6P4F2	#N/A	0.0706372	0.0356687	0.273142
HDGF	P51858	ENSG00000143321	0.0596988	0.0356959	0.273142
HECW2	Q9P2P5	ENSG00000138411	-0.0487038	0.0356519	0.273142
APBB1	O00213	ENSG00000166313	0.121853	0.0358642	0.27375
LAMA2	P24043	ENSG00000196569	-0.0718148	0.035907	0.27375
RETSAT	Q6NUM9	ENSG00000042445	-0.150581	0.0360742	0.274399
VPS53	Q5VIR6-4	ENSG00000141252; ENSG00000283883	0.0585007	0.0361242	0.274399
UBL3	O95164	ENSG00000122042	-0.136361	0.0362447	0.27462
ABHD17B	Q5VST6	ENSG00000107362	-0.11954	0.0364177	0.27462
CAMK4	Q16566	ENSG00000152495	-0.0746718	0.0364094	0.27462
RAB3GAP2	Q9H2M9	ENSG00000118873	-0.0347722	0.0363473	0.27462
TFRC	P02786	ENSG00000072274	-0.117522	0.036708	0.275538
ZNF638	Q14966	ENSG00000075292	0.0811255	0.0367219	0.275538
SEC24C	P53992	ENSG00000176986	0.0608523	0.0367384	0.275538
SAFB	Q15424	ENSG00000160633	0.104055	0.0370767	0.27628
PAK4	O96013	ENSG00000130669	0.0985146	0.0370165	0.27628
ARF6	P62330	ENSG00000165527	-0.0777006	0.0370895	0.27628
ADH5	P11766	ENSG00000197894	0.0600156	0.0371034	0.27628
SHISA9	B4DS77	ENSG00000237515	0.15965	0.037285	0.277137
TIMM9	Q9Y5J7	ENSG00000100575	0.056757	0.0374346	0.277751
#N/A	Q9H307	#N/A	0.117436	0.0375961	0.278159
EIF4A1	P60842	ENSG00000161960	-0.0869389	0.0376234	0.278159
TPD52L1	Q16890	ENSG00000111907	0.155211	0.037725	0.278415
DNAJB4	Q9UDY4	ENSG00000162616	0.0703632	0.0378697	0.278987
TMEM33	P57088	ENSG00000109133	-0.131126	0.0380285	0.279167
MIA3	Q5JRA6	ENSG00000154305	0.0643428	0.0379655	0.279167
PLCL1	Q15111	ENSG00000115896	-0.0797273	0.038223	0.279607
ACTR1A	P61163	ENSG00000138107	-0.0376835	0.0381961	0.279607
GNB4	Q9HAV0	ENSG00000114450	-0.0875903	0.0384146	0.280514
SLC9A3R1	O14745	ENSG00000109062	0.0668861	0.038489	0.280565
ACOT1	Q86TX2	ENSG00000184227	0.159216	0.038619	0.281019
ARL1	P40616	ENSG00000120805	-0.12349	0.0387875	0.28126
ALS2	Q96Q42	ENSG00000003393	-0.0449812	0.0387826	0.28126
ASTN2	O75129	ENSG00000148219	-0.117722	0.0393715	0.283516
SPR	P35270	ENSG00000116096	0.0779791	0.0393581	0.283516
CLTC	Q00610	ENSG00000141367	-0.0496984	0.0393117	0.283516
ELOB	Q15370	ENSG00000103363	-0.0324595	0.0393471	0.283516
TOMM5	Q8N4H5	ENSG00000175768	0.0685106	0.039716	0.285074
DARS1	P14868	ENSG00000115866	0.035169	0.0397251	0.285074
ELMO1	Q92556	ENSG00000155849	-0.136916	0.0402641	0.285538
SLC25A51	Q9H1U9	ENSG00000122696	-0.135282	0.0402027	0.285538
LRFN2	Q9ULH4	ENSG00000156564	-0.120594	0.0399556	0.285538
RASA2	Q15283	ENSG00000155903	-0.0812879	0.0401812	0.285538
RPS6KA2	Q15349-2	#N/A	0.0703439	0.0402422	0.285538
PPP2R2A	P63151	ENSG00000221914	-0.0696867	0.0399101	0.285538
RARS1	P54136	ENSG00000113643	-0.0497478	0.0402708	0.285538
CPSF4	O95639	ENSG00000160917	0.101111	0.0405383	0.286931
COPB1	P53618	ENSG00000129083	0.0455238	0.0406054	0.286931
GNAO1	P09471-2	#N/A	-0.0869902	0.0407524	0.287481
ALDH6A1	Q02252	ENSG00000119711	0.0655192	0.0410219	0.288892
SOD2	P04179	ENSPPAG00000038347	0.116809	0.041232	0.289622
PSME2	Q9UL46	ENSG00000100911; ENSG00000284889	0.0815521	0.041294	0.289622
FBXO2	Q9UK22	ENSG00000116661	0.0569598	0.0413393	0.289622
HSPA12A	O43301	ENSG00000165868	-0.0464521	0.0414044	0.289622
CTIF	O43310	ENSG00000134030; ENSG00000282825	0.120935	0.0416401	0.290781
CPLX2	Q6PUV4	ENSG00000145920	0.0964658	0.0418697	0.291405
NF1	P21359	ENSG00000196712	-0.0543563	0.0418626	0.291405
FN3KRP	Q9HA64	ENSG00000141560	-0.0793972	0.0419759	0.291655
SMAP2	Q8WU79	ENSG00000084070	0.0816816	0.0421007	0.292034
PLPPR4	Q7Z2D5	ENSG00000117600	0.145079	0.0422914	0.292868
APOA2	P02652	ENSG00000158874	0.294041	0.0426202	0.293593
PALM2	Q8IXS6-2	#N/A	-0.100082	0.0426575	0.293593
CCM2	Q9BSQ5	ENSG00000136280	0.0822399	0.0424805	0.293593
ARHGAP5	Q13017	ENSG00000100852	-0.0484575	0.0426787	0.293593
MAPK9	P45984-4	#N/A	-0.10012	0.0428693	0.293931
ATP1B1	P05026	ENSG00000143153	-0.0894515	0.0428518	0.293931
INPP4A	Q96PE3	ENSG00000040933	-0.0306989	0.0431051	0.29506
SFXN3	Q9BWM7	ENSG00000107819	0.111267	0.0433753	0.296421
APOA1	P02647	ENSG00000118137	0.226317	0.0435124	0.296831
PTMA	P06454	ENSG00000187514	0.212028	0.0435781	0.296831
WASHC2A	Q641Q2	ENSG00000099290	0.140312	0.0438987	0.298309
RAB6A	P20340	ENSG00000175582	-0.099605	0.0440822	0.298309
EIF3M	Q7L2H7	ENSG00000149100	0.0928335	0.0440264	0.298309
RASA1	P20936	ENSG00000145715	-0.0644943	0.0440301	0.298309
ARF4	P18085	ENSG00000168374	-0.14903	0.0445307	0.298659
ATL3	Q6DD88	ENSG00000184743	-0.116503	0.0445653	0.298659
FADD	Q13158	ENSG00000168040	-0.1164	0.0444482	0.298659
GFER	P55789	ENSG00000127554	0.0982358	0.0445403	0.298659
AFDN	P55196	ENSG00000130396	0.0617251	0.0442064	0.298659
ARHGDIA	P52565	ENSG00000141522	-0.0588071	0.044319	0.298659
LYNX1	P0DP58	ENSG00000180155	-0.216002	0.0448685	0.299719
#N/A	Q96SB3	#N/A	0.0595281	0.0448234	0.299719
AP3D1	O14617-5	#N/A	-0.0496607	0.0449398	0.299719
SYN1	P17600	ENSG00000008056	0.0620295	0.0450205	0.299776
PSMB6	P28072	ENSG00000142507	0.0707085	0.0452484	0.300811
VPS36	Q86VN1	ENSG00000136100	-0.0514627	0.0453985	0.301327
CRPPA	A4D126	ENSG00000214960	-0.0856892	0.0456103	0.30225
PRR36	Q9H6K5	ENSG00000183248	0.111179	0.0458692	0.302999
SRC	P12931-2	#N/A	-0.0738039	0.0458648	0.302999
PARP1	P09874	ENSG00000143799	0.0537433	0.0460319	0.303591
ASIC1	P78348-1	#N/A	0.0874311	0.0462974	0.304059
EEF1G	P26641	ENSG00000254772	0.0680652	0.0463224	0.304059
SUMO3	P55854	ENSG00000184900	0.0559961	0.0462252	0.304059
STRBP	Q96SI9	ENSG00000165209	0.0986973	0.046557	0.305117
FAM126B	Q8IXS8	ENSG00000155744	0.0612636	0.0467373	0.305336
DLG3	Q92796	ENSG00000082458	0.0466943	0.0466693	0.305336
JAM3	Q9BX67	ENSG00000166086	-0.200111	0.0473936	0.30534
NRIP2	Q9BQI9	ENSG00000053702	0.165479	0.0482414	0.30534
RCN1	Q15293	ENSG00000049449	0.148536	0.0471695	0.30534
EIF1	P41567	ENSG00000173812	0.148138	0.0469112	0.30534
RAB15	P59190	ENSG00000139998	-0.121298	0.0482813	0.30534
#N/A	Q49A26	#N/A	0.103136	0.0474887	0.30534
C11orf54	Q9H0W9	ENSG00000182919	0.0969228	0.0478298	0.30534
FAM162A	Q96A26	ENSG00000114023	-0.0958262	0.0478224	0.30534
MLYCD	O95822	ENSG00000103150	-0.0942683	0.0481947	0.30534
CLU	P10909	ENSG00000120885	0.0906957	0.0476071	0.30534
CBL	P22681	ENSG00000110395	0.0764856	0.047953	0.30534
SRM	P19623	ENSG00000116649	-0.0745291	0.0474863	0.30534
STX1B	P61266	ENSG00000099365	-0.0723658	0.0480651	0.30534
FABP5	Q01469	ENSG00000164687	0.0692623	0.0475036	0.30534
ENAH	Q8N8S7	ENSG00000154380	0.0557256	0.0470329	0.30534
WDFY3	Q8IZQ1	ENSG00000163625	-0.0551023	0.0482448	0.30534
VPS13C	Q709C8	ENSG00000129003	-0.0504842	0.0474698	0.30534
EXOC8	Q8IYI6	ENSG00000116903	-0.0444823	0.0478455	0.30534
CSNK2B	P67870	ENSG00000204435; ENSG00000206406; ENSG00000224398; ENSG00000224774; ENSG00000228875; ENSG00000230700; ENSG00000232960	-0.0423815	0.0479597	0.30534
DNAJA2	O60884	ENSG00000069345	0.0389289	0.0480305	0.30534
UBA1	P22314	ENSG00000130985	0.0306303	0.0481101	0.30534
TRIO	O75962	ENSG00000038382	-0.0344874	0.0486192	0.30701
VPS13D	Q5THJ4	ENSG00000048707	-0.0408439	0.0488297	0.307872
RAB3C	Q96E17	ENSG00000152932	-0.0630201	0.0489731	0.308308
OSTC	Q9NRP0	ENSG00000198856	-0.123299	0.0494393	0.309368
WIPF3	A6NGB9	ENSG00000122574	0.110511	0.0492505	0.309368
MCUR1	Q96AQ8	ENSG00000050393	-0.0683354	0.0493773	0.309368
GTF2I	P78347	ENSG00000263001	0.0595932	0.0493798	0.309368
PHYHD1	Q5SRE7	ENSG00000175287	0.149643	0.0496059	0.309478
TPD52	P55327-4	#N/A	0.144898	0.0495919	0.309478
SPAG1	Q07617	ENSG00000104450	0.108888	0.0497262	0.309515
MTARC1	Q5VT66	ENSG00000186205	0.100689	0.0497608	0.309515
MBP	P02686	ENSG00000197971	-0.260875	0.0500059	0.309875
GNA13	Q14344	ENSG00000120063	-0.0772433	0.0499709	0.309875
CCT4	P50991	ENSG00000115484	0.0391967	0.0500425	0.309875
COMMD4	Q9H0A8	ENSG00000140365	0.0853602	0.0504029	0.311573
PSMB2	P49721	ENSG00000126067	-0.0482702	0.0504665	0.311573
USP5	P45974	ENSG00000111667	-0.0437459	0.0507118	0.312623
KLHL22	Q53GT1	ENSG00000099910	0.119318	0.0509555	0.31366
HNRNPAB	Q99729-3	#N/A	0.132338	0.051207	0.313943
ALDH18A1	P54886	ENSG00000059573	0.113466	0.0517602	0.313943
GBA2	Q9HCG7	ENSG00000070610	0.109324	0.0516476	0.313943
MACROH2A2	Q9P0M6	ENSG00000099284	0.0962046	0.0518327	0.313943
RPP30	P78346	ENSG00000148688	0.086207	0.0513922	0.313943
TBC1D13	Q9NVG8	ENSG00000107021	-0.0854445	0.0514602	0.313943
SHANK1	Q9Y566	ENSG00000161681	0.0780874	0.0511544	0.313943
RPS6	P62753	ENSG00000137154	0.0691081	0.0516006	0.313943
ACOT9	Q9Y305	ENSG00000123130	0.0656386	0.0516903	0.313943
HIBADH	P31937	ENSG00000106049	0.0511765	0.0513459	0.313943
DNM3	Q9UQ16-3	#N/A	-0.0507763	0.051566	0.313943
PLIN4	Q96Q06	ENSG00000167676	0.21025	0.0521863	0.314513
SLC44A2	Q8IWA5	ENSG00000129353	-0.183689	0.0520901	0.314513
AKR1C2	P52895	ENSG00000151632	-0.180486	0.0521421	0.314513
SPTAN1	Q13813-3	#N/A	0.109924	0.0524567	0.314513
PRPSAP1	Q14558	ENSG00000161542	0.0696911	0.0523051	0.314513
CAPRIN1	Q14444	ENSG00000135387	0.0555728	0.0524435	0.314513
MCTS1	Q9ULC4	ENSG00000232119; ENSG00000288295	-0.0367291	0.0523427	0.314513
RRAS	P10301	ENSG00000126458	-0.108565	0.0526394	0.3147
PRMT8	Q9NR22	ENSG00000111218	-0.0798018	0.0526315	0.3147
CLDN11	O75508	ENSG00000013297	-0.34082	0.0528143	0.315292
ATP9A	O75110	ENSG00000054793	-0.0872457	0.0529725	0.315783
FGF12	P61328	ENSG00000114279	-0.051747	0.0533361	0.317495
MXRA7	P84157-2	#N/A	-0.10758	0.0534159	0.317515
DLGAP3	O95886	ENSG00000116544	0.0685855	0.0535731	0.317994
CTPS1	P17812	ENSG00000171793	0.0551949	0.0537384	0.318521
MBOAT7	Q96N66	ENSG00000125505; ENSG00000273592; ENSG00000274194; ENSG00000275118; ENSG00000276935; ENSG00000277025; ENSG00000277733; ENSG00000277923; ENSG00000278322; ENSG00000278519	-0.0798654	0.0542726	0.321229
NME2	P22392-2	#N/A	-0.0332869	0.0545756	0.322563
OLFM1	Q99784	ENSG00000130558	-0.0591108	0.054808	0.323476
LAMB2	P55268	ENSG00000172037	-0.095605	0.0549879	0.324078
HNRNPM	P52272	ENSG00000099783	0.0518351	0.0550929	0.324236
RAB11FIP5	Q9BXF6	ENSG00000135631	0.0609548	0.0551927	0.324364
ABHD6	Q9BV23	ENSG00000163686	-0.122124	0.0559439	0.324894
TST	Q16762	ENSG00000128311	-0.114066	0.0559913	0.324894
PTRHD1	Q6GMV3	ENSG00000184924	0.0807569	0.0560648	0.324894
TTC9C	Q8N5M4	ENSG00000162222	0.0776054	0.0555527	0.324894
SCLY	Q96I15	ENSG00000132330	0.0724649	0.0558346	0.324894
KHDRBS1	Q07666	ENSG00000121774	0.0664512	0.0558677	0.324894
PSD3	Q9NYI0	ENSG00000156011	0.0646841	0.055725	0.324894
NDUFS3	O75489	ENSG00000213619; ENSG00000285387	-0.0562634	0.0554	0.324894
SF3B1	O75533	ENSG00000115524	0.0551133	0.0557997	0.324894
SRGAP3	O43295-2	#N/A	-0.036499	0.055959	0.324894
TRIM33	Q9UPN9	ENSG00000197323	0.0769459	0.0563092	0.325403
LDHB	P07195	ENSG00000111716	0.036564	0.0562568	0.325403
LPP	Q93052	ENSG00000145012	0.147321	0.0566963	0.327185
GOLM1	Q8NBJ4	ENSG00000135052	0.0910856	0.0569513	0.327746
AKAP5	P24588	ENSG00000179841	0.0781341	0.0569162	0.327746
EEF2	P13639	ENSG00000167658	0.0382694	0.0570547	0.327887
DYNLL2	Q96FJ2	ENSG00000264364	-0.0639059	0.0574967	0.329739
DBN1	Q16643-3	#N/A	0.0459077	0.0575357	0.329739
EIF4H	Q15056-2	#N/A	0.125121	0.0576414	0.32989
JAKMIP2	Q96AA8	ENSG00000176049	-0.0556363	0.0584564	0.334094
BLVRB	P30043	ENSG00000090013	0.0727243	0.0585531	0.334187
PITRM1	Q5JRX3	ENSG00000107959	0.18953	0.0587975	0.334663
GRIA3	P42263	ENSG00000125675	0.0916779	0.058782	0.334663
MSTO1	Q9BUK6	ENSG00000125459	0.113173	0.0590913	0.33565
JAKMIP3	Q5VZ66	ENSG00000188385	-0.0717788	0.0591326	0.33565
HSD17B4	P51659	ENSG00000133835	0.0526167	0.0592277	0.335731
#N/A	Q6ULP2	#N/A	0.0777865	0.0593354	0.335884
MLC1	Q15049	ENSG00000100427	0.240454	0.0598977	0.338605
EXOC1	Q9NV70	ENSG00000090989	-0.0371005	0.059994	0.338689
HP	P00738	ENSG00000257017	0.349877	0.0601422	0.339065
BAG3	O95817	ENSG00000151929	0.108017	0.0604107	0.339657
SHISA7	A6NL88	ENSG00000187902	0.086696	0.0603661	0.339657
FMC1	Q96HJ9	ENSG00000164898	0.178685	0.0620134	0.340621
BRSK2	Q8IWQ3	ENSG00000174672	0.164937	0.0614618	0.340621
DNAJB6	O75190-2	#N/A	0.160451	0.0620066	0.340621
GPALPP1	Q8IXQ4	ENSG00000133114	0.139014	0.0616084	0.340621
DOCK9	Q9BZ29-5	#N/A	-0.0882412	0.0616218	0.340621
#N/A	Q8TDW7	#N/A	-0.0855563	0.0615729	0.340621
PTPN5	P54829	ENSG00000110786	-0.0827516	0.0615221	0.340621
UBR1	Q8IWV7	ENSG00000159459	0.0732864	0.0610192	0.340621
RAB5C	P51148	ENSG00000108774	-0.0722996	0.0617952	0.340621
GRM2	Q14416	ENSG00000164082	-0.0693705	0.061734	0.340621
GCA	P28676	ENSG00000115271	-0.0673643	0.0610567	0.340621
CCDC47	Q96A33	ENSG00000108588	0.0671401	0.0610038	0.340621
MSI2	Q96DH6	ENSG00000153944	0.0606329	0.0619918	0.340621
SLC27A4	Q6P1M0	ENSG00000167114	-0.0599238	0.0609317	0.340621
PPA1	Q15181	ENSG00000180817	0.0555328	0.0621384	0.340621
ATP5F1A	P25705	ENSG00000152234	0.0501609	0.0612073	0.340621
CDC42BPB	Q9Y5S2	ENSG00000198752	-0.0422586	0.061316	0.340621
AP1M1	Q9BXS5	ENSG00000072958	-0.0410432	0.0621397	0.340621
PSMC3	P17980	ENSG00000165916	0.0300904	0.061091	0.340621
SERPINF1	P36955	ENSG00000132386	-0.099099	0.0622836	0.34096
U2AF2	P26368	ENSG00000063244	0.0481901	0.0625985	0.342233
COX19	Q49B96	ENSG00000240230	0.101895	0.0627125	0.342405
DNAJC6	O75061	ENSG00000116675	-0.0328462	0.0628734	0.342833
MTURN	Q8N3F0	ENSG00000180354	-0.0504428	0.0630152	0.343156
CHID1	Q9BWS9	ENSG00000177830	-0.0632051	0.06319	0.343657
CACNB1	Q02641	ENSG00000067191	0.0547076	0.0638467	0.346775
HNRNPC	P07910-2	#N/A	0.0799021	0.0640152	0.347237
VPS4A	Q9UN37	ENSG00000132612	0.0400898	0.0643975	0.348855
FCSK	Q8N0W3	ENSG00000157353	0.0955959	0.0646908	0.349753
RPL26	P61254	ENSG00000161970	0.0866721	0.0647317	0.349753
PRDX4	Q13162	ENSG00000123131	-0.0571381	0.0651007	0.35129
RBBP7	Q16576	ENSG00000102054	0.0500681	0.0652408	0.35159
GNA12	Q03113	ENSG00000146535	-0.0590355	0.065384	0.351905
CADPS2	Q86UW7	ENSG00000081803	-0.0832029	0.0656423	0.352816
GPD1L	Q8N335	ENSG00000152642	0.0456752	0.0657232	0.352816
IQSEC3	Q9UPP2	ENSG00000120645; ENSG00000262607	0.0918861	0.0661804	0.354369
SSR1	P43307	ENSG00000124783	-0.065642	0.066183	0.354369
SLC25A20	O43772	ENSG00000178537	0.0906108	0.0663722	0.354925
PDLIM5	Q96HC4	ENSG00000163110	0.0931222	0.0667333	0.356344
CNTNAP4	Q9C0A0	ENSG00000152910	0.0546733	0.0668092	0.356344
CMPK2	Q5EBM0	ENSG00000134326	0.0986071	0.0670511	0.356719
FUBP1	Q96AE4	ENSG00000162613	0.0555552	0.0669941	0.356719
LASP1	Q14847	ENSG00000002834	0.0527051	0.0672955	0.357561
COX20	Q5RI15	ENSG00000203667	0.104156	0.0677207	0.359361
MYO1E	Q12965	ENSG00000157483	-0.119726	0.0681682	0.360814
KIF5C	O60282	ENSG00000168280	-0.0369063	0.0680877	0.360814
CA2	P00918	ENSG00000104267	-0.0987476	0.0682687	0.360886
RPS13	P62277	ENSG00000110700	0.0464311	0.0684135	0.361192
PPM1J	Q5JR12	ENSG00000155367	0.116798	0.0685695	0.361199
ALDH4A1	P30038	ENSG00000159423	0.0858157	0.0685887	0.361199
IDI1	Q13907	ENSG00000067064	0.0776901	0.0688943	0.362349
XPO7	Q9UIA9	ENSG00000130227	-0.0853254	0.0690113	0.362506
RPL38	P63173	ENSG00000172809	0.0770425	0.0691255	0.362647
VAT1	Q99536	ENSG00000108828	-0.0812261	0.069264	0.362916
SRRM2	Q9UQ35	ENSG00000167978	0.147198	0.0696196	0.363176
HAGHL	Q6PII5-2	#N/A	0.0956687	0.0695631	0.363176
IQGAP1	P46940	ENSG00000140575	-0.076941	0.0696634	0.363176
RAB28	P51157	ENSG00000157869	-0.0743074	0.0696042	0.363176
EPN2	O95208	ENSG00000072134	-0.0692314	0.0699444	0.364184
DHX15	O43143	ENSG00000109606	0.0560429	0.0702909	0.36553
PYM1	Q9BRP8	ENSG00000170473	0.110995	0.0703979	0.365629
CCDC43	Q96MW1	ENSG00000180329	-0.0793287	0.070672	0.366594
TENM3	Q9P273	ENSG00000218336	-0.0867969	0.0709747	0.366925
DCAF7	P61962	ENSG00000136485	0.0657593	0.0710007	0.366925
CPSF7	Q8N684	ENSG00000149532	0.0522098	0.0709025	0.366925
NCBP1	Q09161	ENSG00000136937	0.0874201	0.0711777	0.366927
FKBP2	P26885	ENSG00000173486	0.0640816	0.0711585	0.366927
RAB39B	Q96DA2	ENSG00000155961	-0.0586849	0.0713057	0.367132
AARS2	Q5JTZ9	ENSG00000124608	-0.128051	0.071559	0.367525
NDEL1	Q9GZM8	ENSG00000166579	0.0721329	0.0714794	0.367525
PICK1	Q9NRD5	ENSG00000100151	-0.0366837	0.0718558	0.368594
BPGM	P07738	ENSG00000172331	0.0970365	0.0721816	0.369353
ACACA	Q13085	ENSG00000275176; ENSG00000278540	-0.0574599	0.0721789	0.369353
CNRIP1	Q96F85	ENSG00000119865	-0.043475	0.0724594	0.369863
UBR4	Q5T4S7	ENSG00000127481	-0.0368899	0.0724016	0.369863
C17orf75	Q9HAS0	ENSG00000108666	0.140734	0.0728871	0.37068
DDX5	P17844	ENSG00000108654	0.0636706	0.0728662	0.37068
VPS50	Q96JG6	ENSG00000004766	-0.035205	0.072877	0.37068
ARHGEF17	Q96PE2	ENSG00000110237	0.066717	0.0734769	0.372565
BCAP31	P51572	ENSG00000185825	-0.0510281	0.0734323	0.372565
DDI2	Q5TDH0	ENSG00000197312	0.0442706	0.0735266	0.372565
HTATIP2	Q9BUP3-3	#N/A	-0.14524	0.0736951	0.372964
MAVS	Q7Z434	ENSG00000088888	0.134881	0.0742467	0.373267
MAP1LC3B	Q9GZQ8	ENSG00000140941	-0.0706429	0.0741264	0.373267
RPS24	P62847	ENSG00000138326	0.0648836	0.0741527	0.373267
PSAT1	Q9Y617	ENSG00000135069	0.0641997	0.074294	0.373267
RAB7A	P51149	ENSG00000075785	-0.050303	0.0739478	0.373267
NCKAP1	Q9Y2A7-2	#N/A	-0.043579	0.0739429	0.373267
ENY2	Q9NPA8	ENSG00000120533	0.104538	0.0744754	0.373726
SYT2	Q8N9I0	ENSG00000143858	0.22744	0.074848	0.374691
CPEB3	Q8NE35-2	#N/A	0.0737441	0.0748447	0.374691
NDUFC1	O43677	ENSG00000109390	0.116235	0.0751405	0.375294
HDAC5	Q9UQL6	ENSG00000108840	0.072986	0.0751491	0.375294
HLA-DRA	P01903	#N/A	0.182333	0.0754615	0.375364
CYB5R2	Q6BCY4	ENSG00000166394	-0.151395	0.0757956	0.375364
TMEM94	Q12767	ENSG00000177728	0.0946275	0.0754167	0.375364
LSM4	Q9Y4Z0	ENSG00000130520	0.0603933	0.0755689	0.375364
SCG3	Q8WXD2	ENSG00000104112	0.0600142	0.0756476	0.375364
SUB1	P53999	ENSG00000113387	0.0540882	0.075739	0.375364
RTRAF	Q9Y224	ENSG00000087302	0.0373469	0.0756591	0.375364
COL6A1	P12109	ENSG00000142156	0.281703	0.0775891	0.376533
KANK2	Q63ZY3	ENSG00000197256	0.18075	0.0764541	0.376533
RBX1	P62877	ENSG00000100387	0.178974	0.0775515	0.376533
NECAP2	Q9NVZ3	ENSG00000157191	0.158148	0.0774349	0.376533
THRAP3	Q9Y2W1	ENSG00000054118	0.129043	0.0763679	0.376533
CLCN3	P51790	ENSG00000109572	-0.102534	0.0769669	0.376533
PCSK1N	Q9UHG2	ENSG00000102109	-0.0995905	0.0774698	0.376533
JCAD	Q9P266	ENSG00000165757	0.0830029	0.0764022	0.376533
TNPO1	Q92973	ENSG00000083312	0.0725648	0.0768075	0.376533
GATD3	P30042	ENSG00000160221	0.0663847	0.0776628	0.376533
#N/A	P18433	#N/A	-0.0644532	0.0772325	0.376533
SGTB	Q96EQ0	ENSG00000197860	-0.0603742	0.0770077	0.376533
SYAP1	Q96A49	ENSG00000169895	0.0580455	0.0762039	0.376533
BZW1	Q7L1Q6	ENSG00000082153	0.0514619	0.0766494	0.376533
RBM14	Q96PK6	ENSG00000239306	0.0487464	0.0772355	0.376533
ARPC5	O15511	ENSG00000162704	-0.0470551	0.0775654	0.376533
ACTR3	P61158	ENSG00000115091	-0.035096	0.0768191	0.376533
PSMC2	P35998	ENSG00000161057	0.0270062	0.0774718	0.376533
PC	P11498	ENSG00000173599	0.0514983	0.0779195	0.377337
HSD17B10	Q99714	ENSG00000072506	0.0434997	0.0781352	0.377942
#N/A	O15061	#N/A	0.133566	0.0783386	0.378045
PEX14	O75381	ENSG00000142655	0.0607194	0.0782896	0.378045
PLS3	P13797	ENSG00000102024	-0.0624048	0.0787256	0.378594
ESYT1	Q9BSJ8	ENSG00000139641	-0.0519899	0.0786388	0.378594
NAA50	Q9GZZ1	ENSG00000121579	0.0470766	0.0786879	0.378594
PRKCD	Q05655	ENSG00000163932	-0.113706	0.0792776	0.380617
AHNAK	Q09666	ENSG00000124942	0.105325	0.0793296	0.380617
THEM4	Q5T1C6	ENSG00000159445	-0.134572	0.0798599	0.382279
RIDA	P52758	ENSG00000132541	0.0616209	0.0798454	0.382279
ACOT13	Q9NPJ3	ENSG00000112304	0.0589194	0.0804698	0.382464
GK	P32189-1	#N/A	-0.0572675	0.0802078	0.382464
RAB3A	P20336	ENSG00000105649	-0.0558358	0.0803865	0.382464
PMVK	Q15126	ENSG00000163344	-0.0553709	0.0803231	0.382464
ARFIP1	P53367	ENSG00000164144	0.05354	0.0803692	0.382464
TIAL1	Q01085-2	#N/A	0.0477434	0.0805431	0.382464
PTGES3	Q15185	ENSG00000110958	-0.0395328	0.0800604	0.382464
OCIAD1	Q9NX40	ENSG00000109180	0.0770826	0.0809808	0.383687
LSM7	Q9UK45	ENSG00000130332	0.0561052	0.0809852	0.383687
SEPTIN10	Q9P0V9	ENSG00000186522	-0.0852419	0.0815327	0.385107
OSGEP	Q9NPF4	ENSG00000092094	-0.0842656	0.0814678	0.385107
TOP1	P11387	ENSG00000198900	0.0571184	0.0816557	0.385107
ATP6V0A1	Q93050-1	#N/A	-0.0409353	0.0816105	0.385107
COA4	Q9NYJ1	ENSG00000181924	0.0937506	0.081998	0.386283
EIF3G	O75821	ENSG00000130811	0.0853025	0.0827978	0.387026
HSD17B8	Q92506	ENSG00000112474; ENSG00000204228; ENSG00000225312; ENSG00000228357; ENSG00000228712; ENSG00000232357	0.0836993	0.0825107	0.387026
HDDC2	Q7Z4H3	ENSG00000111906	0.082317	0.0824227	0.387026
RBM22	Q9NW64	ENSG00000086589	0.0663377	0.0826136	0.387026
PTPRT	O14522	ENSG00000196090	0.0642921	0.0828077	0.387026
NENF	Q9UMX5	ENSG00000117691	-0.0610944	0.0827114	0.387026
HEBP2	Q9Y5Z4	ENSG00000051620	0.0592013	0.0823474	0.387026
APEX1	P27695	ENSG00000100823	0.119286	0.0830983	0.387948
HNRNPDL	O14979	ENSG00000152795	0.119945	0.0839438	0.390369
ARF3	P61204	ENSG00000134287	-0.118089	0.0840927	0.390369
METAP1	P53582	ENSG00000164024	-0.0755919	0.083987	0.390369
MRPS36	P82909	ENSG00000134056; ENSG00000278461	0.0578777	0.0843686	0.390369
PCBP1	Q15365	ENSG00000169564	0.0493831	0.0837832	0.390369
GNB1	P62873	ENSG00000078369	-0.0466695	0.0842951	0.390369
SNX4	O95219	ENSG00000114520	-0.044097	0.0842183	0.390369
CSE1L	P55060	ENSG00000124207	-0.0427458	0.0840584	0.390369
SDHAF4	Q5VUM1	ENSG00000154079	0.0831027	0.0845604	0.390821
WARS1	P23381	ENSG00000140105	-0.0562179	0.0847271	0.391157
PBLD	P30039	ENSG00000108187	0.105336	0.0850167	0.391546
STAT5B	P51692	ENSG00000173757	-0.0500571	0.0850942	0.391546
PGLS	O95336	ENSG00000130313	0.0401989	0.0850446	0.391546
WFS1	O76024	ENSG00000109501	0.109304	0.0852991	0.391702
VPS45	Q9NRW7	ENSG00000136631	0.0327406	0.0853166	0.391702
GPM6A	P51674	ENSG00000150625	-0.13344	0.0855085	0.391739
PLXNA4	Q9HCM2	ENSG00000221866	-0.0617482	0.0855959	0.391739
SLC8A2	Q9UPR5	ENSG00000118160	-0.0581474	0.0856075	0.391739
RPL34	P49207	ENSG00000109475	0.0530138	0.0863532	0.394283
ATP6V1D	Q9Y5K8	ENSG00000100554	-0.0357991	0.0863114	0.394283
ACAD9	Q9H845	ENSG00000177646	-0.077644	0.0866113	0.394545
NIT2	Q9NQR4	ENSG00000114021	-0.0720784	0.0867904	0.394545
#N/A	Q9HA65	#N/A	-0.0641275	0.0867125	0.394545
VPS37A	Q8NEZ2	ENSG00000155975	0.0521026	0.0865963	0.394545
SLC22A23	A1A5C7	ENSG00000137266	-0.099914	0.0873056	0.396453
TCEA1	P23193	ENSG00000187735	0.0907457	0.0876249	0.397048
NASP	P49321	ENSG00000132780	0.047797	0.0876276	0.397048
SH3BGRL	O75368	ENSG00000131171	0.0656754	0.0880716	0.398625
OGFRL1	Q5TC84	ENSG00000119900	-0.0849125	0.0882861	0.398727
FH	P07954	ENSG00000091483	0.04538	0.0882421	0.398727
RPL13	P26373	ENSG00000167526	0.0475596	0.088427	0.39893
DLGAP2	Q9P1A6	ENSG00000198010	0.109449	0.0887394	0.399905
PSMC4	P43686	ENSG00000013275; ENSG00000281221	0.0379344	0.0889968	0.40063
COX7C	P15954	ENSG00000127184	0.0864831	0.0891437	0.400857
MAGED2	Q9UNF1	ENSG00000102316	0.0730831	0.0892927	0.401093
SEC23A	Q15436	ENSG00000100934	0.0318113	0.0893944	0.401116
GGT1	P19440	ENSG00000100031	0.117805	0.0896888	0.40157
NOVA2	Q9UNW9	ENSG00000104967	0.0792256	0.0896487	0.40157
MAST1	Q9Y2H9	ENSG00000105613	0.0620642	0.09053	0.404535
ETFB	P38117	ENSG00000105379	0.0436824	0.0905457	0.404535
HAPLN4	Q86UW8	ENSG00000187664	0.136216	0.0908052	0.405258
CARNS1	A5YM72-3	#N/A	-0.222519	0.0923449	0.405959
MOSPD2	Q8NHP6	ENSG00000130150	-0.136195	0.0921483	0.405959
SLC17A7	Q9P2U7	ENSG00000104888	-0.120906	0.0914544	0.405959
VPS37B	Q9H9H4	ENSG00000139722	-0.116845	0.0922794	0.405959
TSTD1	Q8NFU3	ENSG00000215845	0.0859254	0.0916119	0.405959
PRPF4B	Q13523	ENSG00000112739	0.084096	0.0918901	0.405959
RPS20	P60866	ENSG00000008988	0.0789163	0.0922596	0.405959
SLC25A1	P53007	ENSG00000100075	0.0746846	0.0920638	0.405959
CMC1	Q7Z7K0	ENSG00000187118	0.0702332	0.0921675	0.405959
RAB4A	P20338	ENSG00000168118	-0.0622487	0.0921322	0.405959
SDHB	P21912	ENSG00000117118	0.0464502	0.0914127	0.405959
SMARCC2	Q8TAQ2-3	#N/A	0.0451096	0.0919936	0.405959
ALDH5A1	P51649	ENSG00000112294	0.0446972	0.0917863	0.405959
PSMA7	O14818	ENSG00000101182	0.0318102	0.0924278	0.405959
MDH2	P40926	ENSG00000146701	0.0295706	0.091564	0.405959
WBP2	Q969T9	ENSG00000132471	-0.0494947	0.0927156	0.406364
EXOC5	O00471	ENSG00000070367	-0.0294885	0.0926801	0.406364
COL6A3	P12111	ENSG00000163359	0.279285	0.093018	0.406839
PSMB4	P28070	ENSG00000159377	0.25302	0.0933135	0.406839
ZDHHC5	Q9C0B5	ENSG00000156599	0.085732	0.0931274	0.406839
ACAA2	P42765	ENSG00000167315	0.0681395	0.0933038	0.406839
PRKCB	P05771-2	#N/A	-0.0398412	0.0933078	0.406839
F2	P00734	ENSG00000180210	0.142101	0.0943015	0.406877
PHLDB1	Q86UU1	ENSG00000019144	-0.132162	0.0938798	0.406877
INPP5J	Q15735	ENSG00000185133	0.110429	0.0940562	0.406877
CHMP5	Q9NZZ3	ENSG00000086065	0.109906	0.094098	0.406877
APOD	P05090	ENSG00000189058	-0.0980513	0.0942905	0.406877
ILF2	Q12905	ENSG00000143621	-0.0886994	0.0940812	0.406877
ZC3H15	Q8WU90	ENSG00000065548	0.0850883	0.0935718	0.406877
PDS5B	Q9NTI5	ENSG00000083642	0.0566378	0.0941232	0.406877
ARRB1	P49407	ENSG00000137486	0.0422858	0.0934367	0.406877
UBL4A	P11441	ENSG00000102178	0.0369077	0.0937023	0.406877
SMNDC1	O75940	ENSG00000119953	0.073893	0.0947142	0.408234
KRT5	P13647	ENSG00000186081	0.339654	0.0950271	0.408734
HNRNPU	Q00839	ENSG00000153187	0.0443324	0.0949796	0.408734
GAK	O14976	ENSG00000178950	0.045336	0.0951834	0.408983
FKBP5	Q13451	ENSG00000096060	0.0977677	0.09544	0.409662
ZNF365	Q70YC5	ENSG00000138311	0.101355	0.0962285	0.410578
BCAS2	O75934	ENSG00000116752	0.0974718	0.0961967	0.410578
CAND2	O75155	ENSG00000144712	-0.086474	0.0962463	0.410578
ACTN2	P35609	ENSG00000077522	-0.0798159	0.0960777	0.410578
QKI	Q96PU8	ENSG00000112531	0.0748562	0.0961828	0.410578
ABCF2	Q9UG63	ENSG00000033050	0.0401456	0.0957529	0.410578
SLC4A4	Q9Y6R1	ENSG00000080493	0.252624	0.0967245	0.411351
MAP7D1	Q3KQU3	ENSG00000116871	0.111891	0.0966986	0.411351
RICTOR	Q6R327	ENSG00000164327	0.0649094	0.0965431	0.411351
TFAM	Q00059	ENSG00000108064	0.0641765	0.097058	0.412126
SPART	Q8N0X7	ENSG00000133104	0.0605817	0.0971049	0.412126
MTIF3	Q9H2K0	ENSG00000122033	0.0871927	0.0975805	0.4127
DEK	P35659	ENSG00000124795	0.0626767	0.0976793	0.4127
SIPA1L1	O43166	ENSG00000197555	0.0544637	0.0978304	0.4127
PLXNB1	O43157	ENSG00000164050	0.0514282	0.0976272	0.4127
VARS1	P26640	ENSG00000096171; ENSG00000204394; ENSG00000224264; ENSG00000226589; ENSG00000231116	0.0461604	0.0974538	0.4127
RPS4X	P62701	ENSG00000198034	0.0363347	0.0979047	0.4127
RPS16	P62249	ENSG00000105193	0.0362807	0.0979355	0.4127
TECPR1	Q7Z6L1	ENSG00000205356	-0.0759776	0.098705	0.41531
DTD1	Q8TEA8	ENSG00000125821	-0.0598293	0.0987548	0.41531
ILK	Q13418	ENSG00000166333	0.061589	0.0992035	0.416775
PRUNE2	Q8WUY3	ENSG00000106772	0.0650628	0.0994777	0.417505
ACTL6B	O94805	ENSG00000077080	0.0922281	0.10043	0.418819
PRKAB2	O43741	ENSG00000131791	0.0668405	0.100299	0.418819
TFG	Q92734	ENSG00000114354	-0.0641835	0.100145	0.418819
LRRFIP1	Q32MZ4-4	#N/A	0.0633759	0.100497	0.418819
ZNF207	O43670	ENSG00000010244	0.0576913	0.100297	0.418819
ANXA6	P08133	ENSG00000197043	-0.0414153	0.100344	0.418819
WDR26	Q9H7D7	ENSG00000162923	-0.0400591	0.100233	0.418819
HARS2	P49590	ENSG00000112855	0.0578601	0.100602	0.41884
NPM2	Q86SE8	ENSG00000158806	0.0897048	0.10083	0.419045
SCG2	P13521	ENSG00000171951	0.0749303	0.100853	0.419045
GSTM3	P21266	ENSG00000134202	0.137453	0.101242	0.419822
EHD1	Q9H4M9	ENSG00000110047	0.0411924	0.101168	0.419822
NCAM2	O15394	ENSG00000154654	-0.0699155	0.102819	0.425936
KLK6	Q92876	ENSG00000167755	0.15387	0.103202	0.427095
ATG4B	Q9Y4P1	ENSG00000168397	-0.0621815	0.103401	0.427494
COL6A2	P12110	ENSG00000142173	0.281549	0.103796	0.427851
RPLP2	P05387	ENSG00000177600	-0.0769505	0.103595	0.427851
GUCY1A1	Q02108	ENSG00000164116	0.0740582	0.103739	0.427851
UQCC2	Q9BRT2	ENSG00000137288	0.127189	0.103955	0.428081
RABGAP1L	Q5R372	ENSG00000152061	-0.0828794	0.104344	0.42841
FAM136A	Q96C01	ENSG00000035141	0.0508698	0.104313	0.42841
CLINT1	Q14677-3	#N/A	0.0332519	0.104208	0.42841
SNCG	O76070	ENSG00000173267	0.0828326	0.104852	0.429221
GNB2	P62879	ENSG00000172354	-0.0419962	0.104754	0.429221
KIF5B	P33176	ENSG00000170759	0.0330171	0.104775	0.429221
GOLGB1	Q14789	ENSG00000173230	0.0453587	0.105456	0.430845
EIF3E	P60228	ENSG00000104408	0.0369301	0.105358	0.430845
HCFC1	P51610	ENSG00000172534	0.0755923	0.106468	0.432853
ENDOD1	O94919	ENSG00000149218	-0.0749372	0.106444	0.432853
LACTB2	Q53H82	ENSG00000147592	0.0584436	0.106125	0.432853
CEP41	Q9BYV8	ENSG00000106477	0.0504577	0.10624	0.432853
CSNK1E	P49674	ENSG00000213923	0.0416268	0.106368	0.432853
LINGO1	Q96FE5	ENSG00000169783	-0.0958396	0.106581	0.432887
TCP11L1	Q9NUJ3	ENSG00000176148	-0.0821801	0.106939	0.433688
STK11	Q15831	ENSG00000118046	0.0593284	0.106987	0.433688
S100A8	P05109	ENSG00000143546	-0.246784	0.107217	0.433775
GLUD2	P49448	ENSG00000182890; ENSG00000288118	0.105525	0.107136	0.433775
VIM	P08670	ENSG00000026025	0.171235	0.10733	0.433812
PIP4K2A	P48426	ENSG00000150867	-0.0984125	0.107591	0.43402
XPNPEP1	Q9NQW7-3	#N/A	-0.0339971	0.107533	0.43402
PPFIA2	O75334	ENSG00000139220	-0.0760624	0.107796	0.434427
KRT9	P35527	ENSG00000171403	0.346887	0.108438	0.435389
NT5C1A	Q9BXI3	ENSG00000116981	0.0978716	0.108454	0.435389
CASKIN1	Q8WXD9	ENSG00000167971	0.0523671	0.108446	0.435389
CCDC22	O60826	ENSG00000101997	0.0454779	0.108157	0.435389
SCN3B	Q9NY72	ENSG00000166257	-0.110394	0.108842	0.436523
OSBPL8	Q9BZF1	ENSG00000091039	-0.0533091	0.109692	0.439508
SCARB2	Q14108	ENSG00000138760	-0.0805111	0.1103	0.441518
BBOX1	O75936	ENSG00000129151	0.112198	0.111759	0.441825
NRN1	Q9NPD7	ENSG00000124785	-0.0968258	0.110918	0.441825
LRBA	P50851-2	#N/A	-0.0867756	0.111039	0.441825
ATP1B2	P14415	ENSG00000129244	-0.0828786	0.111386	0.441825
ATP1A3	P13637-3	#N/A	-0.0774455	0.111085	0.441825
CDC27	P30260	ENSG00000004897	-0.0765086	0.11168	0.441825
RGS17	Q9UGC6	ENSG00000091844	-0.0718592	0.111528	0.441825
PFKFB2	O60825	ENSG00000123836	0.0615116	0.111548	0.441825
SLC25A12	O75746	ENSG00000115840	0.0560526	0.110677	0.441825
MAP4K3	Q8IVH8	ENSG00000011566	-0.0411309	0.11161	0.441825
MAPK10	P53779-2	#N/A	0.0398657	0.111147	0.441825
PFN2	P35080	ENSG00000070087	-0.0330319	0.111203	0.441825
TXNDC17	Q9BRA2	ENSG00000129235	-0.0278489	0.111374	0.441825
STK25	O00506	ENSG00000115694	0.0589653	0.112438	0.443774
PACS2	Q86VP3	ENSG00000179364	-0.0373623	0.112465	0.443774
COPG2	Q9UBF2	ENSG00000158623	0.0551088	0.11264	0.444041
GPM6B	Q13491-4	#N/A	-0.143103	0.113409	0.445062
RPS6KA5	O75582	ENSG00000100784	0.0861064	0.113863	0.445062
MAPRE2	Q15555	ENSG00000166974	-0.0619562	0.113068	0.445062
G6PD	P11413	ENSG00000160211	0.0595233	0.113594	0.445062
LANCL2	Q9NS86	ENSG00000132434	-0.0532158	0.113395	0.445062
DDX42	Q86XP3	ENSG00000198231	0.0517156	0.113264	0.445062
SPTBN4	Q9H254	ENSG00000160460	-0.0446346	0.113828	0.445062
RBM8A	Q9Y5S9-2	#N/A	0.0425369	0.113811	0.445062
MAT2A	P31153	ENSG00000168906	0.0309244	0.113585	0.445062
NDUFC2	O95298	ENSG00000151366	-0.040671	0.114262	0.446203
UHRF1BP1	Q6BDS2	ENSG00000065060	0.0926963	0.114917	0.447217
HIBCH	Q6NVY1	ENSG00000198130	0.0781209	0.11506	0.447217
SNX9	Q9Y5X1	ENSG00000130340	-0.0451236	0.114961	0.447217
ABLIM1	O14639	ENSG00000099204	0.0370141	0.114822	0.447217
CLIP2	Q9UDT6	ENSG00000106665	0.0309884	0.115022	0.447217
SLC25A18	Q9H1K4	ENSG00000182902	-0.0415455	0.115178	0.447255
TOMM6	Q96B49	ENSG00000214736	0.054867	0.115622	0.44856
NUDCD3	Q8IVD9	ENSG00000015676	0.0671162	0.115955	0.448593
ADAM11	O75078	ENSG00000073670	-0.0579351	0.115776	0.448593
SBDS	Q9Y3A5	ENSG00000126524	-0.0455666	0.116062	0.448593
UPF1	Q92900	ENSG00000005007	0.0290308	0.115903	0.448593
HNRNPA2B1	P22626	ENSG00000122566	0.0409718	0.116784	0.450965
KPNA4	O00629	ENSG00000186432	0.0838053	0.116945	0.451165
ECHDC1	Q9NTX5	ENSG00000093144	0.0597253	0.117667	0.453109
PACSIN2	Q9UNF0-2	#N/A	0.0416959	0.117638	0.453109
DOCK1	Q14185	ENSG00000150760	-0.0710619	0.117779	0.453124
PFKM	P08237	ENSG00000152556	0.0313395	0.117899	0.453163
COL4A2	P08572	ENSG00000134871	-0.203208	0.118257	0.453281
CTNNA3	Q9UI47	ENSG00000183230	-0.15782	0.118075	0.453281
OLA1	Q9NTK5	ENSG00000138430	-0.0322099	0.118173	0.453281
RALB	P11234	ENSG00000144118	-0.132038	0.118388	0.453365
MOAP1	Q96BY2	ENSG00000165943; ENSG00000278268	0.144329	0.119097	0.453946
STX17	P56962	ENSG00000136874	-0.0987974	0.118916	0.453946
TNS1	Q9HBL0	ENSG00000079308	0.0704946	0.118758	0.453946
CAMK2B	Q13554	ENSG00000058404	0.0556341	0.119195	0.453946
WDR17	Q8IZU2	ENSG00000150627	-0.0550937	0.119048	0.453946
ISCA1	Q9BUE6	ENSG00000135070	0.0482865	0.119047	0.453946
PIK3R1	P27986	ENSG00000145675	-0.0553048	0.119318	0.453999
PSIP1	O75475	ENSG00000164985	0.0812867	0.119682	0.454549
SNX5	Q9Y5X3	ENSG00000089006	0.0420886	0.119653	0.454549
HGH1	Q9BTY7	ENSG00000235173	0.130709	0.119984	0.455281
FTL	P02792	ENSG00000087086	-0.157656	0.120426	0.455509
RPS5	P46782	ENSG00000083845	0.0993901	0.12121	0.455509
CARS2	Q9HA77	ENSG00000134905	0.0980638	0.120701	0.455509
ACP2	P11117	ENSG00000134575	-0.0746341	0.120398	0.455509
EPHB6	O15197	#N/A	-0.0683141	0.12077	0.455509
CPNE2	Q96FN4	ENSG00000140848	-0.0653196	0.120942	0.455509
DPM1	O60762	ENSG00000000419	-0.0589692	0.120848	0.455509
STXBP5L	Q9Y2K9	ENSG00000145087	-0.0528497	0.120493	0.455509
RPS23	P62266	ENSG00000186468	0.0460816	0.120877	0.455509
AIMP1	Q12904	ENSG00000164022	0.0412618	0.121202	0.455509
ANKFY1	Q9P2R3	ENSG00000185722	-0.0350754	0.12125	0.455509
FABP7	O15540	ENSG00000164434	0.112863	0.121984	0.457108
SERPINH1	P50454	ENSG00000149257	-0.102756	0.121897	0.457108
CALB2	P22676	ENSG00000172137; ENSG00000282830	0.098316	0.123462	0.457108
PLEKHA6	Q9Y2H5	ENSG00000143850	0.0933516	0.122961	0.457108
APOE	P02649	ENSG00000130203	0.0899677	0.122733	0.457108
OXA1L	Q15070	ENSG00000155463	-0.0888776	0.123546	0.457108
HERPUD2	Q9BSE4	ENSG00000122557	0.0884727	0.123299	0.457108
HSPB8	Q9UJY1	ENSG00000152137	0.086632	0.122083	0.457108
S100A16	Q96FQ6	ENSG00000188643	0.0761624	0.122245	0.457108
DDX46	Q7L014	ENSG00000145833	0.0740726	0.123269	0.457108
N4BP1	O75113	ENSG00000102921	0.0666557	0.123385	0.457108
ME2	P23368	ENSG00000082212	0.0603804	0.122456	0.457108
POLR2A	P24928	#N/A	-0.0563762	0.123212	0.457108
GRIA2	P42262	ENSG00000120251	-0.043496	0.12339	0.457108
LRP1	Q07954	ENSG00000123384	0.0402146	0.122947	0.457108
GCSH	P23434	ENSG00000140905	0.0389946	0.123478	0.457108
NNT	Q13423	ENSG00000112992	-0.0329783	0.123031	0.457108
MVK	Q03426	ENSG00000110921	0.0795058	0.12379	0.457197
DDX1	Q92499	ENSG00000079785	0.0419166	0.123776	0.457197
RPS15A	P62244	ENSG00000134419	0.0439323	0.123963	0.457207
RBM12	Q9NTZ6	ENSG00000244462	0.0400518	0.124013	0.457207
UBFD1	O14562	ENSG00000103353	-0.0454271	0.124185	0.457438
ATCAY	Q86WG3	ENSG00000167654	0.0785092	0.124419	0.457529
ACSS3	Q9H6R3	ENSG00000111058	0.0749358	0.12443	0.457529
COA3	Q9Y2R0	ENSG00000183978	0.0515126	0.124619	0.457818
SLC1A4	P43007	ENSG00000115902	0.125038	0.124922	0.458524
GRM3	Q14832	ENSG00000198822	-0.0576501	0.125113	0.45882
CFAP20	Q9Y6A4	ENSG00000070761	0.0659602	0.125292	0.459071
ARG2	P78540	ENSG00000081181	0.164499	0.126073	0.459906
DYNC1I1	O14576-2	#N/A	0.0990659	0.12575	0.459906
INF2	Q27J81	ENSG00000203485	-0.078007	0.126014	0.459906
PET100	P0DJ07	ENSG00000229833	0.0758506	0.125986	0.459906
CHMP2A	O43633	ENSG00000130724	-0.0524234	0.12599	0.459906
LAMA5	O15230	ENSG00000130702	-0.119094	0.127061	0.460421
CALD1	Q05682	ENSG00000122786	0.10939	0.126998	0.460421
CYP4X1	Q8N118	ENSG00000186377	-0.0726471	0.126502	0.460421
PGM2L1	Q6PCE3	ENSG00000165434	-0.0615526	0.126668	0.460421
DNAJC5	Q9H3Z4	ENSG00000101152	-0.0519779	0.126618	0.460421
CHN1	P15882	ENSG00000128656	-0.0515524	0.126781	0.460421
MAP2K6	P52564	ENSG00000108984	0.0482086	0.127191	0.460421
LRRC57	Q8N9N7	ENSG00000180979	-0.046541	0.126715	0.460421
RUVBL1	Q9Y265	ENSG00000175792; ENSG00000284901	0.0323054	0.127211	0.460421
TMOD2	Q9NZR1	ENSG00000128872	0.0406547	0.12743	0.460812
#N/A	P48200	#N/A	-0.0758129	0.127853	0.461136
CPEB4	Q17RY0	ENSG00000113742	0.0486821	0.127762	0.461136
TAGLN3	Q9UI15	ENSG00000144834	0.0374514	0.127681	0.461136
SCRN2	Q96FV2	ENSG00000141295	0.109662	0.128492	0.462298
PRDX1	Q06830	ENSG00000117450	0.0349561	0.128509	0.462298
EPN1	Q9Y6I3-1	#N/A	0.0301455	0.128454	0.462298
ACBD3	Q9H3P7	ENSG00000182827	0.0631582	0.128767	0.462807
XPNPEP3	Q9NQH7	ENSG00000196236	0.05553	0.128929	0.462807
ARIH1	Q9Y4X5	ENSG00000166233	0.0361217	0.128985	0.462807
UPF2	Q9HAU5	ENSG00000151461	0.0573783	0.129249	0.463355
MOCS1	Q9NZB8	ENSG00000124615	0.0703645	0.129511	0.463591
WDR13	Q9H1Z4	ENSG00000101940	-0.0428308	0.129538	0.463591
HDAC6	Q9UBN7	ENSG00000094631	0.0762631	0.129991	0.464812
DIP2B	Q9P265	ENSG00000066084	-0.0409128	0.130212	0.465203
ABHD16A	O95870	ENSG00000204427; ENSG00000206403; ENSG00000224552; ENSG00000230475; ENSG00000231488; ENSG00000235676; ENSG00000236063	-0.0455218	0.13039	0.465437
COPG1	Q9Y678	ENSG00000181789	0.0347507	0.130518	0.465497
ASPA	P45381	ENSG00000108381	-0.157017	0.131743	0.465534
SLC4A10	Q6U841	ENSG00000144290	0.0980561	0.131761	0.465534
AHNAK2	Q8IVF2	ENSG00000185567	-0.0892582	0.130819	0.465534
MPC2	O95563	ENSG00000143158	-0.0811718	0.131225	0.465534
MARCKS	P29966	ENSG00000277443	0.0780608	0.131395	0.465534
SOS1	Q07889	ENSG00000115904	-0.0699483	0.131657	0.465534
TXNL4A	P83876	ENSG00000141759	0.0499775	0.131198	0.465534
FECH	P22830	ENSG00000066926	0.0457076	0.131377	0.465534
NDUFA9	Q16795	ENSG00000139180	-0.0398578	0.131396	0.465534
GORASP2	Q9H8Y8	ENSG00000115806	0.0390986	0.131287	0.465534
ARFGEF2	Q9Y6D5	ENSG00000124198	-0.0351598	0.131705	0.465534
C1QB	P02746	#N/A	-0.156386	0.132173	0.465735
ATIC	P31939	ENSG00000138363	0.0418857	0.131935	0.465735
CTPS2	Q9NRF8	ENSG00000047230	0.0399302	0.132267	0.465735
RAD23A	P54725	ENSG00000179262	-0.0244189	0.132118	0.465735
PGD	P52209	ENSG00000142657	0.0364839	0.132387	0.465766
TOMM22	Q9NS69	ENSG00000100216	0.0578923	0.132792	0.466793
ADGRB1	O14514	ENSG00000181790	0.0708825	0.132969	0.467022
S100A9	P06702	ENSG00000163220	-0.228496	0.133491	0.467668
PTGR2	Q8N8N7	ENSG00000140043	0.0591894	0.133404	0.467668
PDK3	Q15120	ENSG00000067992	-0.0388083	0.133417	0.467668
NAE1	Q13564	ENSG00000159593	0.0561577	0.134199	0.469751
NAA10	P41227	ENSG00000102030	0.0372805	0.134693	0.471087
ADSL	P30566	ENSG00000239900	-0.0715713	0.13579	0.474182
IGBP1	P78318	ENSG00000089289	0.0439459	0.135807	0.474182
DTNA	Q9Y4J8-11	#N/A	0.180338	0.136106	0.474827
RAN	P62826	ENSG00000132341	0.0219744	0.136365	0.475333
CXADR	P78310	ENSG00000154639	-0.0651395	0.13654	0.475545
PHF5A	Q7RTV0	ENSG00000100410	0.0533896	0.136764	0.475924
NPM1	P06748	ENSG00000181163	0.0600288	0.136993	0.476324
RASGRF1	Q13972	ENSG00000058335	-0.0535919	0.137386	0.47729
PTPRN2	Q92932	ENSG00000155093	0.0587961	0.137602	0.47764
ATP2B4	P23634-6	#N/A	0.0956002	0.138099	0.478568
VPS41	P49754	ENSG00000006715	-0.0465461	0.137998	0.478568
SART3	Q15020	ENSG00000075856	0.0473415	0.138984	0.481181
RPS27	P42677	ENSG00000177954	0.0449528	0.139317	0.481181
SLC9A3R2	Q15599	ENSG00000065054	0.044082	0.139228	0.481181
PMPCA	Q10713	ENSG00000165688	0.0329992	0.139167	0.481181
KIAA1671	Q9BY89	ENSG00000197077	0.0755894	0.139578	0.481684
HDAC4	P56524	ENSG00000068024	0.0992178	0.139875	0.482042
PIP4K2B	P78356	ENSG00000276293; ENSG00000277292	-0.0490962	0.139914	0.482042
CDH6	P55285	ENSG00000113361	-0.0896385	0.140057	0.482133
CBR4	Q8N4T8	ENSG00000145439	0.0686977	0.140208	0.482256
CCDC90B	Q9GZT6	ENSG00000137500	-0.0641637	0.1404	0.482283
ERI3	O43414	ENSG00000117419	-0.0444644	0.140541	0.482283
GNB5	O14775-2	#N/A	-0.0419668	0.140564	0.482283
TCEAL6	Q6IPX3	ENSG00000204071	-0.103093	0.140994	0.482959
PSMD8	P48556	ENSG00000099341	0.0424879	0.140971	0.482959
ENPP2	Q13822-3	#N/A	-0.14582	0.141433	0.484064
CLMN	Q96JQ2	ENSG00000165959	-0.099199	0.141973	0.484748
ETFDH	Q16134	ENSG00000171503	0.0400864	0.141983	0.484748
HINT1	P49773	ENSG00000169567	0.0394927	0.141853	0.484748
MAPK8	P45983	ENSG00000107643	0.065559	0.14245	0.485943
MAP1A	P78559	ENSG00000166963	0.0572801	0.143031	0.487126
ACAP2	Q15057	ENSG00000114331	-0.0384356	0.143023	0.487126
CLPX	O76031	ENSG00000166855	0.0444441	0.143279	0.487182
EIF2B1	Q14232	ENSG00000111361	-0.0411826	0.143282	0.487182
DGKQ	P52824	ENSG00000145214	-0.0782792	0.143675	0.48812
GFAP	P14136	ENSG00000131095	0.170481	0.144493	0.490113
CHL1	O00533	ENSG00000134121	0.0420928	0.144498	0.490113
GOT2	P00505	ENSG00000125166	0.0350616	0.145164	0.491972
LAMP1	P11279	ENSG00000185896	-0.0556154	0.14539	0.492089
SNRPD2	P62316	ENSG00000125743	0.0531388	0.145436	0.492089
DLGAP1	O14490	ENSG00000170579	0.0940142	0.146627	0.494317
SMAD4	Q13485	ENSG00000141646	0.0717109	0.146958	0.494317
PPP4C	P60510	ENSG00000149923	0.0507768	0.146793	0.494317
LGI1	O95970	ENSG00000108231	-0.0483624	0.146733	0.494317
ABAT	P80404	ENSG00000183044	0.0463574	0.147046	0.494317
STUB1	Q9UNE7	ENSG00000103266	0.0375034	0.146686	0.494317
MACF1	Q9UPN3	ENSG00000127603	-0.0293863	0.146881	0.494317
EXOC4	Q96A65	ENSG00000131558	-0.0268223	0.146853	0.494317
LYPLA1	O75608	ENSG00000120992	-0.0341241	0.147639	0.495108
PRDX3	P30048	ENSG00000165672	0.0335386	0.147538	0.495108
EXOC7	Q9UPT5-1	#N/A	-0.0228878	0.147438	0.495108
ARFGEF1	Q9Y6D6	ENSG00000066777	-0.0384682	0.147895	0.495568
CTNNBL1	Q8WYA6	ENSG00000132792	0.0738218	0.14804	0.495654
ADA	P00813	ENSG00000196839	-0.110193	0.148571	0.496233
SRP14	P37108	ENSG00000140319	0.0561027	0.148531	0.496233
SCAI	Q8N9R8	ENSG00000173611	-0.0405005	0.148431	0.496233
HDGFL2	Q7Z4V5	ENSG00000167674	0.111404	0.148867	0.496786
SCAMP1	O15126	ENSG00000085365	0.0374192	0.148976	0.496786
CFAP36	Q96G28	ENSG00000163001	0.0507513	0.150021	0.499869
SNX1	Q13596	ENSG00000028528	0.0324417	0.150663	0.501607
EIF5B	O60841	ENSG00000158417	0.0671454	0.150812	0.501701
ANO8	Q9HCE9	ENSG00000074855	0.0714668	0.15101	0.501959
SLC39A10	Q9ULF5	ENSG00000196950	0.0462865	0.151449	0.503014
ABLIM3	O94929	ENSG00000173210	-0.0625763	0.151711	0.503483
UNC5B	Q8IZJ1	ENSG00000107731	0.0661246	0.152263	0.504509
IRGQ	Q8WZA9	ENSG00000167378	-0.0469458	0.152168	0.504509
SNF8	Q96H20	ENSG00000159210	-0.0635688	0.15275	0.505718
TRAPPC9	Q96Q05	ENSG00000167632	-0.0328817	0.152945	0.505959
ITIH4	Q14624	ENSG00000055955	-0.17779	0.154155	0.506752
WASF2	Q9Y6W5	ENSG00000158195	0.0988131	0.154193	0.506752
QPRT	Q15274	ENSG00000103485	0.0909414	0.154202	0.506752
ATP2B3	Q16720-2	#N/A	-0.0627231	0.153889	0.506752
GABRA3	P34903	ENSG00000011677	0.0540111	0.154149	0.506752
NDUFAF4	Q9P032	ENSG00000123545	-0.0538686	0.153654	0.506752
DDX39B	Q13838	ENSG00000198563; ENSG00000215425; ENSG00000225073; ENSG00000225859; ENSG00000229496; ENSG00000230624; ENSG00000235439	0.034393	0.154282	0.506752
SSBP1	Q04837	ENSG00000106028; ENSG00000262771	0.0308884	0.154027	0.506752
KIF2A	O00139	ENSG00000068796	0.0227088	0.154194	0.506752
C11orf68	Q9H3H3-2	ENSG00000175573	-0.0418993	0.154648	0.507552
ILVBL	A1L0T0	ENSG00000105135	-0.0360365	0.154929	0.508074
MTX2	O75431	ENSG00000128654	0.0389164	0.155163	0.50844
MTMR12	Q9C0I1	ENSG00000150712	0.0678952	0.155449	0.508575
DGKA	P23743	ENSG00000065357	0.0467031	0.155426	0.508575
HBG1	P69891	ENSG00000213934	-0.334605	0.155679	0.508894
SIRT2	Q8IXJ6	ENSG00000068903; ENSG00000283100	-0.156433	0.155796	0.508894
TBC1D10A	Q9BXI6	ENSG00000099992	0.0805617	0.155914	0.508894
PHPT1	Q9NRX4	ENSG00000054148	0.102567	0.156196	0.509416
CA4	P22748	ENSG00000167434	-0.104175	0.156462	0.509882
FAM234B	A2RU67	ENSG00000084444	0.0609686	0.156743	0.509998
HMOX2	P30519	ENSG00000103415; ENSG00000277424	-0.0313558	0.156736	0.509998
CLYBL	Q8N0X4	ENSG00000125246	-0.148027	0.159047	0.510972
VWF	P04275	ENSG00000110799	-0.133354	0.159283	0.510972
AGT	P01019	#N/A	-0.105624	0.158675	0.510972
GPT2	Q8TD30	ENSG00000166123	0.0939921	0.157284	0.510972
PRAF2	O60831	ENSG00000243279	-0.0793043	0.159336	0.510972
NECAP1	Q8NC96	ENSG00000089818	0.0692765	0.159063	0.510972
WARS2	Q9UGM6	ENSG00000116874	-0.0623634	0.157314	0.510972
PREB	Q9HCU5	ENSG00000138073	0.0596649	0.158296	0.510972
NMT2	O60551	ENSG00000152465	-0.0556062	0.158104	0.510972
CLCC1	Q96S66	ENSG00000121940	0.0545906	0.159443	0.510972
#N/A	Q9HB07	#N/A	0.0533909	0.159089	0.510972
TPRG1L	Q5T0D9	ENSG00000158109	0.0505003	0.158399	0.510972
NIT1	Q86X76-2	#N/A	0.048422	0.158084	0.510972
CADPS	Q9ULU8	ENSG00000163618	-0.0436954	0.158711	0.510972
CLVS2	Q5SYC1	ENSG00000146352	-0.0432696	0.15878	0.510972
RPL32	P62910	ENSG00000144713	0.042676	0.157547	0.510972
MFN2	O95140	ENSG00000116688	-0.0310788	0.159502	0.510972
CLTB	P09497-2	#N/A	-0.0271664	0.15862	0.510972
MAPRE3	Q9UPY8	ENSG00000084764	0.0242575	0.15928	0.510972
GDI1	P31150	ENSG00000203879	-0.0207749	0.157723	0.510972
MRPL14	Q6P1L8	ENSG00000180992	0.093997	0.159829	0.511232
ANKRD27	Q96NW4	ENSG00000105186	-0.077279	0.159802	0.511232
ACAD8	Q9UKU7	ENSG00000151498	0.0589487	0.160428	0.511665
CAPZA1	P52907	ENSG00000116489	-0.0496986	0.16058	0.511665
NUP205	Q92621	ENSG00000155561	-0.0407021	0.16053	0.511665
TIMM10	P62072	ENSG00000134809	0.0318179	0.160093	0.511665
#N/A	O75044	#N/A	-0.0286702	0.160297	0.511665
GARNL3	Q5VVW2	ENSG00000136895	-0.0758995	0.161495	0.512014
MIOS	Q9NXC5	ENSG00000164654	0.0629586	0.161057	0.512014
KIAA1109	Q2LD37	ENSG00000138688	0.0497487	0.161312	0.512014
SACM1L	Q9NTJ5	ENSG00000211456	-0.0398607	0.161297	0.512014
PALS2	Q9NZW5	ENSG00000105926	0.0395465	0.161553	0.512014
ISCU	Q9H1K1	ENSG00000136003	0.0384005	0.161539	0.512014
PSMD12	O00232	ENSG00000197170	-0.025644	0.161112	0.512014
CSAD	Q9Y600	ENSG00000139631	-0.136847	0.161916	0.512637
SATB2	Q9UPW6	ENSG00000119042	0.0699461	0.161996	0.512637
TTYH1	Q9H313	ENSG00000167614; ENSG00000275650; ENSG00000276537; ENSG00000276887	-0.116804	0.162163	0.51269
CC2D1B	Q5T0F9-2	#N/A	-0.04762	0.162259	0.51269
LYN	P07948	ENSG00000254087	-0.0770737	0.162404	0.512756
QRSL1	Q9H0R6	ENSG00000130348	0.0785823	0.162642	0.512815
PCCB	P05166	ENSG00000114054	0.0364261	0.162669	0.512815
SCN4B	Q8IWT1	ENSG00000177098	0.151479	0.163216	0.513376
GNPDA1	P46926	ENSG00000113552	-0.0385305	0.163031	0.513376
SAMM50	Q9Y512	ENSG00000100347	-0.0331759	0.163459	0.513376
DLG4	P78352	ENSG00000132535	-0.0313376	0.163434	0.513376
EPB41L1	Q9H4G0	ENSG00000088367	0.0266977	0.163465	0.513376
TPPP	O94811	ENSG00000171368	-0.0534482	0.164026	0.514749
CD38	P28907	ENSG00000004468	-0.133122	0.164442	0.515667
SAP18	O00422	ENSG00000150459	0.0816297	0.16482	0.515682
SBF2	Q86WG5	ENSG00000133812	-0.0657289	0.164575	0.515682
GGCT	O75223	ENSG00000006625	-0.0429239	0.164786	0.515682
FAIM	Q9NVQ4	ENSG00000158234	-0.0909738	0.165523	0.51675
GNG3	P63215	ENSG00000162188	-0.0812664	0.165429	0.51675
NAXD	Q8IW45	ENSG00000213995	0.0361702	0.165534	0.51675
DIABLO	Q9NR28	ENSG00000184047	0.050652	0.166666	0.519113
NEMF	O60524	ENSG00000165525	0.0438774	0.166647	0.519113
AK4	P27144	ENSG00000162433	0.0381839	0.16662	0.519113
NT5E	P21589	ENSG00000135318	0.080575	0.167657	0.521807
TPBG	Q13641	ENSG00000146242; ENSG00000283085	0.117202	0.16836	0.521957
MED15	Q96RN5	ENSG00000099917	0.0893763	0.168472	0.521957
DMTN	Q08495	ENSG00000158856	0.0542475	0.167834	0.521957
ACSS1	Q9NUB1	ENSG00000154930	0.0534417	0.168128	0.521957
TBCEL	Q5QJ74	ENSG00000154114	-0.0507506	0.168584	0.521957
CNTN1	Q12860	ENSG00000018236	-0.0496993	0.168499	0.521957
SPAG9	O60271	ENSG00000008294	-0.0473225	0.168089	0.521957
CCT6A	P40227	ENSG00000146731	0.0210418	0.168768	0.522137
PTPRE	P23469	ENSG00000132334	-0.0510681	0.169041	0.522205
PGRMC2	O15173	ENSG00000164040	-0.0342892	0.168994	0.522205
IFIT1	P09914	ENSG00000185745	0.0908717	0.169263	0.522284
ITCH	Q96J02	ENSG00000078747	-0.0580604	0.169318	0.522284
AP2S1	P53680	ENSG00000042753	-0.0250974	0.169537	0.52257
YIPF5	Q969M3	ENSG00000145817	0.0832431	0.169787	0.522953
GLIPR2	Q9H4G4	ENSG00000122694	-0.126166	0.170184	0.523402
PSMD9	O00233	ENSG00000110801	0.030914	0.170124	0.523402
ANK3	Q12955	ENSG00000151150	-0.0469618	0.170655	0.524462
TRIM36	Q9NQ86	ENSG00000152503	-0.0546131	0.171294	0.526036
TRIM32	Q13049	ENSG00000119401	0.0406532	0.171906	0.527525
MT-ATP6	P00846	ENSG00000198899	-0.0903958	0.172856	0.528045
SNAP23	O00161	ENSG00000092531	-0.0899202	0.173104	0.528045
HCN1	O60741	ENSG00000164588	0.0564284	0.173219	0.528045
SLC12A5	Q9H2X9	ENSG00000124140	0.0553394	0.172558	0.528045
ADAP1	O75689	ENSG00000105963	-0.0462252	0.172898	0.528045
GOLGA4	Q13439-5	#N/A	0.0421428	0.173212	0.528045
ELAVL1	Q15717	ENSG00000066044	0.0395468	0.172451	0.528045
SF3B3	Q15393	ENSG00000189091	0.026503	0.172739	0.528045
BRAF	P15056	ENSG00000157764	-0.021911	0.172836	0.528045
SNRPE	P62304	ENSG00000182004	-0.0396591	0.173738	0.529154
DDOST	P39656	ENSG00000244038	-0.0379325	0.173838	0.529154
CD47	Q08722-4	#N/A	-0.0526144	0.174212	0.529517
SEMA4D	Q92854	ENSG00000187764	-0.0443052	0.174163	0.529517
PLGRKT	Q9HBL7	ENSG00000107020	-0.101924	0.174673	0.530492
SHFL	Q9NUL5	ENSG00000130813	0.0888929	0.175353	0.530492
NDUFB1	O75438	ENSG00000183648	0.0691013	0.175925	0.530492
DBI	P07108	ENSG00000155368	0.0677338	0.175937	0.530492
PRPF40A	O75400-3	#N/A	0.0594168	0.175	0.530492
HPCAL1	P37235	ENSG00000115756	-0.0579892	0.175061	0.530492
SMC3	Q9UQE7	ENSG00000108055	0.0433108	0.17565	0.530492
TBCK	Q8TEA7	ENSG00000145348	0.0404366	0.175843	0.530492
BRCC3	P46736	ENSG00000185515	-0.0393422	0.175818	0.530492
GGPS1	O95749	ENSG00000152904	0.0363666	0.175904	0.530492
ATP5F1B	P06576	ENSG00000110955	0.0352524	0.175454	0.530492
GUCY1A2	P33402	ENSG00000152402	0.0454742	0.176262	0.531085
CDS2	O95674	ENSG00000101290	-0.0667508	0.176634	0.531822
SLIRP	Q9GZT3	ENSG00000119705	0.058373	0.177238	0.532874
L2HGDH	Q9H9P8	ENSG00000087299	0.0492101	0.17724	0.532874
SRP68	Q9UHB9	ENSG00000167881	0.0407633	0.177567	0.533471
STOM	P27105	ENSG00000148175	-0.102881	0.17947	0.534685
SELENOH	Q8IZQ5	ENSG00000211450	0.0880154	0.179169	0.534685
SLC27A2	O14975	ENSG00000140284	-0.0631316	0.178845	0.534685
LRRC14	Q15048	ENSG00000160959	-0.0522228	0.17861	0.534685
RPL8	P62917	ENSG00000161016	0.0501791	0.178604	0.534685
NDUFS5	O43920	ENSG00000168653	-0.0458281	0.178228	0.534685
FXN	Q16595	ENSG00000165060	0.0401798	0.179168	0.534685
ADPRS	Q9NX46	ENSG00000116863	0.0392856	0.178923	0.534685
RPS27A	P62979	ENSG00000143947	-0.0387621	0.179266	0.534685
CYFIP2	Q96F07-2	#N/A	-0.0359853	0.179515	0.534685
OTUB1	Q96FW1	ENSG00000167770	-0.0350768	0.179116	0.534685
YWHAZ	P63104	ENSG00000164924	-0.030537	0.178168	0.534685
SHC3	Q92529	ENSG00000148082	0.0373361	0.179862	0.535335
PCDH10	Q9P2E7	ENSG00000138650	0.0587081	0.180064	0.535552
WDR41	Q9HAD4	ENSG00000164253	0.0732842	0.180678	0.536226
EEF1B2	P24534	ENSG00000114942; ENSG00000283391	0.0401029	0.180636	0.536226
DAAM1	Q9Y4D1	ENSG00000100592	-0.0381183	0.180421	0.536226
SCN1A	P35498	ENSG00000144285	0.0839667	0.180907	0.536524
EPHB3	P54753	ENSG00000182580	-0.103549	0.181492	0.537873
ALB	P02768	ENSG00000163631	0.120224	0.182264	0.538842
SF3B2	Q13435	ENSG00000087365	0.0670462	0.18229	0.538842
TMEM87A	Q8NBN3	ENSG00000103978	0.0543961	0.182437	0.538842
DNAJC19	Q96DA6	ENSG00000205981	0.0409334	0.182467	0.538842
RPL19	P84098	ENSG00000108298	0.0388564	0.182273	0.538842
LPGAT1	Q92604	ENSG00000123684	-0.0424667	0.182791	0.539415
#N/A	Q9BQE5	#N/A	0.0912389	0.183305	0.540165
CD99L2	Q8TCZ2	ENSG00000102181	-0.067542	0.183294	0.540165
TCOF1	Q13428-3	#N/A	0.136521	0.183994	0.5407
GSPT2	Q8IYD1	ENSG00000189369	-0.0437512	0.183897	0.5407
TARDBP	Q13148	ENSG00000120948	0.0314342	0.184007	0.5407
MAGI2	Q86UL8	ENSG00000187391	0.0291794	0.183645	0.5407
UBQLN1	Q9UMX0	ENSG00000135018	0.0373389	0.184252	0.541037
STRN	O43815	ENSG00000115808	0.0556586	0.18448	0.541324
MICALL1	Q8N3F8	ENSG00000100139	-0.0887359	0.184749	0.54173
HSPA14	Q0VDF9	ENSG00000187522	0.0903942	0.184988	0.541969
MACO1	Q8N5G2	ENSG00000204178	0.0812094	0.185531	0.541969
PSD2	Q9BQI7	ENSG00000146005	0.0595724	0.185559	0.541969
Fau; FAU	P62861	ENSCHIG00000017446; ENSJHYG00000000624; ENSLLEG00000000574	0.0447348	0.185342	0.541969
DCXR	Q7Z4W1	ENSG00000169738	0.044379	0.185522	0.541969
KTN1	Q86UP2	ENSG00000126777	0.0357264	0.185613	0.541969
DKC1	O60832	ENSG00000130826	0.0341724	0.185893	0.542406
CTBP1	Q13363	ENSG00000159692	0.0301336	0.186113	0.542665
ETFA	P13804	ENSG00000140374	0.0375571	0.186422	0.543187
VAT1L	Q9HCJ6	ENSG00000171724	0.0619136	0.187047	0.544624
FLNC	Q14315	ENSG00000128591	0.123319	0.187417	0.54532
SIRPA	P78324	ENSG00000198053	-0.0460591	0.187592	0.545447
PPTC7	Q8NI37	ENSG00000196850	-0.0803845	0.187775	0.545597
WASHC4	Q2M389	ENSG00000136051	-0.0492165	0.187978	0.545806
NID2	Q14112	ENSG00000087303	-0.0557256	0.188336	0.546083
EIF1AX	P47813	ENSG00000173674	0.0397456	0.188271	0.546083
SLC4A1	P02730	ENSG00000004939	-0.153223	0.189095	0.546756
ELAPOR2	A8MWY0	ENSG00000164659	-0.102223	0.189031	0.546756
CD47	Q08722	ENSG00000196776	0.0478608	0.189079	0.546756
MTMR2	Q13614	ENSG00000087053	-0.0322409	0.189066	0.546756
SEPTIN6	Q14141	ENSG00000125354	0.0485392	0.189245	0.546811
CDKL5	O76039-2	ENSG00000008086	0.0674555	0.189486	0.547127
GAD2	Q05329	ENSG00000136750	0.0820656	0.189709	0.547143
ATP1B3	P54709	ENSG00000069849	-0.0784447	0.190094	0.547143
PGP	A6NDG6	ENSG00000184207	-0.0721963	0.189766	0.547143
IL1RAP	Q9NPH3	ENSG00000196083	0.0652547	0.190343	0.547143
GART	P22102	ENSG00000159131; ENSG00000262473	0.0538872	0.190401	0.547143
TAOK3	Q9H2K8	ENSG00000135090	-0.0447875	0.190379	0.547143
FKBP8	Q14318	ENSG00000105701	0.0445067	0.190424	0.547143
DDX23	Q9BUQ8	ENSG00000174243	0.0347178	0.190545	0.547143
ADK	P55263	ENSG00000156110	0.0469524	0.190888	0.54775
NFS1	Q9Y697	ENSG00000244005	0.0324818	0.191629	0.549399
RABEP1	Q15276	ENSG00000029725	-0.0252687	0.191728	0.549399
KCNJ10	P78508	ENSG00000177807	0.103582	0.192101	0.550029
CBR3	O75828	ENSG00000159231	0.0581425	0.192212	0.550029
PRKAG1	P54619	ENSG00000181929	0.0406131	0.19236	0.550063
AKR1B1	P15121	ENSG00000085662	0.0266297	0.192489	0.550063
WASHC5	Q12768	ENSG00000164961	-0.043272	0.192873	0.550403
FASN	P49327	ENSG00000169710	0.033829	0.192825	0.550403
TNC	P24821	ENSG00000041982	-0.180295	0.19314	0.550409
TNS3	Q68CZ2	ENSG00000136205	0.0740321	0.193052	0.550409
MERTK	Q12866	ENSG00000153208	-0.0746917	0.193915	0.551346
SLC20A2	Q08357	ENSG00000168575	0.0741034	0.194	0.551346
HNRNPA1	P09651	ENSG00000135486	0.0690312	0.193732	0.551346
RPL11	P62913	ENSG00000142676	0.0322699	0.193762	0.551346
RHOT2	Q8IXI1	ENSG00000140983	-0.110071	0.194358	0.551609
RPL18	Q07020	ENSG00000063177	0.028416	0.19426	0.551609
GJA1	P17302	ENSG00000152661	0.119489	0.195461	0.552661
UQCC1	Q9NVA1	ENSG00000101019	0.0827182	0.195068	0.552661
TMEM70	Q9BUB7	ENSG00000175606	-0.0626374	0.195526	0.552661
BCS1L	Q9Y276	ENSG00000074582	-0.0483808	0.195225	0.552661
PPP3R1	P63098	ENSG00000221823	-0.0346701	0.195137	0.552661
VAC14	Q08AM6	ENSG00000103043	0.030867	0.195505	0.552661
BNIP3	Q12983	ENSPTRG00000003067	-0.0648434	0.196592	0.553577
ARHGEF37	A1IGU5	ENSG00000183111	-0.0606366	0.196306	0.553577
CYCS	P99999	ENSG00000172115	-0.0522463	0.196444	0.553577
GTPBP1	O00178	ENSG00000100226	-0.0440625	0.197088	0.553577
RWDD1	Q9H446	ENSG00000111832	0.0391581	0.197219	0.553577
ATG5	Q9H1Y0	ENSG00000057663	0.038177	0.197129	0.553577
ATP5F1C	P36542	ENSG00000165629	-0.0351506	0.197012	0.553577
BOLA2; BOLA2B	Q9H3K6	ENSG00000169627; ENSG00000183336	0.0349353	0.197074	0.553577
DMXL2	Q8TDJ6	ENSG00000104093	-0.0275412	0.19612	0.553577
PSMA4	P25789	ENSG00000041357	0.023552	0.196294	0.553577
CCT2	P78371	ENSG00000166226	0.0233561	0.197316	0.553577
ITFG1	Q8TB96	ENSG00000129636	-0.0448559	0.197541	0.553836
CABP1	Q9NZU7	ENSG00000157782	0.127119	0.198229	0.555389
CRTC1	Q6UUV9	ENSG00000105662	0.0811092	0.198762	0.556133
RPL15	P61313	ENSG00000174748	0.0287348	0.198759	0.556133
CHP1	Q99653	ENSG00000187446	0.0661893	0.199018	0.556473
STAMBPL1	Q96FJ0	ENSG00000138134	-0.0475277	0.199706	0.558022
C1QL3	Q5VWW1	ENSG00000165985	-0.0808494	0.19988	0.558134
HOMER2	Q9NSB8	ENSG00000103942	0.0710534	0.201256	0.561598
CAPN2	P17655	ENSG00000162909	-0.0454329	0.201793	0.562719
AIF1L	Q9BQI0	ENSG00000126878	-0.0931279	0.20336	0.563306
LRRC4C	Q9HCJ2	ENSG00000148948	-0.0861858	0.203186	0.563306
LAMC1	P11047	ENSG00000135862	-0.0609125	0.202846	0.563306
OAT	P04181	ENSG00000065154	0.0572119	0.202722	0.563306
FBXL16	Q8N461	ENSG00000127585	-0.0452338	0.202368	0.563306
ITPR2	Q14571	ENSG00000123104	0.0445568	0.203057	0.563306
MAOA	P21397	ENSG00000189221	0.0360287	0.203007	0.563306
TKT	P29401	ENSG00000163931	0.035908	0.203076	0.563306
CC2D1A	Q6P1N0	ENSG00000132024; ENSG00000288293	0.0354187	0.202369	0.563306
RBSN	Q9H1K0	ENSG00000131381	0.0247092	0.203351	0.563306
STX7	O15400	ENSG00000079950	-0.0375324	0.203675	0.563804
EXOSC4	Q9NPD3	ENSG00000178896	-0.0593218	0.204218	0.564104
ACTR10	Q9NZ32	ENSG00000131966	-0.0400292	0.20393	0.564104
TACC1	O75410-2	#N/A	0.0389704	0.204378	0.564104
PEX19	P40855	ENSG00000162735	0.0285467	0.20438	0.564104
WDR48	Q8TAF3	ENSG00000114742	-0.0264231	0.204462	0.564104
ARL6IP5	O75915	ENSG00000144746	-0.0456526	0.205316	0.566084
MAIP1	Q8WWC4	ENSG00000162972	-0.0881289	0.205976	0.566605
DPY30	Q9C005	ENSG00000162961	0.0654398	0.205942	0.566605
FBLL1	A6NHQ2	ENSG00000188573	0.0626242	0.205779	0.566605
ACSF2	Q96CM8	ENSG00000167107	0.060312	0.20605	0.566605
BAX	Q07812	ENSG00000087088	0.0843168	0.206772	0.567984
CPNE5	Q9HCH3	ENSG00000124772	-0.0473278	0.206825	0.567984
NT5C2	P49902	ENSG00000076685	0.0435987	0.208001	0.570834
EIF4E	P06730	ENSG00000151247	0.0295881	0.208571	0.572021
MYH11	P35749	ENSG00000133392; ENSG00000276480	0.225271	0.209156	0.57284
ILDR2	Q71H61	ENSG00000143195	0.0684192	0.209462	0.57284
KIAA0319L	Q8IZA0	ENSG00000142687	0.0601089	0.209552	0.57284
FUS	P35637	ENSG00000089280	0.0527011	0.209697	0.57284
USP11	P51784	ENSG00000102226	-0.0406025	0.209585	0.57284
PPP2R5D	Q14738	ENSG00000112640	0.0391797	0.209545	0.57284
FSD1L	Q9BXM9	ENSG00000106701	-0.0312424	0.209839	0.572851
TIAM1	Q13009	ENSG00000156299	0.0648684	0.210052	0.573056
PDGFRB	P09619	ENSG00000113721	0.0635031	0.210434	0.573207
MARCKSL1	P49006	ENSG00000175130	0.0617542	0.210271	0.573207
PLCD3	Q8N3E9	ENSG00000161714	0.0475123	0.210521	0.573207
EIF2A	Q9BY44	ENSG00000144895	0.0386075	0.211089	0.574378
NCOA5	Q9HCD5	ENSG00000124160	0.0735916	0.212216	0.574808
ACADSB	P45954	ENSG00000196177	-0.0650542	0.211779	0.574808
MPP7	Q5T2T1	ENSG00000150054	-0.0516572	0.211999	0.574808
HMGB1	P09429	ENSG00000189403	0.0457751	0.211754	0.574808
#N/A	Q9ULT8	#N/A	0.0389291	0.211723	0.574808
COX6C	P09669	ENSG00000164919	0.0380739	0.212195	0.574808
XPO1	O14980	ENSG00000082898	-0.034028	0.212062	0.574808
CCT7	Q99832	ENSG00000135624	0.0170818	0.212594	0.575457
HMGCS1	Q01581	ENSG00000112972	0.097846	0.212808	0.575496
TPM4	P67936	ENSG00000167460	-0.0313274	0.212885	0.575496
SLC1A2	P43004	ENSG00000110436	0.0872354	0.213114	0.575578
HSPA1B	P0DMV9	ENSG00000204388; ENSG00000212866; ENSG00000224501; ENSG00000231555; ENSG00000232804	0.0491708	0.213192	0.575578
JPT2	Q9H910	ENSG00000206053	0.132962	0.214088	0.576422
EPHB2	P29323	ENSG00000133216	0.061478	0.214079	0.576422
PLXNC1	O60486	ENSG00000136040	-0.054379	0.215007	0.576422
PEPD	P12955	ENSG00000124299	0.0479171	0.215031	0.576422
HNRNPLL	Q8WVV9	ENSG00000143889	0.0405436	0.214561	0.576422
C2CD2	Q9Y426	ENSG00000157617	0.0381273	0.214044	0.576422
RALY	Q9UKM9	ENSG00000125970	0.035109	0.214112	0.576422
GSTP1	P09211	ENSG00000084207	0.0331678	0.214911	0.576422
HADH	Q16836	ENSG00000138796	0.0312438	0.214556	0.576422
IQSEC1	Q6DN90	ENSG00000144711	0.0280972	0.214494	0.576422
PSMD3	O43242	ENSG00000108344	-0.0261203	0.214804	0.576422
RPS6KC1	Q96S38	ENSG00000136643	-0.0593268	0.215206	0.57652
UFD1	Q92890-1	#N/A	0.0511591	0.215471	0.576857
GRIA1	P42261	ENSG00000155511	-0.0841632	0.215894	0.576874
PRXL2A	Q9BRX8	ENSG00000122378	-0.0364328	0.215619	0.576874
VTA1	Q9NP79	ENSG00000009844	-0.0278861	0.215847	0.576874
GOLGA3	Q08378	ENSG00000090615	0.038047	0.216184	0.577277
RAB4B	P61018	ENSG00000167578	-0.0520282	0.217264	0.579788
MFF	Q9GZY8-2	#N/A	0.0310571	0.21744	0.579888
ALDH2	P05091	ENSG00000111275	0.0380759	0.217772	0.580401
SMIM20	Q8N5G0	ENSG00000250317	0.0614421	0.218017	0.580679
ATRNL1	Q5VV63	ENSG00000107518	-0.0670632	0.218493	0.580778
ZFYVE19	Q96K21	ENSG00000166140	0.0571398	0.218906	0.580778
DRG1	Q9Y295	ENSG00000185721	0.0515932	0.218965	0.580778
ANXA4	P09525	ENSG00000196975	0.0513665	0.219032	0.580778
PRPS1	P60891	ENSG00000147224	-0.0315535	0.218896	0.580778
TXNDC9	O14530	ENSG00000115514	0.0289456	0.218504	0.580778
PSMA3	P25788	ENSG00000100567	0.0185215	0.218855	0.580778
EXOC6	Q8TAG9	ENSG00000138190	-0.0410382	0.219476	0.581583
ALDH7A1	P49419-2	#N/A	0.0465111	0.219841	0.581808
ARHGAP26	Q9UNA1	ENSG00000145819	-0.0328025	0.219802	0.581808
OPA3	Q9H6K4	ENSG00000125741	0.0707521	0.220529	0.581931
PYCR3	Q53H96	ENSG00000104524; ENSG00000276657	0.0697149	0.220587	0.581931
RTN4	Q9NQC3	ENSG00000115310	0.0427953	0.220313	0.581931
TOM1L2	Q6ZVM7	ENSG00000175662	-0.0421872	0.220426	0.581931
TRIM2	Q9C040	ENSG00000109654	0.0339117	0.220179	0.581931
RBP1	P09455	ENSG00000114115	0.0769229	0.220787	0.582082
ACP1	P24666	ENSG00000143727	0.0531334	0.221345	0.582082
USE1	Q9NZ43	ENSG00000053501	0.0479191	0.2211	0.582082
TTC7B	Q86TV6	ENSG00000165914	-0.0337632	0.221163	0.582082
CYLD	Q9NQC7	ENSG00000083799	0.027726	0.221215	0.582082
HSBP1	O75506	ENSG00000230989	-0.0486343	0.22208	0.583253
ATP5PD	O75947	ENSG00000167863	0.0384616	0.222212	0.583253
DCTN4	Q9UJW0	ENSG00000132912	0.0240703	0.22221	0.583253
TBL1XR1	Q9BZK7	ENSG00000177565	0.030146	0.222405	0.583392
CHRM3	P20309	ENSG00000133019	0.101765	0.223619	0.583589
TMOD3	Q9NYL9	ENSG00000138594	0.0611334	0.223149	0.583589
THY1	P04216	ENSG00000154096	-0.0587419	0.223887	0.583589
BCAP29	Q9UHQ4	ENSG00000075790; ENSG00000283852	-0.0583222	0.224025	0.583589
CKAP4	Q07065	ENSG00000136026	-0.0452165	0.223247	0.583589
ASRGL1	Q7L266	ENSG00000162174	0.0448383	0.222621	0.583589
EEF1A2	Q05639	ENSG00000101210	0.0437776	0.223111	0.583589
EIF2S1	P05198	ENSG00000134001	-0.0385206	0.224004	0.583589
MPRIP	Q6WCQ1-2	#N/A	0.0323243	0.223811	0.583589
PRKCSH	P14314	ENSG00000130175	0.0302402	0.222921	0.583589
CEP170B	Q9Y4F5	ENSG00000099814	0.029361	0.223559	0.583589
#N/A	O75396	#N/A	0.0288041	0.224192	0.583658
WASF1	Q92558	ENSG00000112290	0.0828228	0.224903	0.584046
KCND3	Q9UK17	ENSG00000171385	0.0668953	0.224823	0.584046
UBE2O	Q9C0C9	ENSG00000175931	-0.0307362	0.224531	0.584046
PLPBP	O94903	ENSG00000147471	0.0288398	0.224785	0.584046
NPTX2	P47972	ENSG00000106236	-0.115102	0.225216	0.584126
RPS6KA3	P51812	ENSG00000177189	-0.0293247	0.225204	0.584126
MESD	Q14696	ENSG00000117899	0.02867	0.22553	0.584578
APLP1	P51693	ENSG00000105290	-0.0613053	0.226309	0.585474
ZC2HC1A	Q96GY0	ENSG00000104427	0.0419556	0.226097	0.585474
VPS51	Q9UID3	ENSG00000149823	-0.0393568	0.226439	0.585474
DNAJA1	P31689	ENSG00000086061	0.0367012	0.226159	0.585474
PRPF3	O43395	ENSG00000117360	0.0747582	0.226917	0.586241
SRPRB	Q9Y5M8	ENSG00000144867	-0.0620412	0.227019	0.586241
KIAA0513	O60268	ENSG00000135709	0.035068	0.227292	0.586582
SNRPA	P09012	ENSG00000077312	0.0442362	0.227524	0.586818
SLC25A19	Q9HC21	ENSG00000125454	0.0713682	0.227981	0.587266
SPTBN1	Q01082	ENSG00000115306	-0.0276366	0.22798	0.587266
BCAS1	O75363-2	#N/A	-0.132018	0.228445	0.587433
NID1	P14543	ENSG00000116962	-0.0642556	0.228419	0.587433
NONO	Q15233	ENSG00000147140	0.0377052	0.22847	0.587433
NRBP2	Q9NSY0	ENSG00000185189	-0.0461027	0.228676	0.5876
FLOT2	Q14254	ENSG00000132589	-0.0700706	0.229154	0.587738
NDUFA2	O43678	ENSG00000131495	-0.0405776	0.229044	0.587738
DAG1	Q14118	ENSG00000173402	0.0382727	0.228907	0.587738
DCTN2	Q13561	ENSG00000175203	0.0265982	0.230141	0.589904
EIF3H	O15372	ENSG00000147677	0.0458197	0.230297	0.589941
GYS1	P13807	ENSG00000104812	0.0657363	0.231171	0.590957
DNM1L	O00429-6	#N/A	-0.0321038	0.231022	0.590957
DIP2C	Q9Y2E4	ENSG00000151240	-0.0278642	0.231263	0.590957
UBE2K	P61086	ENSG00000078140	0.0272747	0.230942	0.590957
SF3A3	Q12874	ENSG00000183431	0.0666003	0.231512	0.591011
MAP2K4	P45985	ENSG00000065559	0.0317011	0.23171	0.591011
RPTOR	Q8N122	ENSG00000141564	-0.0289723	0.231588	0.591011
CGNL1	Q0VF96	ENSG00000128849	0.0639843	0.232068	0.591561
UVRAG	Q9P2Y5	ENSG00000198382	-0.0405786	0.232719	0.592133
TAB1	Q15750	ENSG00000100324	0.0347182	0.23259	0.592133
PSMA5	P28066	ENSG00000143106	0.0294973	0.23272	0.592133
SNX15	Q9NRS6	ENSG00000110025	0.0468093	0.232964	0.592249
PSMC6	P62333	ENSG00000100519	0.020158	0.233051	0.592249
CST3	P01034	ENSG00000101439	0.0835044	0.233674	0.592793
MAP3K5	Q99683	ENSG00000197442	0.0693923	0.233726	0.592793
DENND5B	Q6ZUT9	ENSG00000170456	0.047346	0.233464	0.592793
EZR	P15311	ENSG00000092820	0.0276435	0.233836	0.592793
CDK14	O94921	ENSG00000058091	-0.0543626	0.234305	0.59362
OR1M1	Q8NGA1	ENSG00000170929	-0.122161	0.23488	0.593904
AACS	Q86V21	ENSG00000081760	0.0740183	0.234989	0.593904
EGFR	P00533	ENSG00000146648	0.053256	0.234881	0.593904
TMEM126A	Q9H061	ENSG00000171202	-0.0520692	0.234871	0.593904
ATP6AP2	O75787	ENSG00000182220	0.0415782	0.235294	0.594313
PLXNB2	O15031	ENSG00000196576	0.0372682	0.235586	0.594329
EIF3I	Q13347	ENSG00000084623	0.0298717	0.235479	0.594329
NPLOC4	Q8TAT6	ENSG00000182446	0.0233429	0.235863	0.594667
CADM4	Q8NFZ8	ENSG00000105767	-0.0819859	0.236699	0.595777
PAFAH1B2	P68402	ENSG00000168092	0.0385582	0.236533	0.595777
METAP2	P50579	ENSG00000111142	0.035012	0.236734	0.595777
YWHAG	P61981	ENSG00000170027	-0.0248258	0.237047	0.596204
PSMC5	P62195	ENSG00000087191	0.0222004	0.237568	0.597154
RABL3	Q5HYI8	ENSG00000144840	-0.047077	0.237722	0.59718
CBX1	P83916	ENSG00000108468	-0.047308	0.23852	0.598822
PDCL3	Q9H2J4	ENSG00000115539	0.0537186	0.239122	0.599002
CALR	P27797	ENSG00000179218	0.0302443	0.239168	0.599002
TUBB4A	P04350	ENSG00000104833	-0.0292398	0.239097	0.599002
ICA1	Q05084	ENSG00000003147	-0.0243119	0.23915	0.599002
CAPG	P40121	ENSG00000042493	0.0856364	0.239358	0.599117
GCDH	Q92947	ENSG00000105607	0.0527935	0.240479	0.60156
FAAH	O00519	ENSG00000117480	-0.0776725	0.24097	0.602425
MRPS35	P82673	ENSG00000061794	0.0720328	0.241233	0.60272
SERPING1	P05155	ENSG00000149131	-0.109682	0.241454	0.602909
LCLAT1	Q6UWP7	ENSG00000172954	-0.0636285	0.241978	0.603584
SETD7	Q8WTS6	ENSG00000145391	-0.0350601	0.242015	0.603584
DSP	P15924	ENSG00000096696	0.247311	0.242213	0.603715
IGHG2	P01859	ENSG00000211893; ENSG00000274497	0.202569	0.242877	0.605008
MRPL20	Q9BYC9	ENSG00000242485	0.0615786	0.243542	0.605937
DBT	P11182	ENSG00000137992	-0.0305581	0.243533	0.605937
PLD3	Q8IV08	ENSG00000105223	0.0440364	0.244374	0.607643
NUP107	P57740	ENSG00000111581	0.0646958	0.244655	0.607979
ADCY2	Q08462	ENSG00000078295	-0.0445165	0.245137	0.608812
CNTNAP2	Q9UHC6	ENSG00000174469; ENSG00000278728	-0.0455215	0.245294	0.608838
PRKAR1A	P10644	ENSG00000108946	-0.0371178	0.245615	0.608909
PAK2	Q13177	ENSG00000180370	0.0214152	0.245607	0.608909
EPS15L1	Q9UBC2-2	#N/A	0.0152185	0.245992	0.609478
SERPINA3	P01011	ENSG00000196136	-0.171961	0.246618	0.610666
RSL1D1	O76021	ENSG00000171490	0.0428302	0.246926	0.611066
SERPINC1	P01008	ENSG00000117601	0.13038	0.247237	0.61147
BPNT2	Q9NX62	ENSG00000104331	0.0661758	0.247943	0.612122
SPTLC1	O15269	ENSG00000090054	-0.0606097	0.247891	0.612122
PTEN	P60484	ENSG00000171862	-0.0430056	0.247757	0.612122
CDC16	Q13042	ENSG00000130177	-0.0332509	0.248334	0.612724
BTF3L4	Q96K17	ENSG00000134717	0.0770549	0.248836	0.613234
TAOK2	Q9UL54-2	#N/A	0.0321929	0.248821	0.613234
CDK18	Q07002-3	#N/A	0.0586931	0.249264	0.613548
LIN7C	Q9NUP9	ENSG00000148943	-0.0586179	0.249166	0.613548
NMD3	Q96D46	ENSG00000169251	0.0513442	0.249824	0.613548
MPST	P25325-2	#N/A	0.0456947	0.249849	0.613548
CUL5	Q93034	ENSG00000166266	-0.0244724	0.249594	0.613548
HGS	O14964	ENSG00000185359	-0.0172924	0.249704	0.613548
BGN	P21810	ENSG00000182492	0.312288	0.25008	0.613753
SHTN1	A0MZ66	ENSG00000187164	-0.0485772	0.250256	0.613821
PIK3CA	P42336	ENSG00000121879	-0.041912	0.250441	0.613913
ITPKA	P23677	ENSG00000137825	0.0503959	0.250951	0.614439
NGEF	Q8N5V2	ENSG00000066248	-0.048561	0.250906	0.614439
#N/A	O43665	#N/A	0.0904239	0.251989	0.615893
ANKRD34A	Q69YU3	ENSG00000272031	0.070019	0.25199	0.615893
MINK1	Q8N4C8-3	#N/A	0.0519988	0.251981	0.615893
KATNAL1	Q9BW62	ENSG00000102781	-0.0270593	0.252476	0.616718
PPP4R3A	Q6IN85	ENSG00000100796	-0.0479674	0.252702	0.616907
CRBN	Q96SW2	ENSG00000113851	-0.0441583	0.253178	0.617707
MMAB	Q96EY8	ENSG00000139428	0.101897	0.254083	0.619187
MKRN2	Q9H000	ENSG00000075975	0.0290484	0.253976	0.619187
CFH	P08603	ENSG00000000971	-0.0920905	0.254318	0.619397
ATG7	O95352	ENSG00000197548	0.0270467	0.255069	0.620863
AP3S1	Q92572	ENSG00000177879	-0.0409466	0.255768	0.621582
PCYT2	Q99447	ENSG00000185813	0.0327019	0.255659	0.621582
ST13	P50502	ENSG00000100380	0.0224108	0.255814	0.621582
GSN	P06396	ENSG00000148180	-0.0490801	0.256211	0.62182
VPS4B	O75351	ENSG00000119541	-0.0464503	0.256144	0.62182
SH2D5	Q6ZV89	ENSG00000189410	-0.0685803	0.256985	0.621914
CPNE9	Q8IYJ1	ENSG00000144550	-0.0674126	0.256738	0.621914
SHMT1	P34896	ENSG00000176974; ENSG00000284320	0.0588388	0.257204	0.621914
PHAF1	Q9BSU1	ENSG00000125149	-0.044423	0.257297	0.621914
LGALS1	P09382	ENSG00000100097	-0.035899	0.256859	0.621914
PPME1	Q9Y570	ENSG00000214517	0.0247917	0.257183	0.621914
CALM1	P0DP23	ENSG00000198668	-0.0230247	0.256502	0.621914
PNPO	Q9NVS9	ENSG00000108439	0.0548737	0.258061	0.622167
PCSK2	P16519	ENSG00000125851	0.0524833	0.257556	0.622167
ATP1A1	P05023	ENSG00000163399	-0.0502706	0.257892	0.622167
CDC123	O75794	ENSG00000151465	-0.0427228	0.258211	0.622167
NCL	P19338	ENSG00000115053	0.0387151	0.25796	0.622167
YWHAH	Q04917	ENSG00000128245	0.028633	0.2583	0.622167
ELOC	Q15369	ENSG00000154582	0.0363137	0.258563	0.622244
NTRK2	Q16620-4	#N/A	0.0337151	0.258632	0.622244
VAMP3	Q15836	ENSG00000049245	0.0954038	0.259029	0.62248
AIMP2	Q13155	ENSG00000106305	0.0807729	0.259195	0.62248
GLDC	P23378	ENSG00000178445	0.0638892	0.259383	0.62248
PPIF	P30405	ENSG00000108179	0.0309228	0.259479	0.62248
SNX27	Q96L92	ENSG00000143376	-0.0253788	0.259105	0.62248
TMSB4X	P62328	ENSG00000205542	0.156451	0.26148	0.622964
HBA1; HBA2	P69905	ENSG00000188536; ENSG00000206172	0.128018	0.26132	0.622964
IGFBP7	Q16270	ENSG00000163453	-0.0785115	0.260805	0.622964
HMGA1	P17096	ENSG00000137309	0.0692227	0.260776	0.622964
SLC12A2	P55011	ENSG00000064651	-0.0660392	0.261364	0.622964
ABCF1	Q8NE71	ENSG00000204574; ENSG00000206490; ENSG00000225989; ENSG00000231129; ENSG00000232169; ENSG00000236149; ENSG00000236342	0.0363005	0.26134	0.622964
PI4KA	P42356	ENSG00000241973	-0.033723	0.260187	0.622964
PPM1L	Q5SGD2	ENSG00000163590	0.033434	0.260027	0.622964
ACTN4	O43707	ENSG00000130402; ENSG00000282844	-0.0314463	0.260166	0.622964
UFC1	Q9Y3C8	ENSG00000143222	0.0279281	0.261359	0.622964
AKT3	Q9Y243	ENSG00000117020; ENSG00000275199	-0.0236871	0.260697	0.622964
VCPIP1	Q96JH7	ENSG00000175073	0.0217923	0.260756	0.622964
CDK16	Q00536	ENSG00000102225	-0.0518578	0.261689	0.623104
PRELP	P51888	ENSG00000188783	0.230789	0.261849	0.623128
KPNA6	O60684	ENSG00000025800	0.0533057	0.262241	0.623196
CHORDC1	Q9UHD1	ENSG00000110172; ENSG00000285023	0.04911	0.262327	0.623196
SLC25A46	Q96AG3	ENSG00000164209	-0.0323061	0.262298	0.623196
GFRA2	O00451	ENSG00000168546	-0.0589366	0.26313	0.624745
RAB23	Q9ULC3	ENSG00000112210	-0.0443011	0.263449	0.625145
BAG6	P46379	ENSG00000096155; ENSG00000204463; ENSG00000227761; ENSG00000228760; ENSG00000229524; ENSG00000233348; ENSG00000234651	-0.0318352	0.263688	0.625355
FOXK1	P85037	ENSG00000164916	-0.0666638	0.263935	0.625584
MAP6D1	Q9H9H5	ENSG00000180834	0.1543	0.26459	0.625985
PPP4R1	Q8TF05	ENSG00000154845	0.0615058	0.264761	0.625985
CDC42	P60953-1	#N/A	-0.0543196	0.265212	0.625985
SPRYD3	Q8NCJ5	ENSG00000167778	0.0517543	0.265309	0.625985
PDIA6	Q15084	ENSG00000143870	0.0469946	0.264942	0.625985
STX5	Q13190	ENSG00000162236	-0.045009	0.264614	0.625985
QARS1	P47897	ENSG00000172053	0.04181	0.264703	0.625985
EPHA4	P54764	ENSG00000116106	0.0281941	0.265252	0.625985
PRKAA1	Q13131	ENSG00000132356	0.0351009	0.265949	0.626782
NAPA	P54920	ENSG00000105402	-0.025823	0.265859	0.626782
ERAP1	Q9NZ08-2	#N/A	0.0991281	0.267411	0.626851
GPCPD1	Q9NPB8	ENSG00000125772	-0.0707047	0.267638	0.626851
NAA35	Q5VZE5	ENSG00000135040	-0.0546754	0.267536	0.626851
PLCXD3	Q63HM9	ENSG00000182836	0.0513252	0.266387	0.626851
PPIP5K2	O43314	ENSG00000145725	0.0511217	0.267414	0.626851
NECTIN1	Q15223	ENSG00000110400	-0.0479237	0.266681	0.626851
SYNGAP1	Q96PV0	ENSG00000197283; ENSG00000227460	0.03687	0.266751	0.626851
CAMKK1	Q8N5S9	ENSG00000004660	0.0343985	0.267257	0.626851
SPCS3	P61009	ENSG00000129128	-0.0339779	0.267039	0.626851
MIX23	Q4VC31	ENSG00000160124	0.0323745	0.267495	0.626851
TRAPPC6B	Q86SZ2	ENSG00000182400	-0.0240844	0.267099	0.626851
PRCP	P42785	ENSG00000137509	0.0661553	0.268486	0.628223
RPS6KA1	Q15418	ENSG00000117676; ENSG00000281877	-0.0533511	0.268656	0.628223
RPL7	P18124	ENSG00000147604	0.0323448	0.268806	0.628223
SOGA3	Q5TF21	ENSG00000214338	-0.0263277	0.268828	0.628223
FUNDC2	Q9BWH2	ENSG00000165775	0.0507604	0.269661	0.629816
TXNL1	O43396	ENSG00000091164	-0.0267115	0.271314	0.63332
DIS3	Q9Y2L1	ENSG00000083520	-0.0541462	0.271749	0.63398
EIF1AY	O14602	ENSG00000198692	0.0755622	0.272189	0.63465
PYGL	P06737	ENSG00000100504	-0.0554255	0.272866	0.635872
MCTP1	Q6DN14	ENSG00000175471	-0.0569781	0.273139	0.63589
#N/A	Q10567-3	#N/A	0.0384027	0.27318	0.63589
BNIP1	Q12981	ENSG00000113734	-0.0422706	0.273452	0.636165
MECR	Q9BV79	ENSG00000116353	0.0383441	0.274609	0.638501
MYO18A	Q92614	ENSG00000196535	-0.0183874	0.274764	0.638502
RPS25	P62851	ENSG00000118181; ENSG00000280831	0.0374037	0.275085	0.638891
PITPNM1	O00562	ENSG00000110697	-0.041523	0.275359	0.639171
RAB5A	P20339	ENSG00000144566	-0.0438767	0.275983	0.63961
PITPNA	Q00169	ENSG00000174238	-0.0205636	0.27601	0.63961
ETF1	P62495	ENSG00000120705	0.017232	0.27577	0.63961
TTBK1	Q5TCY1	ENSG00000146216	0.0348952	0.276662	0.640477
LSM6	P62312	ENSG00000164167	0.0207595	0.276743	0.640477
EIF3B	P55884	ENSG00000106263	0.0203584	0.276846	0.640477
MEGF9	Q9H1U4	ENSG00000106780	-0.059199	0.278327	0.643001
ADCY9	O60503	ENSG00000162104	-0.0417736	0.278465	0.643001
#N/A	P11586	#N/A	0.0355734	0.278401	0.643001
CORO7	P57737-3	#N/A	0.0269005	0.278557	0.643001
RAB27B	O00194	ENSG00000041353	-0.105924	0.279238	0.643366
#N/A	Q8NCA5	#N/A	0.0557746	0.279034	0.643366
KCNH1	O95259	ENSG00000143473	-0.0527516	0.279334	0.643366
SPATA2	Q9UM82	ENSG00000158480	0.0466868	0.279113	0.643366
ALG2	Q9H553	ENSG00000119523	-0.0436578	0.279822	0.644133
COG7	P83436	ENSG00000168434	-0.0463102	0.279987	0.644155
PCP4L1	A6NKN8	ENSG00000248485	0.0744216	0.280465	0.644543
SYN3	O14994	ENSG00000185666	-0.0486772	0.280398	0.644543
KNG1	P01042-2	#N/A	0.109527	0.281137	0.645621
PRKG1	Q13976-2	#N/A	-0.0593957	0.281401	0.645621
NUP50	Q9UKX7	ENSG00000093000	0.0555061	0.281342	0.645621
GUF1	Q8N442	ENSG00000151806	-0.064521	0.282232	0.646551
#N/A	Q9UGR2	#N/A	-0.0402038	0.282114	0.646551
ARFGAP2	Q8N6H7	ENSG00000149182	0.033667	0.282345	0.646551
PAICS	P22234	ENSG00000128050	0.0258201	0.282428	0.646551
RAB22A	Q9UL26	ENSG00000124209	-0.0430997	0.282591	0.646567
GHDC	Q8N2G8	ENSG00000167925	0.0487252	0.282754	0.646584
C2orf49	Q9BVC5	ENSG00000135974	0.0934588	0.28333	0.647189
PALS1	Q8N3R9	ENSG00000072415	0.0462511	0.283175	0.647189
LRG1	P02750	ENSG00000171236	-0.167182	0.284329	0.648449
FLNA	P21333-2	#N/A	0.0937979	0.28435	0.648449
#N/A	Q99996	#N/A	0.0439525	0.284122	0.648449
IGSF21	Q96ID5	ENSG00000117154	-0.051014	0.284886	0.648634
GLRX	P35754	ENSG00000173221	0.030396	0.284899	0.648634
ALDOC	P09972	ENSG00000109107	-0.0295984	0.284866	0.648634
MAOB	P27338	ENSG00000069535	0.0375585	0.28508	0.648689
STAT6	P42226	ENSG00000166888	-0.036387	0.285314	0.648866
PREX1	Q8TCU6	ENSG00000124126	0.0469921	0.285553	0.649056
NUP188	Q5SRE5	ENSG00000095319	0.0391027	0.286	0.649716
NDUFS7	O75251	ENSG00000115286	-0.0284838	0.286165	0.649735
RPS19	P39019	ENSG00000105372	0.0282352	0.286707	0.650611
MRPL1	Q9BYD6	ENSG00000169288	0.0489037	0.287343	0.651698
HSCB	Q8IWL3	ENSG00000100209	0.0588554	0.287631	0.651994
GNS	P15586	ENSG00000135677	-0.0770342	0.287881	0.652154
LRPAP1	P30533	ENSG00000163956	0.0338372	0.288015	0.652154
TRIP11	Q15643	ENSG00000100815	0.0457655	0.288719	0.653187
PNPLA8	Q9NP80	ENSG00000135241	-0.0257114	0.288786	0.653187
PSMD1	Q99460	ENSG00000173692	0.0193478	0.289373	0.654159
BSCL2	Q96G97-4	#N/A	0.0760774	0.289665	0.654464
#N/A	Q9UPX8	#N/A	0.0298686	0.289929	0.654705
SYNPR	Q8TBG9	ENSG00000163630	-0.0808385	0.290279	0.654781
PFDN5	Q99471	ENSG00000123349	-0.0358723	0.290148	0.654781
ACAT2	Q9BWD1	ENSG00000120437	0.0567857	0.291189	0.656122
GSKIP	Q9P0R6	ENSG00000100744	-0.0291656	0.291115	0.656122
ZYX	Q15942	ENSG00000159840; ENSG00000285443	0.044253	0.292111	0.65642
PTPN9	P43378	ENSG00000169410	0.0342328	0.291543	0.65642
DLAT	P10515	ENSG00000150768	0.0316888	0.291951	0.65642
BRSK1	Q8TDC3	ENSG00000160469	-0.0315393	0.292108	0.65642
TUBB	P07437	ENSG00000183311; ENSG00000196230; ENSG00000224156; ENSG00000227739; ENSG00000229684; ENSG00000232421; ENSG00000232575; ENSG00000235067	-0.0258677	0.29193	0.65642
CCDC91	Q7Z6B0	ENSG00000123106	-0.0343719	0.292647	0.65727
SLC9A6	Q92581-2	#N/A	-0.0564768	0.292857	0.657386
PLIN3	O60664	ENSG00000105355	0.0639713	0.293496	0.657398
TTC9B	Q8N6N2	ENSG00000174521	0.0553494	0.293269	0.657398
PPP1R12B	O60237	ENSG00000077157	-0.0456483	0.29307	0.657398
PDZD8	Q8NEN9	ENSG00000165650	-0.0318841	0.2934	0.657398
RAB3B	P20337	ENSG00000169213	-0.0743335	0.294714	0.65777
NUP133	Q8WUM0	ENSG00000069248	0.0461414	0.29477	0.65777
UGP2	Q16851-2	#N/A	0.0324092	0.294697	0.65777
UHRF1BP1L	A0JNW5	ENSG00000111647	0.0261075	0.294742	0.65777
FSD1	Q9BTV5	ENSG00000105255	-0.0246434	0.294702	0.65777
SNRNP200	O75643	ENSG00000144028	0.0219273	0.294614	0.65777
EIF3D	O15371	ENSG00000100353	0.0194913	0.294666	0.65777
HBB	P68871	ENSG00000244734	0.116241	0.295196	0.658014
#N/A	Q10567	#N/A	0.0247585	0.295147	0.658014
DECR2	Q9NUI1	ENSG00000242612; ENSG00000274296	-0.0642694	0.295675	0.658377
COX7A2L	O14548	ENSG00000115944	0.0356124	0.295547	0.658377
RSU1	Q15404	ENSG00000148484	-0.0348862	0.295954	0.658645
SPRED1	Q7Z699	ENSG00000166068	-0.062446	0.296487	0.659477
IGHG3	P01860	#N/A	0.153825	0.296894	0.660028
SV2B	Q7L1I2	ENSG00000185518	-0.043407	0.297349	0.660334
PRPF19	Q9UMS4	ENSG00000110107	0.0316299	0.297272	0.660334
TPM2	P07951	ENSG00000198467	0.203038	0.299151	0.660454
PLEC	Q15149-8	#N/A	0.119609	0.298007	0.660454
SQOR	Q9Y6N5	ENSG00000137767	0.0593413	0.298487	0.660454
ENPP4	Q9Y6X5	ENSG00000001561	-0.0453767	0.298904	0.660454
MIF	P14174	ENSG00000240972; ENSG00000276701	0.0378757	0.29881	0.660454
HSPA9	P38646	ENSG00000113013	0.030304	0.298841	0.660454
NUDT5	Q9UKK9	ENSG00000165609	0.0298456	0.297706	0.660454
GPSM1	Q86YR5	ENSG00000160360	0.0273435	0.298718	0.660454
NAPB	Q9H115	ENSG00000125814	-0.0271664	0.298928	0.660454
DPP9	Q86TI2	ENSG00000142002	-0.0260517	0.297872	0.660454
PITHD1	Q9GZP4	ENSG00000057757	0.0233907	0.299102	0.660454
AMOT	Q4VCS5	ENSG00000126016	0.0569447	0.299805	0.661545
EML6	Q6ZMW3	ENSG00000214595	-0.0617119	0.300136	0.661572
TSG101	Q99816	ENSG00000074319	-0.0208873	0.299995	0.661572
RRAGA	Q7L523	ENSG00000155876	0.055139	0.301068	0.662034
COA1	Q9GZY4	ENSG00000106603	-0.0433853	0.301301	0.662034
RHEB	Q15382	ENSG00000106615	-0.0429125	0.30127	0.662034
HSP90AB1	P08238	ENSG00000096384	0.0356884	0.301094	0.662034
GDAP1	Q8TB36	ENSG00000104381	0.0270148	0.301114	0.662034
EIF5	P55010	ENSG00000100664	0.0260516	0.300891	0.662034
ITIH2	P19823	ENSG00000151655	0.106733	0.301664	0.662123
ASPH	Q12797	ENSG00000198363	0.0282988	0.30182	0.662123
COPB2	P35606	ENSG00000184432	0.018978	0.30162	0.662123
MIPEP	Q99797	ENSG00000027001	0.045544	0.302416	0.662147
PPP2R5B	Q15173	ENSG00000068971	0.0454691	0.302468	0.662147
RPAP3	Q9H6T3	ENSG00000005175	0.0406174	0.302364	0.662147
U2AF1	Q01081	ENSG00000160201	0.0348097	0.302265	0.662147
H1-0	P07305	ENSG00000189060	0.0689923	0.302776	0.662472
ARHGAP39	Q9C0H5	ENSG00000147799	-0.0270498	0.303222	0.663099
ITPA	Q9BY32	ENSG00000125877	0.10662	0.303895	0.663299
OTUD7B	Q6GQQ9	ENSG00000264522	-0.0627731	0.303836	0.663299
MCAT	Q8IVS2	ENSG00000100294	0.0609946	0.304051	0.663299
PLRG1	O43660	ENSG00000171566	0.0547207	0.304247	0.663299
RBBP4	Q09028	ENSG00000162521	0.0296172	0.304271	0.663299
VPS52	Q8N1B4	ENSG00000206286; ENSG00000223501; ENSG00000224455; ENSG00000225590; ENSG00000228425; ENSG00000236014	-0.0252379	0.304202	0.663299
GSDME	O60443	ENSG00000105928	0.0379375	0.304509	0.663468
CRYZ	Q08257	ENSG00000116791	0.0695033	0.305264	0.664069
SELENOM	Q8WWX9	ENSG00000198832	0.0453028	0.305071	0.664069
RB1CC1	Q8TDY2	ENSG00000023287	0.0205322	0.305183	0.664069
NLGN2	Q8NFZ4	ENSG00000169992; ENSG00000283859	0.0983104	0.306072	0.66513
LYSMD1	Q96S90	ENSG00000163155	0.0269903	0.305993	0.66513
CPT2	P23786	ENSG00000157184	0.0640578	0.30658	0.665331
WDR81	Q562E7	ENSG00000167716; ENSG00000276021	-0.0475233	0.306388	0.665331
MSN	P26038	ENSG00000147065	0.0309372	0.306805	0.665331
USP15	Q9Y4E8	ENSG00000135655	-0.0242431	0.306708	0.665331
TGFBRAP1	Q8WUH2	ENSG00000135966	0.030566	0.307166	0.665768
SCIN	Q9Y6U3	ENSG00000006747	0.148678	0.308613	0.667163
MCAM	P43121	ENSG00000076706	-0.0713329	0.308217	0.667163
RTF1	Q92541	ENSG00000137815	0.0516814	0.308499	0.667163
PLCG1	P19174	ENSG00000124181	0.0276467	0.308107	0.667163
ACO2	Q99798	ENSG00000100412	0.0246398	0.308346	0.667163
KRT1	P04264	ENSG00000167768	0.215694	0.309168	0.667365
FAF2	Q96CS3	ENSG00000113194	-0.0288055	0.309218	0.667365
AGK	Q53H12	ENSG00000006530; ENSG00000262327	0.0286875	0.30951	0.667365
EHD3	Q9NZN3	ENSG00000013016	-0.0187536	0.309028	0.667365
CCT8	P50990	ENSG00000156261	0.0168381	0.309431	0.667365
CPSF6	Q16630	ENSG00000111605	0.0561484	0.310043	0.668169
CCNYL1	Q8N7R7	ENSG00000163249	0.0589819	0.310246	0.668172
MDP1	Q86V88	ENSG00000213920; ENSG00000285200	0.0441102	0.310366	0.668172
EWSR1	Q01844	ENSG00000182944	0.0288109	0.310625	0.668382
APRT	P07741	ENSG00000198931	-0.0352001	0.311075	0.669004
DDX21	Q9NR30	ENSG00000165732	0.0930799	0.311478	0.669471
GLRX3	O76003	ENSG00000108010	0.0253819	0.311614	0.669471
SMAP1	Q8IYB5	ENSG00000112305	0.03183	0.312596	0.671233
DGKB	Q9Y6T7	ENSG00000136267	0.048522	0.31276	0.671239
SRP54	P61011	ENSG00000100883	0.0218213	0.313146	0.67172
RNASET2	O00584	ENSG00000026297	-0.0608825	0.313445	0.672014
TUBB6	Q9BUF5	ENSG00000176014	-0.069419	0.313948	0.672335
SYT12	Q8IV01	ENSG00000173227	-0.0424881	0.314024	0.672335
INSR	P06213	ENSG00000171105	-0.035102	0.31408	0.672335
LMCD1	Q9NZU5	ENSG00000071282	0.0945105	0.314405	0.672365
AGTPBP1	Q9UPW5	ENSG00000135049	-0.0481667	0.314947	0.672365
UNC119	Q13432	ENSG00000109103	0.040576	0.315681	0.672365
ESD	P10768	ENSG00000139684	0.0399888	0.315656	0.672365
CRACDL	Q6NV74	ENSG00000196872	0.0342336	0.316261	0.672365
HSDL2	Q6YN16	ENSG00000119471	0.0339238	0.315354	0.672365
SV2A	Q7L0J3	ENSG00000159164	-0.0332054	0.31636	0.672365
ATG3	Q9NT62	ENSG00000144848	0.0314826	0.315973	0.672365
TRAF2	Q12933	ENSG00000127191	-0.03081	0.314946	0.672365
DHRS7	Q9Y394	ENSG00000100612	-0.0295502	0.31568	0.672365
EIF3L	Q9Y262	ENSG00000100129	0.0217804	0.314584	0.672365
USP8	P40818	ENSG00000138592	0.0212327	0.315767	0.672365
SEPTIN3	Q9UH03-2	#N/A	-0.0201715	0.314488	0.672365
UGGT1	Q9NYU2	ENSG00000136731	-0.0179285	0.316301	0.672365
PIPOX	Q9P0Z9	ENSG00000179761	-0.122988	0.317027	0.672799
CTNNBIP1	Q9NSA3	ENSG00000178585	-0.0621518	0.317373	0.672799
MRE11	P49959	ENSG00000020922	0.0482351	0.317116	0.672799
PPIH	O43447	ENSG00000171960	-0.0382331	0.317349	0.672799
HADHA	P40939	ENSG00000084754	0.0228764	0.317348	0.672799
ARSA	P15289	ENSG00000100299	-0.0671296	0.31789	0.673551
SH3RF1	Q7Z6J0	ENSG00000154447	0.0436517	0.318215	0.673896
PSAP	P07602-3	#N/A	0.0763272	0.318815	0.674823
PPP2R2D	Q66LE6	ENSG00000175470	0.0311837	0.319014	0.674899
CCDC85A	Q96PX6	ENSG00000055813	-0.0450987	0.320099	0.675724
CLCN6	P51797	ENSG00000011021	-0.0400807	0.320217	0.675724
KCTD12	Q96CX2	ENSG00000178695	-0.0339883	0.319677	0.675724
LMNB1	P20700	ENSG00000113368	0.0333541	0.319997	0.675724
COMMD5	Q9GZQ3	ENSG00000170619	0.0327373	0.320109	0.675724
SST	P61278	ENSG00000157005	0.0856803	0.321661	0.677022
STMN3	Q9NZ72	ENSG00000197457	-0.045574	0.321169	0.677022
RIC8A	Q9NPQ8	ENSG00000177963	0.0452899	0.321114	0.677022
MLST8	Q9BVC4	ENSG00000167965	-0.039517	0.32181	0.677022
IPO5	O00410	ENSG00000065150	0.0333991	0.321348	0.677022
VCP	P55072	ENSG00000165280	0.0221471	0.321731	0.677022
LIPE	Q05469	ENSG00000079435	-0.112412	0.322123	0.677339
PPIL1	Q9Y3C6	ENSG00000137168	-0.0409023	0.322398	0.677533
ANAPC7	Q9UJX3	#N/A	0.0400238	0.322542	0.677533
A1BG	P04217	ENSG00000121410	-0.109823	0.323659	0.67772
F3	P13726	ENSG00000117525	0.0563962	0.323706	0.67772
BTD	P43251	ENSG00000169814	-0.0533486	0.323753	0.67772
CSNK1A1	P48729	ENSG00000113712	-0.0509781	0.322901	0.67772
VPS35L	Q7Z3J2	ENSG00000103544	0.0479453	0.323147	0.67772
FGF2	P09038-1	#N/A	0.0431709	0.323773	0.67772
PHYHIP	Q92561	ENSG00000168490	-0.0411325	0.323355	0.67772
RAP2A	P10114	ENSG00000125249	-0.049131	0.32449	0.678336
TECPR2	O15040	ENSG00000196663	-0.038373	0.324407	0.678336
DFFA	O00273	ENSG00000160049	0.036852	0.32472	0.678336
ATP13A1	Q9HD20	ENSG00000105726	-0.0310586	0.324699	0.678336
ENPP6	Q6UWR7	ENSG00000164303	-0.128891	0.326838	0.679005
MX1	P20591	ENSG00000157601	0.110263	0.325535	0.679005
MRI1	Q9BV20	ENSG00000037757	0.08736	0.326594	0.679005
ADAM9	Q13443	ENSG00000168615	0.0686134	0.326688	0.679005
PDLIM3	Q53GG5-2	#N/A	0.061363	0.326221	0.679005
AARSD1	Q9BTE6	ENSG00000108825; ENSG00000266967	0.0548053	0.326353	0.679005
GABRG2	P18507	ENSG00000113327	-0.0530615	0.326532	0.679005
ITGB1	P05556	ENSG00000150093	0.0510974	0.326554	0.679005
MCCC2	Q9HCC0	ENSG00000131844	0.03366	0.32606	0.679005
CRMP1	Q14194-2	#N/A	-0.0212453	0.326152	0.679005
[truncated: 2,156 more rows]

## Sheet: Common_de_proteins_PD_PSP_MSA
Accession	gene_name	logFC_PD	P.Value_PD	adj.P.Val_PD	logFC_PSP	P.Value_PSP	adj.P.Val_PSP	logFC_MSA	P.Value_MSA	adj.P.Val_MSA
Q01433	AMPD2	0.191181	1.374e-14	5.70895e-11	0.159585	7.41779e-06	0.00347398	0.150864	6.49675e-05	0.0234662
P10645	CHGA	0.31356	9.82103e-13	1.36021e-09	0.1947	0.00195535	0.0470155	0.222372	0.000943653	0.0537107
Q15102	PAFAH1B3	0.150539	1.54843e-10	9.19107e-08	0.0924746	0.00661623	0.0855796	0.107111	0.00327237	0.0888672
P46060	RANGAP1	0.120868	1.41914e-10	9.19107e-08	0.0739665	0.00669395	0.0855796	0.0830177	0.00440033	0.0998735
Q9P2U8	SLC17A6	0.329239	1.08522e-09	5.01012e-07	0.212447	0.00690815	0.0861604	0.255439	0.00241455	0.0802595
P15104	GLUL	0.24382	1.29418e-09	5.37733e-07	0.144323	0.0135253	0.127432	0.168985	0.00685196	0.122715
Q9UPV7	PHF24	-0.0962088	3.97515e-08	7.86512e-06	-0.0861287	0.00089861	0.0324887	-0.0590143	0.0313829	0.254791
Q9ULV4	CORO1C	0.070551	4.28217e-08	8.08746e-06	0.0613537	0.00128042	0.0374657	0.0544594	0.00713197	0.125109
P40123	CAP2	-0.0736383	6.19603e-08	1.07269e-05	-0.0529586	0.00824562	0.093608	-0.0459731	0.0310788	0.254699
Q16799-3	RTN1	-0.299114	5.22814e-07	5.71656e-05	-0.266383	0.00266448	0.0533854	-0.305287	0.00128799	0.0601302
P48066	SLC6A11	0.239185	5.98571e-07	6.21766e-05	0.19381	0.00643916	0.0854783	0.288759	0.000167259	0.0302836
Q8IV50	LYSMD2	0.0835374	8.53213e-07	8.64658e-05	0.0582192	0.0205727	0.150228	0.0708422	0.00845101	0.136101
Q9UIW2	PLXNA1	-0.0727471	9.73829e-07	9.63395e-05	-0.0663577	0.00272387	0.0533854	-0.062048	0.00844555	0.136101
P41594	GRM5	0.108051	1.10619e-06	0.000102138	0.0965687	0.00347187	0.0616784	0.0740931	0.0345426	0.267025
P53597	SUCLG1	0.0873775	1.55028e-06	0.000132438	0.0907761	0.000856138	0.032311	0.0738627	0.0104951	0.150979
P24298	GPT	0.184797	2.54002e-06	0.000191887	0.21286	0.000313126	0.0260208	0.222046	0.000423176	0.0368384
O75326	SEMA7A	0.146585	2.94509e-06	0.000214681	0.0971026	0.0370013	0.210315	0.107665	0.0303572	0.251075
Q9H305	CDIP1	-0.316006	3.09013e-06	0.000217618	-0.344932	0.000693837	0.0300301	-0.316439	0.00340898	0.0917593
Q14019	COTL1	0.0931541	6.21973e-06	0.00035893	0.071481	0.0199873	0.149525	0.0921364	0.00512451	0.108509
Q99961	SH3GL1	-0.0738074	6.878e-06	0.000381041	-0.0519279	0.0335557	0.20061	-0.0849025	0.00125338	0.0594992
P26374	CHML	-0.158252	7.63161e-06	0.000396366	-0.123837	0.0188719	0.14602	-0.161923	0.00417688	0.0992485
Q02156	PRKCE	-0.0581977	8.89749e-06	0.000440108	-0.0937905	2.87725e-06	0.00199809	-0.0459069	0.0276492	0.24288
O00192	ARVCF	0.132768	9.07708e-06	0.000443709	0.121825	0.00650481	0.08553	0.11765	0.0136319	0.171781
P04792	HSPB1	0.201891	2.23268e-05	0.000866991	0.199034	0.00536069	0.0798339	0.219405	0.00406126	0.0989328
P78369	CLDN10	0.269055	4.12954e-05	0.00135104	0.31723	0.0013639	0.0387841	0.332713	0.00164439	0.0682053
Q15349-2	RPS6KA2	0.0873768	4.69999e-05	0.00149072	0.0667446	0.0377801	0.212705	0.0703439	0.0402422	0.285538
O60229	NA	-0.0792071	4.82651e-05	0.00151925	-0.0710124	0.0151702	0.134665	-0.0746304	0.0167842	0.187875
Q9Y5Y2	NUBP2	0.0962534	6.71954e-05	0.00191231	0.165959	7.52486e-06	0.00347398	0.089477	0.0207085	0.208845
Q96K83	ZNF521	0.0745107	7.54338e-05	0.00210354	0.0845876	0.00290391	0.0556026	0.0729165	0.0157022	0.181734
P31948	STIP1	0.0492408	0.000106633	0.00276911	0.0429695	0.0243635	0.16568	0.0466862	0.0219692	0.217765
Q8N568	DCLK2	0.056239	0.000127292	0.00305721	0.0607526	0.00606673	0.0851597	0.0911675	0.000135273	0.0295822
O14745	SLC9A3R1	0.0751344	0.000192069	0.00424493	0.0869504	0.00430205	0.0695527	0.0668861	0.038489	0.280565
P58549	FXYD7	-0.181196	0.000207577	0.00453938	-0.176833	0.0162528	0.137517	-0.185304	0.0182786	0.195263
Q02952	AKAP12	0.0773771	0.00023604	0.00492838	0.0879503	0.00568477	0.082533	0.0952954	0.00501471	0.10801
Q14151	SAFB2	0.108988	0.000259568	0.00526101	0.144695	0.0013966	0.0387841	0.197874	5.01689e-05	0.0234662
Q15785	TOMM34	0.159771	0.000271072	0.00542139	0.2191	0.0010122	0.0344729	0.214193	0.00254263	0.0812665
O60884	DNAJA2	0.0446759	0.000271396	0.00542139	0.0658667	0.00042357	0.0281412	0.0389289	0.0480305	0.30534
P0DP58	LYNX1	-0.242567	0.000298669	0.00585363	-0.208148	0.0391498	0.217761	-0.216002	0.0448685	0.299719
Q9P0L2	MARK1	-0.0610394	0.000313882	0.00598247	-0.0997963	0.000116802	0.0150838	-0.0746632	0.00631678	0.120852
P06454	PTMA	0.23465	0.000334299	0.00614607	0.209084	0.0337583	0.200954	0.212028	0.0435781	0.296831
P52565	ARHGDIA	-0.0649179	0.000362047	0.00651215	-0.0547783	0.0455248	0.230503	-0.0588071	0.044319	0.298659
P00450	CP	-0.244531	0.00038839	0.00684898	-0.364562	0.00051746	0.0286673	-0.237086	0.0324215	0.258428
O95292	VAPB	0.11534	0.000386588	0.00684898	0.177629	0.000339603	0.0268384	0.14701	0.00512155	0.108509
P61019	RAB2A	-0.0789419	0.000393965	0.00687322	0.072002	0.0318997	0.19578	-0.126106	0.000500376	0.0392276
Q86V48	LUZP1	0.0819181	0.000411373	0.00700514	0.0984385	0.00505415	0.0763635	0.0825179	0.0269957	0.239674
P78344	EIF4G2	0.0498285	0.000410464	0.00700514	0.0576319	0.00690938	0.0861604	0.0559575	0.013832	0.172589
P61586	RHOA	-0.0657262	0.000546688	0.00870302	0.0609473	0.0335075	0.20061	-0.0999408	0.00121024	0.0593715
O76041-2	NEBL	0.0886266	0.000626146	0.00946049	0.127868	0.00118803	0.0363798	0.147887	0.000460132	0.0368384
P30626	SRI	0.0565084	0.000638805	0.0095476	0.0591925	0.0179185	0.143729	0.0981165	0.000279265	0.0313827
Q9UHB6	LIMA1	0.144991	0.000655223	0.00968844	0.154149	0.0165234	0.138915	0.203717	0.00313291	0.0873642
Q14247	CTTN	0.0832934	0.000675483	0.00991742	0.0865848	0.0193412	0.147776	0.150696	0.000167635	0.0302836
Q96FC7	PHYHIPL	-0.0614466	0.000735082	0.0103185	-0.0605187	0.0276366	0.179142	-0.0875991	0.00299162	0.085815
Q8WWI1	LMO7	0.0807445	0.000741531	0.0103391	0.0712624	0.0482714	0.238204	0.133663	0.000605603	0.0441452
Q9NPH2	ISYNA1	0.0989225	0.000891179	0.0113584	0.0911177	0.0425225	0.22393	0.134077	0.00542247	0.110987
Q15283	RASA2	-0.0815136	0.000916872	0.0114403	-0.0874927	0.0186359	0.145706	-0.0812879	0.0401812	0.285538
Q9H0E2	TOLLIP	-0.0346613	0.00105382	0.0123393	-0.0557897	0.000557539	0.0298664	-0.0500131	0.0035714	0.0947354
P23919	DTYMK	0.0727322	0.00118882	0.0132428	0.0839723	0.013482	0.127432	0.114241	0.00174001	0.0682053
P08247	SYP	-0.091966	0.00133545	0.01445	-0.0932952	0.0313366	0.193467	-0.121781	0.00870139	0.137289
L0R6Q1	SLC35A4	-0.162011	0.00147533	0.015394	0.160594	0.0370678	0.210405	-0.235743	0.00435964	0.0998735
O95573	ACSL3	-0.0506532	0.00150208	0.0156029	-0.0707919	0.00354256	0.0618367	-0.0644378	0.0125821	0.166492
P28161	GSTM2	0.0868143	0.00167174	0.0162292	0.0820928	0.0491865	0.240435	0.133676	0.00290245	0.0849272
Q9NRY5	FAM114A2	0.0547889	0.00185772	0.0176229	0.08753	0.00113019	0.0363798	0.0624526	0.0281277	0.243481
Q5T8P6	RBM26	0.0896987	0.00219395	0.0200348	0.101591	0.0220744	0.156167	0.121233	0.0106466	0.150979
Q03154	ACY1	0.0697362	0.00222634	0.0201534	0.0833395	0.0159638	0.137044	0.0882405	0.0168222	0.187875
A8MVW0	FAM171A2	0.0804807	0.00244928	0.0214247	0.153033	0.000177012	0.0183872	0.101673	0.0180707	0.195263
Q9P1Z2	CALCOCO1	-0.0662269	0.00251162	0.0217412	-0.10047	0.00263971	0.053274	-0.0947555	0.00771024	0.131295
Q14966	ZNF638	0.0717742	0.00281373	0.0235225	0.0992119	0.00663881	0.0855796	0.0811255	0.0367219	0.275538
Q5GLZ8	HERC4	-0.062529	0.00283273	0.0235399	-0.0635684	0.0449506	0.230503	-0.0765794	0.023872	0.225941
P53384	NUBP1	0.0622353	0.00299937	0.0244671	0.0651047	0.0403395	0.220148	0.0853448	0.0120783	0.161368
Q9UNZ2	NSFL1C	0.0394405	0.00322825	0.0253561	0.0481708	0.0177941	0.143284	0.0645132	0.0030844	0.0869273
Q8WW12	PCNP	0.108407	0.00332162	0.0260403	0.122052	0.0292036	0.184952	0.258307	2.26076e-05	0.0234662
Q9BYB0	SHANK3	0.0603825	0.00335832	0.026229	0.064173	0.0396214	0.2184	0.0887152	0.00796474	0.133248
Q8TAC9	SCAMP5	-0.0573223	0.00348065	0.0269721	-0.0770285	0.00982062	0.104259	-0.104493	0.00110765	0.0568182
P49802	RGS7	-0.0519131	0.00361	0.0276744	-0.0972686	0.00038008	0.0272281	-0.0666416	0.0210952	0.212229
Q16774-2	GUK1	-0.0400709	0.00379128	0.0287459	-0.0847804	7.13254e-05	0.0123482	-0.0564124	0.0120123	0.161003
P28072	PSMB6	0.0628989	0.00397063	0.0295206	0.0701403	0.0341177	0.202224	0.0707085	0.0452484	0.300811
Q9P2P5	HECW2	-0.0410944	0.00412127	0.0302183	-0.0550968	0.0114278	0.115811	-0.0487038	0.0356519	0.273142
O43566	RGS14	0.0859514	0.00428188	0.0310492	0.095721	0.0358874	0.206527	0.116839	0.0166457	0.187434
Q9BQ04	RBM4B	0.0541628	0.00476401	0.0337214	0.101144	0.000589354	0.0300301	0.071597	0.021362	0.213877
O43598	DNPH1	0.0553495	0.00489772	0.0342878	0.0606412	0.04203	0.223055	0.120604	0.000189796	0.0312744
P02794	FTH1	-0.159057	0.00540481	0.0368147	0.192253	0.02679	0.175299	-0.29949	0.00134785	0.0622259
Q96A23	CPNE4	-0.0545236	0.00546508	0.0370431	-0.0583962	0.0496656	0.241923	-0.0671757	0.0345751	0.267025
P63279	UBE2I	0.0364607	0.00607204	0.0401741	0.0591728	0.00354583	0.0618367	0.0679836	0.00173477	0.0682053
Q05586-5	GRIN1	0.0858707	0.00696375	0.0432502	0.164383	0.000760118	0.0312365	0.140482	0.00668901	0.122715
P22314	UBA1	0.0256689	0.00730646	0.0446446	0.0432878	0.00307999	0.0576479	0.0306303	0.0481101	0.30534
Q9Y679	NA	0.0571745	0.00747969	0.0453033	0.101514	0.00191799	0.0470155	0.0762221	0.0279232	0.24323
P51531	SMARCA2	0.0524701	0.00761863	0.045944	0.12832	2.54189e-05	0.00714526	0.117429	0.0002778	0.0313827
P60953	CDC42	-0.0695902	0.00774968	0.0466665	0.100776	0.0113604	0.11541	-0.107323	0.0115491	0.156308
P23588	EIF4B	0.0749166	0.00787453	0.0472131	0.151505	0.000471049	0.0281412	0.125163	0.00641007	0.120852
Q5VZK9	CARMIL1	0.0569297	0.00833002	0.0491637	0.0899243	0.00631493	0.0854783	0.0856011	0.0146485	0.176418
O60504	SORBS3	0.084842	0.00851822	0.0496398	0.0967226	0.0481696	0.238088	0.164318	0.00182701	0.0690112
Q9UKV3	ACIN1	0.0948528	0.00874701	0.0506888	0.11727	0.0329086	0.198435	0.192411	0.00115765	0.0579523
Q9Y6B6	SAR1B	-0.0897297	0.011114	0.0594318	0.151021	0.00516351	0.0777332	-0.124372	0.0301685	0.2507
Q14344	GNA13	-0.061601	0.011257	0.059905	0.163798	1.44452e-05	0.00537123	-0.0772433	0.0499709	0.309875
Q7Z6K3	PTAR1	0.0887102	0.0113742	0.0602037	0.20207	0.000185847	0.0188341	0.151288	0.00806517	0.133248
Q5TGZ0	MICOS10	-0.120224	0.0125027	0.0643729	0.219798	0.00285946	0.0551165	-0.244257	0.00192544	0.0714306
P01009	SERPINA1	-0.214867	0.013243	0.0674321	-0.396357	0.00284416	0.0551165	-0.403064	0.0044228	0.0998735
Q86TW2	ADCK1	-0.10758	0.0132725	0.0674995	-0.136003	0.0394984	0.2184	-0.300077	3.02826e-05	0.0234662
Q13424	SNTA1	0.0524341	0.0133672	0.0678153	0.0979186	0.0025617	0.0526924	0.077879	0.0237721	0.225509
Q9C0C2	TNKS1BP1	0.0699961	0.013524	0.0684434	0.138931	0.00140015	0.0387841	0.101702	0.0272026	0.240961
Q9UL46	PSME2	0.0607032	0.0136943	0.0691371	0.0762987	0.0415582	0.223055	0.0815521	0.041294	0.289622
Q9H6Z4-2	RANBP3	0.0624618	0.0144045	0.0716777	0.0904076	0.0200851	0.14966	0.154109	0.000245203	0.0313827
P34897	SHMT2	-0.0703279	0.0158051	0.0764322	-0.13448	0.00259967	0.0531419	-0.13433	0.00476082	0.105189
Q709C8	VPS13C	-0.0377419	0.0161636	0.0774622	0.0575702	0.0161299	0.137517	-0.0504842	0.0474698	0.30534
P51178-2	PLCD1	0.0461738	0.0166094	0.0789614	0.0912015	0.0020367	0.0475421	0.0688876	0.02792	0.24323
Q13126	MTAP	0.0654696	0.0167604	0.0793159	0.148873	0.000414794	0.0281412	0.101715	0.0223268	0.217765
Q96CN7	ISOC1	0.069007	0.0191571	0.0876628	0.109073	0.0152416	0.134665	0.104088	0.0297644	0.250141
P49792	RANBP2	0.0421982	0.0199964	0.0902119	0.0589647	0.0327949	0.198435	0.0800947	0.00683115	0.122715
O96013	PAK4	0.0675455	0.0201322	0.0906275	0.149784	0.000809021	0.0319167	0.0985146	0.0370165	0.27628
P57088	TMEM33	-0.0901279	0.0204898	0.0916419	-0.130698	0.027428	0.178346	-0.131126	0.0380285	0.279167
Q9H477	RBKS	0.0554262	0.0208001	0.091941	0.0860064	0.0186912	0.145706	0.0860763	0.0273114	0.240961
Q8IUZ5	PHYKPL	0.0749908	0.0248325	0.104293	0.119658	0.018953	0.146375	0.117106	0.0312301	0.254739
O15498	YKT6	-0.0566813	0.0273713	0.112763	0.0898872	0.0218467	0.156024	-0.109794	0.00885688	0.137315
Q15417	CNN3	0.0757823	0.0278557	0.113722	0.207603	0.000100382	0.0141177	0.220884	0.000105509	0.0273993
P26992	CNTFR	0.0528503	0.0278899	0.113722	0.120215	0.00114789	0.0363798	0.0847335	0.0302906	0.251075
Q93008-1	USP9X	-0.0261147	0.0277969	0.113722	-0.0371558	0.0399007	0.219296	-0.0455302	0.018568	0.196332
Q9BPU6	DPYSL5	-0.045795	0.0303444	0.120421	-0.108317	0.000878885	0.0324493	-0.13746	8.54106e-05	0.0244797
Q92841	DDX17	0.0339861	0.0316372	0.124482	0.0550937	0.0224611	0.156827	0.0703689	0.00648846	0.120895
Q5SRE7	PHYHD1	0.100544	0.0319676	0.124836	0.172352	0.0160951	0.137517	0.149643	0.0496059	0.309478
P52434	POLR2H	-0.0638913	0.0327146	0.126918	-0.105875	0.0204546	0.14966	-0.106959	0.0281265	0.243481
Q15286	RAB35	-0.0577214	0.0332975	0.128819	0.0866451	0.0361071	0.206931	-0.123389	0.00540693	0.110987
Q8NBM8	PCYOX1L	-0.0436641	0.03486	0.133036	-0.0753839	0.0171049	0.140734	-0.136241	7.02675e-05	0.0234662
P55087	AQP4	0.170336	0.0356576	0.134566	0.259112	0.0361014	0.206931	0.526119	8.83743e-05	0.0244797
P12271	RLBP1	0.172161	0.0362751	0.136154	0.40843	0.00124735	0.0370194	0.356165	0.00803578	0.133248
P82979	SARNP	0.108394	0.0408877	0.147217	0.22162	0.00637223	0.0854783	0.333062	0.00014471	0.0300635
Q8WZA0	LZIC	0.123745	0.049143	0.165469	0.349176	0.000329496	0.0268384	0.231248	0.0241635	0.226125

## Sheet: BraakLB_proteins
gene_name	Accession	gene_id	logFC	P.Value	adj.P.Val
CABP1	Q9NZU7	ENSG00000157782	0.173923	4.5636e-06	0.00585154
LAMTOR3	Q9UHA4	ENSG00000109270	0.129302	2.97645e-06	0.00585154
HNRNPA1	P09651	ENSG00000135486	0.0962348	5.1078e-06	0.00585154
AGAP2	Q99490	ENSG00000135439	-0.0747204	5.63326e-06	0.00585154
FH	P07954	ENSG00000091483	0.0580251	1.2992e-05	0.00993172
PARK7	Q99497	ENSG00000116288	0.0553624	1.43418e-05	0.00993172
NIF3L1	Q9GZT8	ENSG00000196290	0.0999311	2.31923e-05	0.0137663
EHD4	Q9H223	ENSG00000103966	0.131717	4.3393e-05	0.0200331
ALDH9A1; LOC101358260; LOC102825716; LOC103080131; LOC111151022; LOC112839227; Tmco1; TMCO1	Q9UM00	ENSAMEG00000006712; ENSBMSG00010007811; ENSBMUG00000015947; ENSBTAG00000010009; ENSCAFG00020002036; ENSCAFG00845024491; ENSCCAG00000026618; ENSCGRG00001024372; ENSCHIG00000026421; ENSCPOG00000013728; ENSCSAG00000010765; ENSCWAG00000012548; ENSDLEG00000017475; ENSEASG00005010481; ENSECAG00000012770; ENSFCAG00000029341; ENSHGLG00000004945; ENSLAFG00000015073; ENSLCNG00005018565; ENSMICG00000004363;…	0.0936586	3.92254e-05	0.0200331
LARP6	Q9BRS8	ENSG00000166173	0.127175	4.99659e-05	0.0207608
#N/A	P16112	#N/A	0.125245	6.57528e-05	0.0214029
RCC2	Q9P258	ENSG00000179051; ENSG00000281540	0.0879861	6.01364e-05	0.0214029
PTPN5	P54829	ENSG00000110786	0.0726283	6.69645e-05	0.0214029
CYC1	P08574	ENSG00000179091	0.244745	7.46151e-05	0.0221447
NF2	P35240	ENSG00000186575	0.124119	0.000104609	0.0241472
GRHPR	Q9UBQ7	ENSG00000137106	0.0880097	9.71271e-05	0.0241472
PIK3R4	Q99570	ENSG00000196455	0.0855963	9.43478e-05	0.0241472
RPL36	Q9Y3U8	ENSG00000130255	0.050464	0.000100225	0.0241472
GSKIP	Q9P0R6	ENSG00000100744	-0.0552966	0.000119958	0.0262328
OARD1	Q9Y530	ENSG00000124596	-0.18491	0.00015184	0.0286771
ZFYVE19	Q96K21	ENSG00000166140	0.0837597	0.000144648	0.0286771
MPP1	Q00013	ENSG00000130830	0.0707666	0.000147851	0.0286771
SPRYD7	Q5W111	ENSG00000123178	-0.150312	0.000270741	0.0405159
MCTP1	Q6DN14	ENSG00000175471	-0.134617	0.000282783	0.0405159
RABL6	Q3YEC7	ENSG00000196642	0.100319	0.000239288	0.0405159
PPP1R7	Q15435	ENSG00000115685	0.0635626	0.000254297	0.0405159
MRPL12	P52815	ENSG00000262814	0.0616787	0.000255909	0.0405159
METAP2	P50579	ENSG00000111142	0.0547352	0.000274313	0.0405159
SUCLA2	Q9P2R7	ENSG00000136143	0.0499936	0.000267465	0.0405159
PPM1L	Q5SGD2	ENSG00000163590	-0.0854604	0.000341747	0.0458051
ATP5PF	P18859	ENSG00000154723	0.045221	0.000334272	0.0458051
ADAM23	O75077	ENSG00000114948	0.0793975	0.000383153	0.047426
SFXN5	Q8TD22	ENSG00000144040	0.0551648	0.000376546	0.047426
ATAD1	Q8NBU5	ENSG00000138138; ENSG00000283024	0.0367895	0.000388083	0.047426
BROX	Q5VW32	ENSG00000162819	-0.0418957	0.000406215	0.0482236
SLC25A20	O43772	ENSG00000178537	0.0817197	0.000456303	0.0524802
FLII	Q13045	ENSG00000177731; ENSG00000284571	0.0498366	0.000467333	0.0524802
MRPL20	Q9BYC9	ENSG00000242485	0.086744	0.000521937	0.0570697
SPG7	Q9UQ90	ENSG00000197912	0.0463034	0.000640287	0.0682151
GPC1	P35052	ENSG00000063660	-0.096334	0.00068478	0.0711316
TUSC2	O75896	ENSG00000114383	-0.0510085	0.000706768	0.0716249
LYRM7	Q5U5X0	ENSG00000186687	0.129469	0.000724096	0.0716338
SYT2	Q8N9I0	ENSG00000143858	0.188909	0.000981716	0.0802491
PVALB	P20472	ENSG00000100362; ENSG00000274665	0.159257	0.00125129	0.0802491
YARS2	Q9Y2Z4	ENSG00000139131	0.119648	0.00119095	0.0802491
PPTC7	Q8NI37	ENSG00000196850	0.106433	0.00125072	0.0802491
MEMO1	Q9Y316	ENSG00000162959	0.105806	0.000843633	0.0802491
HDHD3	Q9BSH5	ENSG00000119431	0.105387	0.00092233	0.0802491
GLUL	P15104	ENSG00000135821	0.099274	0.00104403	0.0802491
PRPF40A	O75400-3	#N/A	0.0990616	0.0011474	0.0802491
MCAT	Q8IVS2	ENSG00000100294	0.0957221	0.0011514	0.0802491
SNRPE	P62304	ENSG00000182004	-0.0880482	0.00129403	0.0802491
SERPINF1	P36955	ENSG00000132386	-0.084693	0.0010536	0.0802491
STIM1	Q13586	ENSG00000167323	-0.0843563	0.000999238	0.0802491
PIP4K2C	Q8TBX8	ENSG00000166908	0.0742491	0.00122773	0.0802491
UQCRB	P14927	ENSG00000156467	0.0663932	0.000881215	0.0802491
LRRC7	Q96NW7	#N/A	-0.0630929	0.00118405	0.0802491
IP6K1	Q92551	ENSG00000176095	0.060805	0.00125824	0.0802491
SHC3	Q92529	ENSG00000148082	-0.0573957	0.000973245	0.0802491
PRKAG2	Q9UGJ0	ENSG00000106617	-0.0558857	0.0009769	0.0802491
PGM1	P36871	ENSG00000079739	0.0501149	0.000955158	0.0802491
PRDX5	P30044	ENSG00000126432	0.0490089	0.00126067	0.0802491
PPP1R12A	O14974	ENSG00000058272	-0.0486719	0.00125672	0.0802491
DDX1	Q92499	ENSG00000079785	0.0485346	0.000998809	0.0802491
SDHA	P31040	ENSG00000073578	0.0444569	0.00124846	0.0802491
GARS1	P41250	ENSG00000106105	0.0394249	0.00103694	0.0802491
SYT7	O43581-3	#N/A	0.037937	0.00129228	0.0802491
OXR1	Q8N573-8	#N/A	0.0568335	0.0013163	0.0804301
SNCB	Q16143	ENSG00000074317	0.152455	0.0013578	0.0817629
TBC1D1	Q86TI0-2	#N/A	0.0774402	0.00140426	0.0820942
PAK1	Q13153	ENSG00000149269	-0.0372496	0.00138349	0.0820942
MFN2	O95140	ENSG00000116688	0.0289411	0.00142257	0.0820942
UBXN4	Q92575	ENSG00000144224	-0.103888	0.00154286	0.087816
COX7A2L	O14548	ENSG00000115944	0.0781606	0.00156854	0.0880715
NECTIN2	Q92692	ENSG00000130202	-0.0957885	0.00169663	0.0903782
NUDT9	Q9BW91	ENSG00000170502	0.0950999	0.00167734	0.0903782
FXR2	P51116	ENSG00000129245	-0.0628499	0.00167425	0.0903782
CRIP2	P52943	ENSG00000182809	-0.060295	0.00166025	0.0903782
TRAPPC5	Q8IUR0	ENSG00000181029	0.13741	0.00179099	0.0907506
FBXO3	Q9UK99	ENSG00000110429	0.101871	0.00178874	0.0907506
SARM1	Q6SZW1	ENSG00000004139	-0.0961166	0.00176099	0.0907506
SLC9A6	Q92581-2	#N/A	0.0638709	0.00175301	0.0907506
NCK2	O43639	ENSG00000071051	0.0562418	0.00182022	0.0911207
MRPS26	Q9BYN8	ENSG00000125901	0.137315	0.00190411	0.0934185
GART	P22102	ENSG00000159131; ENSG00000262473	0.0582875	0.00191109	0.0934185
LDHD	Q86WU2	ENSG00000166816	0.0864759	0.00196324	0.094852
MRPL17	Q9NRX2	ENSG00000158042	0.118949	0.00202283	0.0955098
EPB41L3	Q9Y2J2	ENSG00000082397	0.0508202	0.00200926	0.0955098
SLC35A4	L0R6Q1	ENSG00000176087	0.110324	0.0021052	0.0982823
COASY	Q13057	ENSG00000068120	0.0749124	0.00221984	0.0991767
OXLD1	Q5BKU9	ENSG00000204237	0.0592392	0.00218418	0.0991767
SUPT16H	Q9Y5B9	ENSG00000092201	-0.0564344	0.00220289	0.0991767
HSPA4L	O95757	ENSG00000164070	0.0408642	0.00217963	0.0991767
PAK3	O75914	ENSG00000077264	-0.0469987	0.00245007	0.108298
CCDC91	Q7Z6B0	ENSG00000123106	-0.0444168	0.00250668	0.109634
VAMP2	P63027	ENSG00000220205	-0.0801086	0.00259892	0.110189
AMPD3	Q01432	ENSG00000133805	-0.0771324	0.00258526	0.110189
ATP5IF1	Q9UII2	ENSG00000130770; ENSG00000285390	0.0399207	0.00257647	0.110189
SCRN2	Q96FV2	ENSG00000141295	0.157791	0.00275643	0.110595
CBR1	P16152	ENSG00000159228	0.124666	0.00268992	0.110595
DIABLO	Q9NR28	ENSG00000184047	0.068925	0.00277775	0.110595
DCXR	Q7Z4W1	ENSG00000169738	0.0606324	0.00285406	0.110595
GFM1	Q96RP9	ENSG00000168827	0.0543809	0.00282911	0.110595
ARFGAP2	Q8N6H7	ENSG00000149182	-0.0481525	0.00265035	0.110595
PACSIN2	Q9UNF0-2	#N/A	0.0449694	0.00272191	0.110595
UFL1	O94874	ENSG00000014123	-0.0431607	0.00271794	0.110595
EXOC5	O00471	ENSG00000070367	-0.0355615	0.00285182	0.110595
WDFY3	Q8IZQ1	ENSG00000163625	-0.0343282	0.00287467	0.110595
RAB27B	O00194	ENSG00000041353	-0.148144	0.00308688	0.112733
OCIAD1	Q9NX40	ENSG00000109180	0.0848879	0.00301906	0.112733
CALU	O43852	ENSG00000128595	0.0635183	0.00302234	0.112733
GOT1	P17174	ENSG00000120053	0.0500428	0.00303581	0.112733
ABHD10	Q9NUJ1	ENSG00000144827	0.0374238	0.00308005	0.112733
EXOC1	Q9NV70	ENSG00000090989	-0.0314309	0.00309304	0.112733
MAST3	O60307	ENSG00000099308	-0.111597	0.00317882	0.113429
TSC22D4	Q9Y3Q8	ENSG00000166925	-0.100438	0.00319404	0.113429
ACAD9	Q9H845	ENSG00000177646	0.0679338	0.00314975	0.113429
GALNT2	Q10471	ENSG00000143641	-0.0670002	0.00328131	0.115541
SHISA7	A6NL88	ENSG00000187902	-0.0830669	0.00335055	0.116988
OGDH	Q02218	ENSG00000105953	0.0380652	0.0034258	0.118618
PPP2R5D	Q14738	ENSG00000112640	0.0578491	0.00352072	0.119907
HOOK1	Q9UJC3	ENSG00000134709	-0.0493678	0.00351477	0.119907
CRACDL	Q6NV74	ENSG00000196872	-0.0430041	0.00358216	0.121007
NECAP1	Q8NC96	ENSG00000089818	-0.0596732	0.00361178	0.121024
RMDN1	Q96DB5	ENSG00000176623	0.0511512	0.00376092	0.124021
DCLK2	Q8N568	ENSG00000170390	-0.0352153	0.00374026	0.124021
AIMP2	Q13155	ENSG00000106305	0.196831	0.00379753	0.124242
ARL15	Q9NXU5	ENSG00000185305	-0.0535255	0.00385065	0.124538
AKR7A2	O43488	ENSG00000053371	0.0423238	0.003876	0.124538
GPX4	P36969	ENSG00000167468	0.0374771	0.00389649	0.124538
ESYT1	Q9BSJ8	ENSG00000139641	0.0619646	0.00398546	0.125451
RABGAP1	Q9Y3P9	ENSG00000011454	-0.0582204	0.00396243	0.125451
GNPAT	O15228	ENSG00000116906	0.11129	0.00419691	0.128026
NDEL1	Q9GZM8	ENSG00000166579	0.0875967	0.00429914	0.128026
ANAPC7	Q9UJX3	#N/A	0.0598441	0.00440618	0.128026
METAP1	P53582	ENSG00000164024	-0.0583755	0.00412113	0.128026
DDHD1	Q8NEL9	ENSG00000100523	0.0532255	0.00437696	0.128026
PLXNB1	O43157	ENSG00000164050	0.0477625	0.00426294	0.128026
PITPNB	P48739	ENSG00000180957	0.0405738	0.0042401	0.128026
UQCRC2	P22695	ENSG00000140740	0.0386626	0.00416837	0.128026
COX5B	P10606	ENSG00000135940	0.0347116	0.00438327	0.128026
UBE2V2	Q15819	ENSG00000169139	-0.0340982	0.00419799	0.128026
CAP2	P40123	ENSG00000112186	-0.0297748	0.00439426	0.128026
ATP6AP2	O75787	ENSG00000182220	-0.105814	0.00452177	0.130464
MRPL15	Q9P015	ENSG00000137547	0.09088	0.00455288	0.130464
#N/A	P18433	#N/A	-0.086634	0.00484694	0.133371
NDUFA5	Q16718	ENSG00000128609	0.0534553	0.00471946	0.133371
ZZEF1	O43149	ENSG00000074755	0.0502401	0.00482277	0.133371
COPS4	Q9BT78	ENSG00000138663	0.0430647	0.00482117	0.133371
NDUFV2	P19404	ENSG00000178127	0.0406238	0.00476471	0.133371
GPD1L	Q8N335	ENSG00000152642	0.031942	0.00481464	0.133371
GDE1	Q9NZC3	ENSG00000006007	0.0869242	0.00500948	0.135603
CADPS2	Q86UW7	ENSG00000081803	0.0769452	0.00502598	0.135603
IGSF9B	Q9UPX0	ENSG00000080854	0.0611754	0.00496723	0.135603
LRRTM1	Q86UE6	ENSG00000162951	-0.156112	0.00511803	0.136769
IFIT3	O14879	ENSG00000119917	0.101548	0.00527142	0.136769
PRR36	Q9H6K5	ENSG00000183248	-0.0893659	0.00527731	0.136769
AGTPBP1	Q9UPW5	ENSG00000135049	0.0755151	0.00523914	0.136769
GRIN2A	Q12879	ENSG00000183454	0.0640446	0.00532198	0.136769
PHYHIPL	Q96FC7	ENSG00000165443	0.0579592	0.00536544	0.136769
PPP1R12B	O60237	ENSG00000077157	-0.0561033	0.00533446	0.136769
ARMCX3	Q9UH62	ENSG00000102401	0.0452496	0.00518338	0.136769
CLINT1	Q14677-3	#N/A	0.033899	0.00519312	0.136769
DNAJC11	Q9NVH1	ENSG00000007923	0.0318814	0.00540984	0.13706
RMC1	Q96DM3	ENSG00000141452	0.0452259	0.00550596	0.13865
EIF4H	Q15056-2	#N/A	-0.0873364	0.00601755	0.139681
SPTAN1	Q13813-3	#N/A	0.0835101	0.00592329	0.139681
ARSB	P15848	ENSG00000113273	0.0783133	0.00592451	0.139681
ALG2	Q9H553	ENSG00000119523	-0.0770419	0.00600848	0.139681
VPS4B	O75351	ENSG00000119541	0.0761874	0.00575377	0.139681
PHAX	Q9H814	ENSG00000164902	-0.0744134	0.00583921	0.139681
EML4	Q9HC35	ENSG00000143924	-0.0719883	0.00599038	0.139681
GUCY1A1	Q02108	ENSG00000164116	-0.0636009	0.00574711	0.139681
COA1	Q9GZY4	ENSG00000106603	0.0526494	0.00565511	0.139681
BLVRB	P30043	ENSG00000090013	-0.048134	0.00591288	0.139681
CTPS1	P17812	ENSG00000171793	0.0401095	0.00573344	0.139681
ANXA6	P08133	ENSG00000197043	0.0364308	0.00583327	0.139681
HNRNPH1	P31943	ENSG00000169045; ENSG00000284254	0.0350666	0.00589412	0.139681
TKT	P29401	ENSG00000163931	0.0348718	0.00593973	0.139681
CAMK2A	Q9UQM7	ENSG00000070808	-0.0440618	0.00617606	0.142564
DIAPH2	O60879-2	#N/A	-0.0755419	0.00640704	0.146
UBE2L3	P68036	ENSG00000185651	0.0474289	0.00639897	0.146
MCU	Q8NE86	ENSG00000156026	0.0444645	0.00643034	0.146
#N/A	Q9BXC9	#N/A	-0.0941743	0.00663392	0.147519
IPO7	O95373	ENSG00000205339	-0.0571978	0.00670865	0.147519
THUMPD1	Q9NXG2	ENSG00000066654	-0.0544807	0.00674574	0.147519
ACSF3	Q4G176	ENSG00000176715	0.0533175	0.006707	0.147519
PEA15	Q15121	ENSG00000162734	-0.0515152	0.00658016	0.147519
HIBADH	P31937	ENSG00000106049	0.033986	0.00667924	0.147519
RPL7	P18124	ENSG00000147604	0.0326339	0.0067377	0.147519
FARP1	Q9Y4F1	ENSG00000152767	-0.0455822	0.00681825	0.148324
PTP4A2	Q12974	ENSG00000184007	-0.0814554	0.00704063	0.149113
SCN2B	O60939	ENSG00000149575	0.0690903	0.00693253	0.149113
VAT1L	Q9HCJ6	ENSG00000171724	-0.0573796	0.00706984	0.149113
TUBA8	Q9NY65	ENSG00000183785	0.0513671	0.00703298	0.149113
TACO1	Q9BSH4	ENSG00000136463	0.0493694	0.00700527	0.149113
PDHB	P11177	ENSG00000168291	0.0257263	0.00702079	0.149113
THY1	P04216	ENSG00000154096	-0.0690751	0.00718073	0.149929
LSM7	Q9UK45	ENSG00000130332	0.0550663	0.00714907	0.149929
ATXN2	Q99700	ENSG00000204842	0.083934	0.00734152	0.15252
CDC27	P30260	ENSG00000004897	-0.0860591	0.00750951	0.154465
ADGRB3	O60242	ENSG00000135298	-0.0424589	0.00748784	0.154465
CMPK1	P30085	ENSG00000162368	-0.14256	0.00778746	0.155173
TM9SF2	Q99805	ENSG00000125304	0.102676	0.00773365	0.155173
RAB1B	Q9H0U4	ENSG00000174903	0.0835084	0.00767218	0.155173
#N/A	Q9ULT8	#N/A	0.0760346	0.00780531	0.155173
SNTB1	Q13884	ENSG00000172164	-0.0521181	0.00767981	0.155173
SCYL2	Q6P3W7	ENSG00000136021	-0.0392493	0.00778563	0.155173
CCT6A	P40227	ENSG00000146731	-0.0194958	0.00772322	0.155173
GRIN2B	Q13224	ENSG00000273079	-0.0495812	0.00790062	0.156319
CUL2	Q13617	ENSG00000108094	-0.0283822	0.00803875	0.158299
SORBS1	Q9BX66-12	#N/A	-0.0728789	0.00812028	0.15915
SLC9A3R1	O14745	ENSG00000109062	0.0325928	0.00818312	0.159628
DDOST	P39656	ENSG00000244038	-0.0558084	0.00824424	0.160069
CHMP1B	Q7LBR1	ENSG00000255112	0.0816734	0.00841389	0.162162
GGCT	O75223	ENSG00000006625	-0.0418369	0.00843008	0.162162
ADO	Q96SZ5	ENSG00000181915	0.0537102	0.00848003	0.162371
#N/A	Q9UGR2	#N/A	0.0604053	0.00854368	0.162839
PPP1R1B	Q9UD71	ENSG00000131771	-0.115652	0.00861312	0.163413
HAPLN4	Q86UW8	ENSG00000187664	0.0994754	0.00872423	0.164769
PLRG1	O43660	ENSG00000171566	-0.0918624	0.00886645	0.165363
PRKCB	P05771-2	#N/A	-0.0410707	0.00887506	0.165363
RPS8	P62241	ENSG00000142937	0.0324212	0.00885973	0.165363
FEN1	P39748	ENSG00000168496	0.0792789	0.00893985	0.165826
CSK	P41240	ENSG00000103653	0.036247	0.0090598	0.167304
GK	P32189-1	#N/A	0.0465701	0.00922426	0.169588
TPBG	Q13641	ENSG00000146242; ENSG00000283085	0.123646	0.00926647	0.169613
POLR2G	P62487	ENSG00000168002	-0.0476418	0.00938303	0.170247
NDUFA7	O95182	ENSG00000267855	0.044001	0.00937623	0.170247
ATG101	Q9BSB4	ENSG00000123395	0.105779	0.00958836	0.170285
GABARAP	O95166	ENSG00000170296	0.0744838	0.00949916	0.170285
ATP2B4	P23634-2	#N/A	-0.0716752	0.00966733	0.170285
LMNA	P02545	ENSG00000160789	-0.0500232	0.00955844	0.170285
SLC9A1	P19634	ENSG00000090020	0.0445721	0.00959032	0.170285
TIMM9	Q9Y5J7	ENSG00000100575	0.0383883	0.00961309	0.170285
RPS3A	P61247	ENSG00000145425	-0.0338698	0.00967205	0.170285
CAPZB	P47756	ENSG00000077549	-0.0693548	0.00984607	0.17046
PPP3CC	P48454	ENSG00000120910	0.048583	0.00983112	0.17046
ATG5	Q9H1Y0	ENSG00000057663	0.0396577	0.00976761	0.17046
HNRNPF	P52597	ENSG00000169813	0.0368231	0.00973746	0.17046
TXN	P10599	ENSG00000136810	-0.0329508	0.00994218	0.17141
SERAC1	Q96JX3	ENSG00000122335	0.0585697	0.0100219	0.172071
COMMD8	Q9NX08	ENSG00000169019	0.037513	0.0101953	0.174326
AKAP8	O43823	ENSG00000105127	0.105427	0.0103458	0.176175
TMEM230	Q96A57	ENSG00000089063	-0.0675527	0.0105039	0.178106
PDZD11	Q5EBL8	ENSG00000120509	0.0567125	0.0105878	0.178106
ADGRL3	Q9HAR2	ENSG00000150471	0.0322939	0.0105788	0.178106
MAPT	P10636-4	#N/A	-0.0468266	0.0107233	0.17941
ACACA	Q13085	ENSG00000275176; ENSG00000278540	0.0340677	0.0107516	0.17941
OGT	O15294-3	#N/A	0.137426	0.0109173	0.181039
GDA	Q9Y2T3	ENSG00000119125	-0.0392079	0.0109364	0.181039
PGM5	Q15124	ENSG00000154330	-0.102994	0.0110296	0.18161
NOVA2	Q9UNW9	ENSG00000104967	0.0760488	0.0113623	0.18161
LTN1	O94822	ENSG00000198862	0.0708764	0.0112169	0.18161
OXA1L	Q15070	ENSG00000155463	0.0684535	0.0111358	0.18161
PAFAH1B2	P68402	ENSG00000168092	-0.0675599	0.0113643	0.18161
CTSB	P07858	ENSG00000164733	0.0465211	0.0111247	0.18161
SLC25A12	O75746	ENSG00000115840	0.0420857	0.0112951	0.18161
USP5	P45974	ENSG00000111667	0.0366	0.011164	0.18161
ABCE1	P61221	ENSG00000164163	-0.0295206	0.0112812	0.18161
SBDS	Q9Y3A5	ENSG00000126524	-0.0385732	0.0114705	0.182483
PAFAH1B1	P43034	ENSG00000007168	-0.029787	0.0115067	0.182483
PGAM1	P18669	ENSG00000171314	0.0627032	0.0115898	0.183102
PPP2R5C	Q13362-4	#N/A	-0.051297	0.0119342	0.186416
NCEH1	Q6PIU2	ENSG00000144959	0.0349257	0.0118518	0.186416
NEMF	O60524	ENSG00000165525	-0.034514	0.0119042	0.186416
QRSL1	Q9H0R6	ENSG00000130348	0.0682329	0.0120423	0.1874
NRXN2	Q9P2S2	ENSG00000110076	0.0511011	0.0122612	0.188783
IST1	P53990	ENSG00000182149	-0.0434893	0.0122675	0.188783
RPL27	P61353	ENSG00000131469	0.0340627	0.0122336	0.188783
NUP133	Q8WUM0	ENSG00000069248	0.0685368	0.0123428	0.189241
MYL6	P60660	ENSG00000092841	-0.051957	0.0125099	0.191098
CKAP4	Q07065	ENSG00000136026	-0.0437692	0.0126691	0.192118
LGALSL	Q3ZCW2	ENSG00000119862	0.0278126	0.0126395	0.192118
IQSEC2	Q5JU85-2	ENSG00000124313; ENSPPYG00000020373	0.0270731	0.0127634	0.192843
MAP4	P27816	ENSG00000047849	-0.0650644	0.0129006	0.19421
FLNC	Q14315	ENSG00000128591	-0.127477	0.0129749	0.194624
DGKB	Q9Y6T7	ENSG00000136267	-0.0601384	0.0132687	0.198315
SNAP29	O95721	ENSG00000099940	-0.0389616	0.0135935	0.201226
BRK1	Q8WUW1	ENSG00000254999	0.03575	0.0135196	0.201226
UQCRH	P07919	ENSG00000173660	0.0301697	0.0136088	0.201226
EFHD1	Q9BUP0	ENSG00000115468	-0.0902009	0.0137056	0.201939
RPL28	P46779	ENSG00000108107	-0.0361889	0.0137948	0.202535
TRIP11	Q15643	ENSG00000100815	0.0639661	0.0139422	0.203262
EIF2S1	P05198	ENSG00000134001	0.0350153	0.0139158	0.203262
SCN4B	Q8IWT1	ENSG00000177098	0.126932	0.0141673	0.203319
NDUFAF1	Q9Y375	ENSG00000137806	0.0859106	0.0142236	0.203319
FXR1	P51114	ENSG00000114416	0.0754507	0.014004	0.203319
TOM1L2	Q6ZVM7	ENSG00000175662	-0.0737988	0.0141557	0.203319
ARPC5	O15511	ENSG00000162704	-0.0467176	0.0142086	0.203319
VARS1	P26640	ENSG00000096171; ENSG00000204394; ENSG00000224264; ENSG00000226589; ENSG00000231116	0.0276536	0.0142397	0.203319
NMT2	O60551	ENSG00000152465	0.0593189	0.0143126	0.203661
GCLM	P48507	ENSG00000023909	-0.0632387	0.0144573	0.205018
ECI1	P42126	ENSG00000167969	0.185212	0.0148833	0.205252
CD38	P28907	ENSG00000004468	-0.111505	0.0150842	0.205252
FHL2	Q14192	ENSG00000115641	0.0784827	0.0149495	0.205252
MRPL33	O75394	ENSG00000243147	0.0782576	0.0150031	0.205252
COX6B1	P14854	ENSG00000126267	0.0765646	0.0146818	0.205252
PDLIM5	Q96HC4	ENSG00000163110	-0.0646427	0.0151365	0.205252
UQCRQ	O14949	ENSG00000164405	0.0635034	0.0151539	0.205252
ISOC1	Q96CN7	ENSG00000066583	-0.0579615	0.0145492	0.205252
CCZ1B	P86790	ENSG00000146574	0.0424985	0.0149704	0.205252
RAN	P62826	ENSG00000132341	-0.0366348	0.0152149	0.205252
CUTA	O60888	ENSG00000112514; ENSG00000226492	-0.0360293	0.015208	0.205252
WDR91	A4D1P6	ENSG00000105875	-0.0357007	0.014711	0.205252
PITPNM2	Q9BZ72	ENSG00000090975	-0.0316305	0.0151527	0.205252
LETM1	O95202	ENSG00000168924	0.0283386	0.014789	0.205252
KIF5B	P33176	ENSG00000170759	-0.0272826	0.015002	0.205252
NEK7	Q8TDX7	ENSG00000151414	-0.051815	0.0152879	0.205571
STAT2	P52630	ENSG00000170581	-0.0681799	0.0155686	0.207999
SPTBN2	O15020	ENSG00000173898	0.0245394	0.0155388	0.207999
MXRA7	P84157-2	#N/A	0.0898806	0.0157744	0.210072
ECSIT	Q9BQ95	ENSG00000130159	0.0627163	0.016101	0.213056
DSTN	P60981	ENSG00000125868	-0.030391	0.0160523	0.213056
NT5C1A	Q9BXI3	ENSG00000116981	0.0689511	0.0163086	0.214437
LCLAT1	Q6UWP7	ENSG00000172954	0.0680561	0.0162719	0.214437
CCDC136	Q96JN2	ENSG00000128596	0.0612141	0.0164067	0.215037
TMOD2	Q9NZR1	ENSG00000128872	-0.0276197	0.0164867	0.215037
ATP6V1A	P38606	ENSG00000114573	0.0213998	0.0165094	0.215037
GDI2	P50395	ENSG00000057608	0.0275294	0.016617	0.215761
EGFR	P00533	ENSG00000146648	0.0491821	0.0167792	0.217189
EIF2AK2	P19525	ENSG00000055332	0.0350594	0.0169194	0.218324
CA5B	Q9Y2D0	ENSG00000169239	-0.113525	0.0173844	0.222431
SCG5	P05408-2	#N/A	-0.0897583	0.0173356	0.222431
ABCB7	O75027	ENSG00000131269	0.0223928	0.0173984	0.222431
SEPTIN8	Q92599-4	#N/A	0.064415	0.0176234	0.224069
DDI2	Q5TDH0	ENSG00000197312	-0.0371573	0.0176343	0.224069
#N/A	Q5T5U3	#N/A	0.0456163	0.0178366	0.225262
UQCRFS1P1	P0C7P4	#N/A	0.0286153	0.0178298	0.225262
MBP	P02686-4	#N/A	-0.188488	0.0183374	0.225878
NDUFB8	O95169	ENSG00000166136	0.070679	0.0185485	0.225878
PRKG1	Q13976-2	#N/A	-0.0675376	0.0183164	0.225878
DAPK3	O43293	ENSG00000167657	0.0618293	0.0185402	0.225878
REPS1	Q96D71	ENSG00000135597	0.045358	0.0179557	0.225878
PRKCSH	P14314	ENSG00000130175	0.0385541	0.0183452	0.225878
TUBA1C	Q9BQE3	ENSG00000167553	0.0382688	0.0184063	0.225878
MTIF2	P46199	ENSG00000085760	0.0356209	0.0182132	0.225878
NDUFV1	P49821	ENSG00000167792	0.0308456	0.018481	0.225878
STRN3	Q13033-2	#N/A	0.0306453	0.0185327	0.225878
BRSK1	Q8TDC3	ENSG00000160469	0.0296467	0.018569	0.225878
PLXNA1	Q9UIW2	ENSG00000114554	-0.0291599	0.0183782	0.225878
TRAPPC6B	Q86SZ2	ENSG00000182400	0.0251036	0.0185921	0.225878
FGA	P02671	ENSG00000171560	-0.154969	0.0188422	0.226424
LZIC	Q8WZA0	ENSG00000162441	-0.106717	0.0187851	0.226424
MTCH2	Q9Y6C9	ENSG00000109919; ENSG00000285121	0.0714985	0.0189994	0.226424
GSTZ1	O43708	ENSG00000100577	0.0593434	0.0189024	0.226424
SORT1	Q99523	ENSG00000134243	0.0533748	0.0190185	0.226424
CDH2	P19022	ENSG00000170558	-0.0369918	0.0188613	0.226424
ME2	P23368	ENSG00000082212	0.0353974	0.0189502	0.226424
NHP2	Q9NX24	ENSG00000145912	0.042015	0.0192678	0.227437
RANBP1	P43487	ENSG00000099901	0.0274425	0.0192568	0.227437
TIMM44	O43615	ENSG00000104980	0.0268219	0.0192549	0.227437
EPB41L5	Q9HCM4	ENSG00000115109	-0.103033	0.0198882	0.227815
DYNLT1	P63172	ENSG00000146425	-0.0958831	0.0195556	0.227815
PSAP	P07602-3	#N/A	0.0716476	0.0200126	0.227815
CCNYL1	Q8N7R7	ENSG00000163249	-0.0667604	0.0199323	0.227815
ACSL3	O95573	ENSG00000123983	0.0648147	0.0195556	0.227815
PTGFRN	Q9P2B2	ENSG00000134247	0.0515091	0.0197939	0.227815
ZNF638	Q14966	ENSG00000075292	0.0487071	0.0197977	0.227815
PSMA5	P28066	ENSG00000143106	0.0481164	0.0198567	0.227815
BCL2L13	Q9BXK5	ENSG00000099968	0.0463561	0.0199758	0.227815
MINDY3	Q9H8M7	ENSG00000148481	0.0425111	0.0198852	0.227815
TUBB4A	P04350	ENSG00000104833	-0.0331816	0.0199754	0.227815
SH3GL3	Q99963	ENSG00000140600	-0.0322732	0.0195292	0.227815
CCT3	P49368	ENSG00000163468	-0.0183145	0.0197358	0.227815
TRMT11	Q7Z4G4	ENSG00000066651	-0.0798869	0.0201976	0.229122
BTN3A3	O00478	ENSG00000111801	0.0581696	0.020348	0.229122
ALDH9A1	P49189	ENSG00000143149	-0.0348672	0.0203134	0.229122
SOGA3	Q5TF21	ENSG00000214338	0.0267699	0.0202949	0.229122
MAIP1	Q8WWC4	ENSG00000162972	0.128511	0.0205262	0.229846
CXADR	P78310	ENSG00000154639	-0.0504712	0.0207174	0.229846
NDUFB9	Q9Y6M9	ENSG00000147684	0.0491044	0.020727	0.229846
EIF3H	O15372	ENSG00000147677	0.0455898	0.0207442	0.229846
SMARCC2	Q8TAQ2-3	#N/A	-0.0406509	0.0206416	0.229846
FDX1	P10109	ENSG00000137714	0.035961	0.0206243	0.229846
SNRPD1	P62314	ENSG00000167088	0.178807	0.0209274	0.231184
CDC42	P60953-1	#N/A	0.0857207	0.021087	0.231184
EIF2A	Q9BY44	ENSG00000144895	0.0469257	0.0210818	0.231184
GMPS	P49915	ENSG00000163655	0.0291682	0.0210876	0.231184
SLC39A12	Q504Y0	ENSG00000148482	0.0725146	0.0211669	0.231437
CSNK1A1	P48729	ENSG00000113712	0.0598477	0.0212881	0.231437
OGA	O60502	ENSG00000198408	-0.0434033	0.0212567	0.231437
SH3BGRL	O75368	ENSG00000131171	0.0427708	0.0213334	0.231437
NLGN2	Q8NFZ4	ENSG00000169992; ENSG00000283859	0.0850121	0.0213911	0.231459
EVL	Q9UI08	ENSG00000196405	0.0290653	0.0215265	0.232318
CDH20	Q9HBT6	ENSG00000101542	-0.0462114	0.0216161	0.232681
BCAT1	P54687-5	#N/A	0.0519702	0.0219423	0.234975
NONO	Q15233	ENSG00000147140	-0.0475293	0.0219113	0.234975
FERMT2	Q96AC1	ENSG00000073712	-0.0364129	0.0221997	0.236512
SF3B1	O75533	ENSG00000115524	0.0305053	0.0221857	0.236512
RSU1	Q15404	ENSG00000148484	-0.032752	0.0224053	0.238092
BCAP31	P51572	ENSG00000185825	0.0345103	0.0225086	0.23858
FUT8	Q9BYC5	ENSG00000033170	-0.0586019	0.0226392	0.239353
RPS20	P60866	ENSG00000008988	0.130515	0.0228874	0.240144
PRKAR2A	P13861	ENSG00000114302	0.0504733	0.0228853	0.240144
H1-4	P10412	ENSG00000168298	-0.048822	0.0228495	0.240144
PPA1	Q15181	ENSG00000180817	0.0350043	0.0229509	0.240204
CMPK2	Q5EBM0	ENSG00000134326	0.0619827	0.0231006	0.240253
PTPRT	O14522	ENSG00000196090	0.0593083	0.0231104	0.240253
CEP170B	Q9Y4F5	ENSG00000099814	-0.0242721	0.023129	0.240253
SMYD5	Q6GMV2	ENSG00000135632	0.0461013	0.0233703	0.242154
MTOR	P42345	ENSG00000198793	-0.0405963	0.0236443	0.244383
CTSF	Q9UBX1	ENSG00000174080	0.0899544	0.0240647	0.245673
CADM3	Q8N126	ENSG00000162706	-0.0375093	0.0238935	0.245673
EXOC8	Q8IYI6	ENSG00000116903	-0.0336379	0.0240152	0.245673
PPIF	P30405	ENSG00000108179	0.0291817	0.0239735	0.245673
ASAP1	Q9ULH1	ENSG00000153317	-0.0264315	0.024002	0.245673
NECAB2	Q7Z6G3	ENSG00000103154	-0.0732551	0.0243097	0.246358
MRPS36	P82909	ENSG00000134056; ENSG00000278461	0.0355028	0.0243044	0.246358
ATIC	P31939	ENSG00000138363	0.0237373	0.0242141	0.246358
PRDX6	P30041	ENSG00000117592	0.0436866	0.0245078	0.247761
IDH3B	O43837	ENSG00000101365	0.0355807	0.024572	0.247808
RANBP6	O60518	ENSG00000137040	0.0602878	0.0246534	0.247821
CORO1B	Q9BR76	ENSG00000172725	0.0250027	0.0246927	0.247821
PPP4R1	Q8TF05	ENSG00000154845	0.0641626	0.0248361	0.247879
TOM1	O60784-2	#N/A	-0.0604215	0.024917	0.247879
NME3	Q13232	ENSG00000103024	-0.0568215	0.0249371	0.247879
UBE2O	Q9C0C9	ENSG00000175931	0.0322927	0.0248046	0.247879
ANKRD29	Q8N6D5	ENSG00000154065	0.0584862	0.0251546	0.249445
NID1	P14543	ENSG00000116962	-0.0693818	0.0254935	0.249889
FUBP3	Q96I24	ENSG00000107164	-0.0635712	0.0254208	0.249889
ITGB4	P16144	ENSG00000132470	-0.0519346	0.0254865	0.249889
CKMT1A; CKMT1B	P12532	ENSG00000223572; ENSG00000237289	0.0328676	0.0255001	0.249889
LYSMD2	Q8IV50	ENSG00000140280	0.0300996	0.0254735	0.249889
PLEKHA7	Q6IQ23	ENSG00000166689	-0.0921527	0.0255723	0.250007
CALCOCO1	Q9P1Z2	ENSG00000012822	0.0705747	0.0257058	0.250722
CLEC16A	Q2KHT3	ENSG00000038532	0.110852	0.0259146	0.252167
SIRT5	Q9NXA8	ENSG00000124523	0.0639034	0.0261856	0.254208
AGO1	Q9UL18	ENSG00000092847	0.0531122	0.0263365	0.255077
WASF2	Q9Y6W5	ENSG00000158195	-0.0823025	0.0264267	0.255269
LIMA1	Q9UHB6	ENSG00000050405	-0.0639711	0.026678	0.255269
RBX1	P62877	ENSG00000100387	0.0599502	0.0266378	0.255269
GABARAPL2	P60520	ENSG00000034713	0.0489359	0.0269589	0.255269
#N/A	Q6ULP2	#N/A	-0.0459422	0.0265763	0.255269
PDE2A	O00408-2	#N/A	-0.0442712	0.0269278	0.255269
LAMP1	P11279	ENSG00000185896	-0.0404087	0.0268109	0.255269
ITSN2	Q9NZM3	ENSG00000198399	0.034199	0.0265054	0.255269
ERLIN2	O94905	ENSG00000147475	-0.0306099	0.0267487	0.255269
PACS2	Q86VP3	ENSG00000179364	-0.0273834	0.0269707	0.255269
SNX15	Q9NRS6	ENSG00000110025	-0.0568517	0.0271054	0.255961
SNX27	Q96L92	ENSG00000143376	-0.0360237	0.0272648	0.256882
ACAP2	Q15057	ENSG00000114331	-0.0371119	0.0275212	0.258645
ALDOA	P04075	ENSG00000149925	0.0257304	0.0276115	0.258645
TOMM70	O94826	ENSG00000154174	0.0247517	0.0276386	0.258645
FAHD1	Q6P587	ENSG00000180185	0.0363824	0.0278524	0.26006
CTNNBL1	Q8WYA6	ENSG00000132792	0.0828507	0.0284438	0.260689
KIAA1217	Q5T5P2-2	#N/A	0.0635563	0.028052	0.260689
UCHL5	Q9Y5K5	ENSG00000116750	-0.0616357	0.0284844	0.260689
CHMP4B	Q9H444	ENSG00000101421	-0.0532155	0.0283415	0.260689
TOMM7	Q9P0U1	ENSG00000196683	0.0476731	0.0282153	0.260689
CBX3	Q13185	ENSG00000122565	0.0475811	0.0284709	0.260689
BECN1	Q14457	ENSG00000126581	0.0421795	0.0280078	0.260689
DNM3	Q9UQ16-3	#N/A	0.0275379	0.0284665	0.260689
TPR	P12270	ENSG00000047410	0.026233	0.0283028	0.260689
SCAI	Q8N9R8	ENSG00000173611	-0.0342242	0.0288244	0.26322
EPDR1	Q9UM22	ENSG00000086289	0.0956779	0.0288897	0.263238
FAM120A	Q9NZB2	ENSG00000048828	-0.063432	0.0292946	0.266125
EEF1D	P29692-2	#N/A	0.0373513	0.0293346	0.266125
GFOD1	Q9NXC2	ENSG00000145990	0.042451	0.0294276	0.266387
C8orf82	Q6P1X6	ENSG00000213563	0.0816708	0.0296509	0.266644
EDC4	Q6P2E9	ENSG00000038358	0.0374093	0.0296548	0.266644
IDH3A	P50213	ENSG00000166411	0.0304121	0.0297021	0.266644
#N/A	Q96SB3	#N/A	-0.0299128	0.0297127	0.266644
LY6H	O94772	ENSG00000176956; ENSG00000274488	-0.113669	0.0299978	0.268045
PDP1	Q9P0J1	ENSG00000164951	0.0338057	0.0299678	0.268045
CCM2	Q9BSQ5	ENSG00000136280	0.0538691	0.0301348	0.268691
RAD23B	P54727	ENSG00000119318	0.0466156	0.0304457	0.270882
NDUFAF2	Q8N183	ENSG00000164182	0.0318261	0.0305781	0.271478
NID2	Q14112	ENSG00000087303	0.0452309	0.0308702	0.273062
PSPC1	Q8WXF1	ENSG00000121390	0.0403224	0.0309535	0.273062
SSBP1	Q04837	ENSG00000106028; ENSG00000262771	0.021415	0.0308894	0.273062
HBD	P02042	ENSG00000223609	-0.0933664	0.031327	0.274274
PGGT1B	P53609	ENSG00000164219	0.0636121	0.0313771	0.274274
DBI	P07108	ENSG00000155368	-0.0508754	0.0313775	0.274274
RBM26	Q5T8P6	ENSG00000139746	-0.0447218	0.031487	0.274274
VCPIP1	Q96JH7	ENSG00000175073	0.0333184	0.0313962	0.274274
ARHGEF7	Q14155-3	#N/A	-0.0252735	0.0314259	0.274274
ACYP2	P14621	ENSG00000170634	-0.0280091	0.0315565	0.274304
RAP1GAP	P47736-2	#N/A	-0.0698331	0.0317594	0.274918
ROBO2	Q9HCK4	ENSG00000185008	0.0690534	0.0317115	0.274918
KNG1	P01042-2	#N/A	-0.0953637	0.0321255	0.275712
ZPR1	O75312	ENSG00000109917	-0.0620936	0.0321777	0.275712
#N/A	O60229	#N/A	-0.0574151	0.0320213	0.275712
RAB3C	Q96E17	ENSG00000152932	-0.0316709	0.032116	0.275712
RARS1	P54136	ENSG00000113643	0.029319	0.032183	0.275712
ISOC2	Q96AB3	ENSG00000063241	0.0581158	0.0323712	0.276754
APLP1	P51693	ENSG00000105290	-0.0521454	0.0328681	0.280425
#N/A	O75396	#N/A	0.0279056	0.0330891	0.281732
THYN1	Q9P016	ENSG00000151500	0.0736179	0.0332599	0.281764
TDRKH	Q9Y2W6	ENSG00000182134	0.0461353	0.0333642	0.281764
[truncated: 3,665 more rows]

## Sheet: PD_CT_pathways
pathway	pval	padj	ES	NES	size	Set
[truncated: 27 more rows]

[truncated: 3 more sheets: PSP_CT_pathways, MSA_CT_pathways, BraakLB_pathways]
