# Supplementary material for: Brain Proteome Profiling Reveals Common and Divergent Signatures in Parkinson’s Disease, Multiple System Atrophy, and Progressive Supranuclear Palsy
Source: Mol Neurobiol. 2024 Aug 21;62(3):2801–16. doi: 10.1007/s12035-024-04422-y (PMC11790761; doi:10.1007/s12035-024-04422-y)
Supplement: Supplementary file 4 — Supplementary file4 (XLSX 12 KB) [file 12035_2024_4422_MOESM4_ESM.xlsx]

## Sheet: Ark2
Accession	gene_name
P52564	MAP2K6
Q15102	PAFAH1B3
P27361	MAPK3
P31948	STIP1
P45954	ACADSB
O75582	RPS6KA5
O60502	OGA
O95749	GGPS1
Q08462	ADCY2
Q8N135	LGI4
P51784	USP11
Q9NRP0	OSTC
P21359	NF1
Q9Y3B3	TMED7
O15240	VGF
Q9Y376	CAB39
O95372	LYPLA2
Q6GMV3	PTRHD1
Q969T9	WBP2
Q96TA2	YME1L1
O75326	SEMA7A
Q96NN9	AIFM3
P25788	PSMA3
P60900	PSMA6
P20337	RAB3B
Q9BXI3	NT5C1A
P46060	RANGAP1
Q6IQ22	RAB12
Q14194-2	CRMP1
Q8IWB7	WDFY1
P07108	DBI
P31689	DNAJA1
P40123	CAP2
Q99436	PSMB7
P40925-3	MDH1
P49407	ARRB1
O75381	PEX14
P36915	GNL1
P26639	TARS1
P63000	RAC1
Q16799-3	RTN1
Q9UBE0	SAE1
P31153	MAT2A
Q6DD88	ATL3
Q8IZD9	DOCK3
P49327	FASN
Q9NXN4	GDAP2
Q07065	CKAP4
Q92734	TFG
P00450	CP
P61601	NCALD
Q9NWT6	HIF1AN
Q4J6C6	PREPL
Q8TB36	GDAP1
P62714	PPP2CB
P55795	HNRNPH2
O60883	GPR37L1
P13647	KRT5
Q9HAB8	PPCS
Q8IWT1	SCN4B
Q14019	COTL1
Q86V48	LUZP1
Q01433	AMPD2
Q8NBQ5	HSD17B11
Q13630	GFUS
Q8TBG9	SYNPR
Q8N118	CYP4X1
P49418	AMPH
O43414	ERI3
Q96NX5	CAMK1G
Q9P2U8	SLC17A6
Q8N568	DCLK2
P62701	RPS4X
O60359	CACNG3
Q96HD1	CRELD1
Q6UWP7	LCLAT1
Q14416	GRM2
Q7Z7H5	TMED4
Q8TD30	GPT2
Q99961	SH3GL1
P51674	GPM6A
Q9Y6N8	CDH10
Q6UWE0	LRSAM1
Q02641	CACNB1
O95870	ABHD16A
Q13554	CAMK2B
Q15257	PTPA
P52758	RIDA
P26885	FKBP2
Q5SW79	CEP170
Q96G03	PGM2
Q9UN36-6	NDRG2
L0R6Q1	SLC35A4
P48066	SLC6A11
Q7LDG7	RASGRP2
P63096	GNAI1
Q00013	MPP1
Q8IV01	SYT12
O43772	SLC25A20
Q15785	TOMM34
Q15424	SAFB
Q96AA8	JAKMIP2
O14578-3	CIT
Q9NUJ3	TCP11L1
P62424	RPL7A
P80511	S100A12
P0DP58	LYNX1
P42330	AKR1C3
Q96A65	EXOC4
Q5R372	RABGAP1L
P10915	HAPLN1
P16519	PCSK2
Q04760	GLO1
P78371	CCT2
Q8N461	FBXL16
Q9Y3R0	GRIP1
P83436	COG7
P62333	PSMC6
Q9Y6A2	CYP46A1
Q9ULC4	MCTS1
P04275	VWF
O60343	TBC1D4
O43823	AKAP8
P55290	CDH13
P09525	ANXA4
P35908	KRT2
P78344	EIF4G2
P54577	YARS1
Q8IVH8	MAP4K3
Q92736-2	RYR2
Q8WVC6	DCAKD
Q6PHR2	ULK3
Q14151	SAFB2
Q3ZCQ8	TIMM50
A6ZKI3	RTL8C
P08243	ASNS
P51572	BCAP31
P04217	A1BG
Q8IV36	HID1
Q9BSB4	ATG101
Q8N5S9	CAMKK1
Q92665	MRPS31
Q12797	ASPH
Q9H313	TTYH1
O95154	AKR7A3
P10619	CTSA
Q6ZWB6	KCTD8
Q8IXI1	RHOT2
Q7L266	ASRGL1
Q8TD19	NEK9
Q9Y263	PLAA
Q8N6D5	ANKRD29
O00192	ARVCF
P41594	GRM5
Q5VTU8	ATP5F1EP2
O75828	CBR3
P20309	CHRM3
